# Supplementary material for: Identification of a variant-specific phosphorylation of TH2A during spermiogenesis
Source: Sci Rep. 2017 Apr 7;7:46228. doi: 10.1038/srep46228 (PMC5384234; doi:10.1038/srep46228)
Supplement: Supplementary Table S1 [file srep46228-s2.xml]

<?xml version="1.0"?>
<?mso-application progid="Excel.Sheet"?>
<Workbook xmlns="urn:schemas-microsoft-com:office:spreadsheet"
 xmlns:o="urn:schemas-microsoft-com:office:office"
 xmlns:x="urn:schemas-microsoft-com:office:excel"
 xmlns:ss="urn:schemas-microsoft-com:office:spreadsheet"
 xmlns:html="http://www.w3.org/TR/REC-html40">
 <DocumentProperties xmlns="urn:schemas-microsoft-com:office:office">
  <Author>MHada</Author>
  <LastAuthor>MHada</LastAuthor>
  <Created>2016-12-19T12:07:51Z</Created>
  <LastSaved>2016-12-27T04:11:19Z</LastSaved>
  <Version>15.00</Version>
 </DocumentProperties>
 <OfficeDocumentSettings xmlns="urn:schemas-microsoft-com:office:office">
  <AllowPNG/>
 </OfficeDocumentSettings>
 <ExcelWorkbook xmlns="urn:schemas-microsoft-com:office:excel">
  <WindowHeight>12165</WindowHeight>
  <WindowWidth>28800</WindowWidth>
  <WindowTopX>0</WindowTopX>
  <WindowTopY>0</WindowTopY>
  <ProtectStructure>False</ProtectStructure>
  <ProtectWindows>False</ProtectWindows>
 </ExcelWorkbook>
 <Styles>
  <Style ss:ID="Default" ss:Name="Normal">
   <Alignment ss:Vertical="Center"/>
   <Borders/>
   <Font ss:FontName="Arial" x:Family="Swiss" ss:Size="11" ss:Color="#000000"/>
   <Interior/>
   <NumberFormat/>
   <Protection/>
  </Style>
  <Style ss:ID="m427474920">
   <Alignment ss:Horizontal="Center" ss:Vertical="Center"/>
   <Borders>
    <Border ss:Position="Bottom" ss:LineStyle="Continuous" ss:Weight="1"/>
    <Border ss:Position="Left" ss:LineStyle="Continuous" ss:Weight="2"/>
    <Border ss:Position="Right" ss:LineStyle="Dash" ss:Weight="1"/>
   </Borders>
   <Font ss:FontName="Arial Unicode MS" x:CharSet="128" x:Family="Modern"
    ss:Size="11" ss:Color="#000000"/>
  </Style>
  <Style ss:ID="m427474940">
   <Alignment ss:Horizontal="Center" ss:Vertical="Center"/>
   <Borders>
    <Border ss:Position="Bottom" ss:LineStyle="Continuous" ss:Weight="1"/>
    <Border ss:Position="Left" ss:LineStyle="Continuous" ss:Weight="2"/>
    <Border ss:Position="Right" ss:LineStyle="Dash" ss:Weight="1"/>
    <Border ss:Position="Top" ss:LineStyle="Continuous" ss:Weight="1"/>
   </Borders>
   <Font ss:FontName="Arial Unicode MS" x:CharSet="128" x:Family="Modern"
    ss:Size="11" ss:Color="#000000"/>
  </Style>
  <Style ss:ID="m427475000">
   <Alignment ss:Horizontal="Center" ss:Vertical="Center"/>
   <Borders>
    <Border ss:Position="Bottom" ss:LineStyle="Dash" ss:Weight="1"/>
    <Border ss:Position="Left" ss:LineStyle="Dash" ss:Weight="1"/>
    <Border ss:Position="Right" ss:LineStyle="Dash" ss:Weight="1"/>
    <Border ss:Position="Top" ss:LineStyle="Continuous" ss:Weight="1"/>
   </Borders>
  </Style>
  <Style ss:ID="m427475020">
   <Alignment ss:Horizontal="Center" ss:Vertical="Center"/>
   <Borders>
    <Border ss:Position="Bottom" ss:LineStyle="Continuous" ss:Weight="1"/>
    <Border ss:Position="Left" ss:LineStyle="Dash" ss:Weight="1"/>
    <Border ss:Position="Right" ss:LineStyle="Dash" ss:Weight="1"/>
   </Borders>
  </Style>
  <Style ss:ID="m427475040">
   <Alignment ss:Horizontal="Center" ss:Vertical="Center" ss:WrapText="1"/>
   <Borders>
    <Border ss:Position="Bottom" ss:LineStyle="Continuous" ss:Weight="1"/>
    <Border ss:Position="Left" ss:LineStyle="Dash" ss:Weight="1"/>
    <Border ss:Position="Right" ss:LineStyle="Dash" ss:Weight="1"/>
   </Borders>
  </Style>
  <Style ss:ID="m427475060">
   <Alignment ss:Horizontal="Center" ss:Vertical="Center"/>
   <Borders>
    <Border ss:Position="Bottom" ss:LineStyle="Continuous" ss:Weight="1"/>
    <Border ss:Position="Left" ss:LineStyle="Dash" ss:Weight="1"/>
    <Border ss:Position="Right" ss:LineStyle="Dash" ss:Weight="1"/>
    <Border ss:Position="Top" ss:LineStyle="Continuous" ss:Weight="1"/>
   </Borders>
  </Style>
  <Style ss:ID="m427475080">
   <Alignment ss:Horizontal="Center" ss:Vertical="Center"/>
   <Borders>
    <Border ss:Position="Bottom" ss:LineStyle="Continuous" ss:Weight="1"/>
    <Border ss:Position="Left" ss:LineStyle="Dash" ss:Weight="1"/>
    <Border ss:Position="Right" ss:LineStyle="Dash" ss:Weight="1"/>
    <Border ss:Position="Top" ss:LineStyle="Continuous" ss:Weight="1"/>
   </Borders>
  </Style>
  <Style ss:ID="s16">
   <Alignment ss:Horizontal="Center" ss:Vertical="Center"/>
   <Borders>
    <Border ss:Position="Bottom" ss:LineStyle="Continuous" ss:Weight="1"/>
    <Border ss:Position="Left" ss:LineStyle="Continuous" ss:Weight="2"/>
    <Border ss:Position="Right" ss:LineStyle="Dash" ss:Weight="1"/>
    <Border ss:Position="Top" ss:LineStyle="Continuous" ss:Weight="2"/>
   </Borders>
   <Font ss:FontName="Arial" x:Family="Swiss" ss:Size="12" ss:Color="#000000"/>
   <Interior ss:Color="#E7E6E6" ss:Pattern="Solid"/>
  </Style>
  <Style ss:ID="s17">
   <Alignment ss:Horizontal="Center" ss:Vertical="Center"/>
   <Borders>
    <Border ss:Position="Bottom" ss:LineStyle="Continuous" ss:Weight="1"/>
    <Border ss:Position="Left" ss:LineStyle="Dash" ss:Weight="1"/>
    <Border ss:Position="Right" ss:LineStyle="Dash" ss:Weight="1"/>
    <Border ss:Position="Top" ss:LineStyle="Continuous" ss:Weight="2"/>
   </Borders>
   <Font ss:FontName="Arial" x:Family="Swiss" ss:Size="12" ss:Color="#000000"/>
   <Interior ss:Color="#E7E6E6" ss:Pattern="Solid"/>
  </Style>
  <Style ss:ID="s18">
   <Alignment ss:Horizontal="Center" ss:Vertical="Center"/>
   <Borders>
    <Border ss:Position="Bottom" ss:LineStyle="Continuous" ss:Weight="1"/>
    <Border ss:Position="Left" ss:LineStyle="Dash" ss:Weight="1"/>
    <Border ss:Position="Right" ss:LineStyle="Continuous" ss:Weight="2"/>
    <Border ss:Position="Top" ss:LineStyle="Continuous" ss:Weight="2"/>
   </Borders>
   <Font ss:FontName="Arial" x:Family="Swiss" ss:Size="12" ss:Color="#000000"/>
   <Interior ss:Color="#E7E6E6" ss:Pattern="Solid"/>
  </Style>
  <Style ss:ID="s19">
   <Alignment ss:Horizontal="Center" ss:Vertical="Center"/>
   <Borders>
    <Border ss:Position="Bottom" ss:LineStyle="Dash" ss:Weight="1"/>
    <Border ss:Position="Left" ss:LineStyle="Dash" ss:Weight="1"/>
    <Border ss:Position="Right" ss:LineStyle="Dash" ss:Weight="1"/>
    <Border ss:Position="Top" ss:LineStyle="Continuous" ss:Weight="1"/>
   </Borders>
  </Style>
  <Style ss:ID="s20">
   <Alignment ss:Horizontal="Center" ss:Vertical="Center"/>
   <Borders>
    <Border ss:Position="Bottom" ss:LineStyle="Dash" ss:Weight="1"/>
    <Border ss:Position="Left" ss:LineStyle="Dash" ss:Weight="1"/>
    <Border ss:Position="Right" ss:LineStyle="Continuous" ss:Weight="2"/>
    <Border ss:Position="Top" ss:LineStyle="Continuous" ss:Weight="1"/>
   </Borders>
   <Font ss:FontName="Aeial" x:Family="Swiss" ss:Size="11" ss:Color="#000000"/>
   <NumberFormat ss:Format="@"/>
  </Style>
  <Style ss:ID="s21">
   <Alignment ss:Horizontal="Center" ss:Vertical="Center"/>
   <Borders>
    <Border ss:Position="Bottom" ss:LineStyle="Dot" ss:Weight="1"/>
    <Border ss:Position="Left" ss:LineStyle="Dash" ss:Weight="1"/>
    <Border ss:Position="Right" ss:LineStyle="Dash" ss:Weight="1"/>
    <Border ss:Position="Top" ss:LineStyle="Dash" ss:Weight="1"/>
   </Borders>
  </Style>
  <Style ss:ID="s22">
   <Alignment ss:Horizontal="Center" ss:Vertical="Center"/>
   <Borders>
    <Border ss:Position="Bottom" ss:LineStyle="Dash" ss:Weight="1"/>
    <Border ss:Position="Left" ss:LineStyle="Dash" ss:Weight="1"/>
    <Border ss:Position="Right" ss:LineStyle="Continuous" ss:Weight="2"/>
    <Border ss:Position="Top" ss:LineStyle="Dash" ss:Weight="1"/>
   </Borders>
   <NumberFormat ss:Format="@"/>
  </Style>
  <Style ss:ID="s23">
   <Alignment ss:Horizontal="Center" ss:Vertical="Center"/>
   <Borders>
    <Border ss:Position="Bottom" ss:LineStyle="Continuous" ss:Weight="1"/>
    <Border ss:Position="Left" ss:LineStyle="Dash" ss:Weight="1"/>
    <Border ss:Position="Right" ss:LineStyle="Dash" ss:Weight="1"/>
    <Border ss:Position="Top" ss:LineStyle="Dot" ss:Weight="1"/>
   </Borders>
  </Style>
  <Style ss:ID="s24">
   <Alignment ss:Horizontal="Center" ss:Vertical="Center"/>
   <Borders>
    <Border ss:Position="Bottom" ss:LineStyle="Continuous" ss:Weight="1"/>
    <Border ss:Position="Left" ss:LineStyle="Dash" ss:Weight="1"/>
    <Border ss:Position="Right" ss:LineStyle="Continuous" ss:Weight="2"/>
   </Borders>
   <Font ss:FontName="Aeial" x:Family="Swiss" ss:Size="11" ss:Color="#000000"/>
   <NumberFormat ss:Format="@"/>
  </Style>
  <Style ss:ID="s25">
   <Alignment ss:Horizontal="Center" ss:Vertical="Center"/>
   <Borders>
    <Border ss:Position="Left" ss:LineStyle="Dash" ss:Weight="1"/>
    <Border ss:Position="Right" ss:LineStyle="Dash" ss:Weight="1"/>
   </Borders>
  </Style>
  <Style ss:ID="s26">
   <Alignment ss:Horizontal="Center" ss:Vertical="Center"/>
   <Borders>
    <Border ss:Position="Left" ss:LineStyle="Dash" ss:Weight="1"/>
    <Border ss:Position="Right" ss:LineStyle="Continuous" ss:Weight="2"/>
   </Borders>
   <Font ss:FontName="Aeial" x:Family="Swiss" ss:Size="11" ss:Color="#000000"/>
   <NumberFormat ss:Format="@"/>
  </Style>
  <Style ss:ID="s27">
   <Alignment ss:Horizontal="Center" ss:Vertical="Center"/>
   <Borders>
    <Border ss:Position="Bottom" ss:LineStyle="Continuous" ss:Weight="1"/>
    <Border ss:Position="Left" ss:LineStyle="Dash" ss:Weight="1"/>
    <Border ss:Position="Right" ss:LineStyle="Continuous" ss:Weight="2"/>
    <Border ss:Position="Top" ss:LineStyle="Dot" ss:Weight="1"/>
   </Borders>
   <NumberFormat ss:Format="@"/>
  </Style>
  <Style ss:ID="s28">
   <Alignment ss:Horizontal="Center" ss:Vertical="Center"/>
   <Borders>
    <Border ss:Position="Bottom" ss:LineStyle="Dash" ss:Weight="1"/>
    <Border ss:Position="Left" ss:LineStyle="Dash" ss:Weight="1"/>
    <Border ss:Position="Right" ss:LineStyle="Continuous" ss:Weight="2"/>
    <Border ss:Position="Top" ss:LineStyle="Continuous" ss:Weight="1"/>
   </Borders>
   <NumberFormat ss:Format="@"/>
  </Style>
  <Style ss:ID="s29">
   <Alignment ss:Horizontal="Center" ss:Vertical="Center"/>
   <Borders>
    <Border ss:Position="Bottom" ss:LineStyle="Dash" ss:Weight="1"/>
    <Border ss:Position="Left" ss:LineStyle="Dash" ss:Weight="1"/>
    <Border ss:Position="Right" ss:LineStyle="Dash" ss:Weight="1"/>
   </Borders>
  </Style>
  <Style ss:ID="s30">
   <Alignment ss:Horizontal="Center" ss:Vertical="Center"/>
   <Borders>
    <Border ss:Position="Bottom" ss:LineStyle="Dash" ss:Weight="1"/>
    <Border ss:Position="Left" ss:LineStyle="Dash" ss:Weight="1"/>
    <Border ss:Position="Right" ss:LineStyle="Continuous" ss:Weight="2"/>
   </Borders>
   <NumberFormat ss:Format="@"/>
  </Style>
  <Style ss:ID="s31">
   <Alignment ss:Horizontal="Center" ss:Vertical="Center"/>
   <Borders>
    <Border ss:Position="Bottom" ss:LineStyle="Dash" ss:Weight="1"/>
    <Border ss:Position="Left" ss:LineStyle="Dash" ss:Weight="1"/>
    <Border ss:Position="Right" ss:LineStyle="Dash" ss:Weight="1"/>
    <Border ss:Position="Top" ss:LineStyle="Dash" ss:Weight="1"/>
   </Borders>
  </Style>
  <Style ss:ID="s32">
   <Alignment ss:Horizontal="Center" ss:Vertical="Center"/>
   <Borders>
    <Border ss:Position="Bottom" ss:LineStyle="Continuous" ss:Weight="1"/>
    <Border ss:Position="Left" ss:LineStyle="Continuous" ss:Weight="2"/>
    <Border ss:Position="Right" ss:LineStyle="Dash" ss:Weight="1"/>
    <Border ss:Position="Top" ss:LineStyle="Continuous" ss:Weight="1"/>
   </Borders>
   <Font ss:FontName="Arial Unicode MS" x:CharSet="128" x:Family="Modern"
    ss:Size="11" ss:Color="#000000"/>
  </Style>
  <Style ss:ID="s33">
   <Alignment ss:Horizontal="Center" ss:Vertical="Center"/>
   <Borders>
    <Border ss:Position="Bottom" ss:LineStyle="Continuous" ss:Weight="1"/>
    <Border ss:Position="Left" ss:LineStyle="Dash" ss:Weight="1"/>
    <Border ss:Position="Right" ss:LineStyle="Dash" ss:Weight="1"/>
    <Border ss:Position="Top" ss:LineStyle="Continuous" ss:Weight="1"/>
   </Borders>
  </Style>
  <Style ss:ID="s34">
   <Alignment ss:Horizontal="Center" ss:Vertical="Center" ss:WrapText="1"/>
   <Borders>
    <Border ss:Position="Bottom" ss:LineStyle="Continuous" ss:Weight="1"/>
    <Border ss:Position="Left" ss:LineStyle="Dash" ss:Weight="1"/>
    <Border ss:Position="Right" ss:LineStyle="Dash" ss:Weight="1"/>
    <Border ss:Position="Top" ss:LineStyle="Continuous" ss:Weight="1"/>
   </Borders>
  </Style>
  <Style ss:ID="s35">
   <Alignment ss:Horizontal="Center" ss:Vertical="Center"/>
   <Borders>
    <Border ss:Position="Bottom" ss:LineStyle="Continuous" ss:Weight="1"/>
    <Border ss:Position="Left" ss:LineStyle="Dash" ss:Weight="1"/>
    <Border ss:Position="Right" ss:LineStyle="Continuous" ss:Weight="2"/>
    <Border ss:Position="Top" ss:LineStyle="Continuous" ss:Weight="1"/>
   </Borders>
   <NumberFormat ss:Format="@"/>
  </Style>
  <Style ss:ID="s36">
   <Alignment ss:Horizontal="Center" ss:Vertical="Center"/>
   <Borders>
    <Border ss:Position="Left" ss:LineStyle="Dash" ss:Weight="1"/>
    <Border ss:Position="Right" ss:LineStyle="Continuous" ss:Weight="2"/>
   </Borders>
   <NumberFormat ss:Format="@"/>
  </Style>
  <Style ss:ID="s37">
   <Alignment ss:Horizontal="Center" ss:Vertical="Center"/>
   <Borders>
    <Border ss:Position="Left" ss:LineStyle="Continuous" ss:Weight="2"/>
    <Border ss:Position="Right" ss:LineStyle="Dash" ss:Weight="1"/>
    <Border ss:Position="Top" ss:LineStyle="Continuous" ss:Weight="1"/>
   </Borders>
   <Font ss:FontName="Arial Unicode MS" x:CharSet="128" x:Family="Modern"
    ss:Size="11" ss:Color="#000000"/>
  </Style>
  <Style ss:ID="s38">
   <Alignment ss:Horizontal="Center" ss:Vertical="Center"/>
   <Borders>
    <Border ss:Position="Left" ss:LineStyle="Dash" ss:Weight="1"/>
    <Border ss:Position="Right" ss:LineStyle="Dash" ss:Weight="1"/>
    <Border ss:Position="Top" ss:LineStyle="Continuous" ss:Weight="1"/>
   </Borders>
  </Style>
  <Style ss:ID="s39">
   <Alignment ss:Horizontal="Center" ss:Vertical="Center"/>
   <Borders>
    <Border ss:Position="Bottom" ss:LineStyle="Continuous" ss:Weight="1"/>
    <Border ss:Position="Left" ss:LineStyle="Continuous" ss:Weight="2"/>
    <Border ss:Position="Right" ss:LineStyle="Dash" ss:Weight="1"/>
    <Border ss:Position="Top" ss:LineStyle="Continuous" ss:Weight="1"/>
   </Borders>
   <Font ss:FontName="Arial Unicode MS" x:CharSet="128" x:Family="Modern"
    ss:Size="11" ss:Color="#000000"/>
   <Interior/>
  </Style>
  <Style ss:ID="s40">
   <Alignment ss:Horizontal="Center" ss:Vertical="Center"/>
   <Borders>
    <Border ss:Position="Bottom" ss:LineStyle="Continuous" ss:Weight="1"/>
    <Border ss:Position="Left" ss:LineStyle="Continuous" ss:Weight="2"/>
    <Border ss:Position="Right" ss:LineStyle="Dash" ss:Weight="1"/>
   </Borders>
   <Font ss:FontName="Arial Unicode MS" x:CharSet="128" x:Family="Modern"
    ss:Size="11" ss:Color="#000000"/>
   <Interior/>
  </Style>
  <Style ss:ID="s41">
   <Alignment ss:Horizontal="Center" ss:Vertical="Center"/>
   <Borders>
    <Border ss:Position="Bottom" ss:LineStyle="Continuous" ss:Weight="1"/>
    <Border ss:Position="Left" ss:LineStyle="Dash" ss:Weight="1"/>
    <Border ss:Position="Right" ss:LineStyle="Dash" ss:Weight="1"/>
   </Borders>
  </Style>
  <Style ss:ID="s42">
   <Alignment ss:Horizontal="Center" ss:Vertical="Center"/>
   <Borders>
    <Border ss:Position="Bottom" ss:LineStyle="Continuous" ss:Weight="2"/>
    <Border ss:Position="Left" ss:LineStyle="Continuous" ss:Weight="2"/>
    <Border ss:Position="Right" ss:LineStyle="Dash" ss:Weight="1"/>
    <Border ss:Position="Top" ss:LineStyle="Continuous" ss:Weight="1"/>
   </Borders>
   <Font ss:FontName="Arial Unicode MS" x:CharSet="128" x:Family="Modern"
    ss:Size="11" ss:Color="#000000"/>
   <Interior/>
  </Style>
  <Style ss:ID="s43">
   <Alignment ss:Horizontal="Center" ss:Vertical="Center"/>
   <Borders>
    <Border ss:Position="Bottom" ss:LineStyle="Continuous" ss:Weight="2"/>
    <Border ss:Position="Left" ss:LineStyle="Dash" ss:Weight="1"/>
    <Border ss:Position="Right" ss:LineStyle="Dash" ss:Weight="1"/>
    <Border ss:Position="Top" ss:LineStyle="Continuous" ss:Weight="1"/>
   </Borders>
  </Style>
  <Style ss:ID="s44">
   <Alignment ss:Horizontal="Center" ss:Vertical="Center"/>
   <Borders>
    <Border ss:Position="Bottom" ss:LineStyle="Continuous" ss:Weight="2"/>
    <Border ss:Position="Left" ss:LineStyle="Dash" ss:Weight="1"/>
    <Border ss:Position="Right" ss:LineStyle="Continuous" ss:Weight="2"/>
    <Border ss:Position="Top" ss:LineStyle="Continuous" ss:Weight="1"/>
   </Borders>
   <NumberFormat ss:Format="@"/>
  </Style>
 </Styles>
 <Worksheet ss:Name="Sheet1">
  <Names>
   <NamedRange ss:Name="mapping_stats" ss:RefersTo="=Sheet1!#REF!"/>
  </Names>
  <Table ss:ExpandedColumnCount="6" ss:ExpandedRowCount="21" x:FullColumns="1"
   x:FullRows="1" ss:DefaultColumnWidth="54" ss:DefaultRowHeight="14.25">
   <Column ss:Index="2" ss:AutoFitWidth="0" ss:Width="102.75"/>
   <Column ss:AutoFitWidth="0" ss:Width="77.25"/>
   <Column ss:AutoFitWidth="0" ss:Width="145.5"/>
   <Column ss:AutoFitWidth="0" ss:Width="146.25"/>
   <Column ss:AutoFitWidth="0" ss:Width="84"/>
   <Row ss:Index="2" ss:Height="15"/>
   <Row ss:Height="15">
    <Cell ss:Index="2" ss:StyleID="s16"><Data ss:Type="String">Antibodies</Data></Cell>
    <Cell ss:StyleID="s17"><Data ss:Type="String">Host</Data></Cell>
    <Cell ss:StyleID="s17"><Data ss:Type="String">Obtained from</Data></Cell>
    <Cell ss:StyleID="s17"><Data ss:Type="String">Application</Data></Cell>
    <Cell ss:StyleID="s18"><Data ss:Type="String">Concentration</Data></Cell>
   </Row>
   <Row>
    <Cell ss:Index="2" ss:MergeDown="2" ss:StyleID="m427474920"><Data
      ss:Type="String">α-pTH2A Ab2</Data></Cell>
    <Cell ss:MergeDown="2" ss:StyleID="m427475020"><Data ss:Type="String">Rabbit</Data></Cell>
    <Cell ss:MergeDown="2" ss:StyleID="m427475040"><Data ss:Type="String">Generated in this study</Data></Cell>
    <Cell ss:StyleID="s19"><Data ss:Type="String">Immunostaining</Data></Cell>
    <Cell ss:StyleID="s20"><ss:Data ss:Type="String"
      xmlns="http://www.w3.org/TR/REC-html40"><Font html:Color="#000000">3 ng/μL</Font></ss:Data></Cell>
   </Row>
   <Row>
    <Cell ss:Index="5" ss:StyleID="s21"><Data ss:Type="String">ChIP</Data></Cell>
    <Cell ss:StyleID="s22"><Data ss:Type="String">10 ng/μL</Data></Cell>
   </Row>
   <Row>
    <Cell ss:Index="5" ss:StyleID="s23"><Data ss:Type="String">Western blot (Figs. 3a, S4a)</Data></Cell>
    <Cell ss:StyleID="s24"><ss:Data ss:Type="String"
      xmlns="http://www.w3.org/TR/REC-html40"><Font html:Color="#000000">1 μg/mL</Font></ss:Data></Cell>
   </Row>
   <Row>
    <Cell ss:Index="2" ss:MergeDown="1" ss:StyleID="m427474940"><Data
      ss:Type="String">α-pTH2A Ab1</Data></Cell>
    <Cell ss:MergeDown="1" ss:StyleID="m427475060"><Data ss:Type="String">Rabbit</Data></Cell>
    <Cell ss:MergeDown="1" ss:StyleID="m427475080"><Data ss:Type="String">Generated in this study</Data></Cell>
    <Cell ss:StyleID="s25"><Data ss:Type="String">Western blot (Figs.1d, e, f)</Data></Cell>
    <Cell ss:StyleID="s26"><ss:Data ss:Type="String"
      xmlns="http://www.w3.org/TR/REC-html40"><Font html:Color="#000000">1 μg/mL</Font></ss:Data></Cell>
   </Row>
   <Row>
    <Cell ss:Index="5" ss:StyleID="s23"><Data ss:Type="String">ChIP</Data></Cell>
    <Cell ss:StyleID="s27"><Data ss:Type="String">10 ng/μL</Data></Cell>
   </Row>
   <Row>
    <Cell ss:Index="2" ss:MergeDown="2" ss:StyleID="s37"><Data ss:Type="String">α-TH2A</Data></Cell>
    <Cell ss:MergeDown="2" ss:StyleID="s38"><Data ss:Type="String">Rabbit</Data></Cell>
    <Cell ss:MergeDown="2" ss:StyleID="m427475000"><Data ss:Type="String">Shinagawa et al. 2014</Data></Cell>
    <Cell ss:StyleID="s19"><Data ss:Type="String">Immunostaining (Fig. 2c)</Data></Cell>
    <Cell ss:StyleID="s28"><Data ss:Type="String">3 ng/μL</Data></Cell>
   </Row>
   <Row>
    <Cell ss:Index="5" ss:StyleID="s29"><Data ss:Type="String">Immunostaining (Figs. 4b, c)</Data></Cell>
    <Cell ss:StyleID="s30"><Data ss:Type="String">50 pg/μL</Data></Cell>
   </Row>
   <Row>
    <Cell ss:Index="5" ss:StyleID="s31"><Data ss:Type="String">Western blot</Data></Cell>
    <Cell ss:StyleID="s22"><Data ss:Type="String">1 μg/mL</Data></Cell>
   </Row>
   <Row ss:Height="28.5">
    <Cell ss:Index="2" ss:StyleID="s32"><Data ss:Type="String">α-PRM2</Data></Cell>
    <Cell ss:StyleID="s33"><Data ss:Type="String">Rabbit</Data></Cell>
    <Cell ss:StyleID="s34"><Data ss:Type="String">A gift from Dr. K. Shirahige&#10;from the University of Tokyo</Data></Cell>
    <Cell ss:StyleID="s33"><Data ss:Type="String">Immunostaining</Data></Cell>
    <Cell ss:StyleID="s35"><Data ss:Type="String">1:1000</Data></Cell>
   </Row>
   <Row ss:AutoFitHeight="0">
    <Cell ss:Index="2" ss:StyleID="s37"><Data ss:Type="String">α-H3</Data></Cell>
    <Cell ss:StyleID="s38"><Data ss:Type="String">Rabbit</Data></Cell>
    <Cell ss:StyleID="s38"><Data ss:Type="String">ab1791, Abcam</Data></Cell>
    <Cell ss:StyleID="s25"><Data ss:Type="String">Western blot</Data></Cell>
    <Cell ss:StyleID="s36"><Data ss:Type="String">1:1000</Data></Cell>
   </Row>
   <Row ss:Height="16.5">
    <Cell ss:Index="2" ss:StyleID="s37"><Data ss:Type="String">α-DYKDDDDK tag</Data></Cell>
    <Cell ss:StyleID="s38"><Data ss:Type="String">Mouse</Data></Cell>
    <Cell ss:StyleID="s38"><Data ss:Type="String">012-22384, Wako</Data></Cell>
    <Cell ss:StyleID="s19"><Data ss:Type="String">Western blot</Data></Cell>
    <Cell ss:StyleID="s28"><Data ss:Type="String">1:3000</Data></Cell>
   </Row>
   <Row ss:Height="16.5">
    <Cell ss:Index="2" ss:StyleID="s32"><Data ss:Type="String">α-H4ac</Data></Cell>
    <Cell ss:StyleID="s33"><Data ss:Type="String">Rabbit</Data></Cell>
    <Cell ss:StyleID="s33"><Data ss:Type="String">06-866, Millipore</Data></Cell>
    <Cell ss:StyleID="s33"><Data ss:Type="String">Western blot</Data></Cell>
    <Cell ss:StyleID="s35"><Data ss:Type="String">1:1000</Data></Cell>
   </Row>
   <Row ss:Height="16.5">
    <Cell ss:Index="2" ss:StyleID="s39"><Data ss:Type="String">α-TH2B</Data></Cell>
    <Cell ss:StyleID="s33"><Data ss:Type="String">Rabbit</Data></Cell>
    <Cell ss:StyleID="s33"><Data ss:Type="String">ab23913, Abcam</Data></Cell>
    <Cell ss:StyleID="s33"><Data ss:Type="String">Western blot</Data></Cell>
    <Cell ss:StyleID="s35"><Data ss:Type="String">1:1000</Data></Cell>
   </Row>
   <Row ss:Height="16.5">
    <Cell ss:Index="2" ss:StyleID="s39"><Data ss:Type="String">α-CENPA</Data></Cell>
    <Cell ss:StyleID="s33"><Data ss:Type="String">Rabbit</Data></Cell>
    <Cell ss:StyleID="s33"><Data ss:Type="String">ab33565, Abcam</Data></Cell>
    <Cell ss:StyleID="s33"><Data ss:Type="String">Western blot</Data></Cell>
    <Cell ss:StyleID="s35"><Data ss:Type="String">1:1000</Data></Cell>
   </Row>
   <Row ss:Height="16.5">
    <Cell ss:Index="2" ss:StyleID="s39"><Data ss:Type="String">α-H3K27me3</Data></Cell>
    <Cell ss:StyleID="s33"><Data ss:Type="String">Rabbit</Data></Cell>
    <Cell ss:StyleID="s33"><Data ss:Type="String">07-449, Millipore</Data></Cell>
    <Cell ss:StyleID="s33"><Data ss:Type="String">Western blot</Data></Cell>
    <Cell ss:StyleID="s35"><Data ss:Type="String">1:1000</Data></Cell>
   </Row>
   <Row ss:Height="16.5">
    <Cell ss:Index="2" ss:StyleID="s40"><Data ss:Type="String">α-H2A</Data></Cell>
    <Cell ss:StyleID="s33"><Data ss:Type="String">Rabbit</Data></Cell>
    <Cell ss:StyleID="s33"><Data ss:Type="String">#12349, CST</Data></Cell>
    <Cell ss:StyleID="s33"><Data ss:Type="String">Western blot</Data></Cell>
    <Cell ss:StyleID="s35"><Data ss:Type="String">1:1000</Data></Cell>
   </Row>
   <Row ss:Height="16.5">
    <Cell ss:Index="2" ss:StyleID="s39"><Data ss:Type="String">α-H3K9me3</Data></Cell>
    <Cell ss:StyleID="s38"><Data ss:Type="String">Mouse</Data></Cell>
    <Cell ss:StyleID="s33"><Data ss:Type="String">GTX50900, Gene tex</Data></Cell>
    <Cell ss:StyleID="s41"><Data ss:Type="String">Immunostaining</Data></Cell>
    <Cell ss:StyleID="s35"><Data ss:Type="String">1:1000</Data></Cell>
   </Row>
   <Row ss:Height="17.25">
    <Cell ss:Index="2" ss:StyleID="s42"><Data ss:Type="String">Rabbit IgG</Data></Cell>
    <Cell ss:StyleID="s43"><Data ss:Type="String">Rabbit</Data></Cell>
    <Cell ss:StyleID="s43"><Data ss:Type="String">Ab-105-C, R&amp;D Systems</Data></Cell>
    <Cell ss:StyleID="s43"><Data ss:Type="String">Immunostaining</Data></Cell>
    <Cell ss:StyleID="s44"><Data ss:Type="String">3 ng/μL</Data></Cell>
   </Row>
  </Table>
  <WorksheetOptions xmlns="urn:schemas-microsoft-com:office:excel">
   <PageSetup>
    <Header x:Margin="0.3"/>
    <Footer x:Margin="0.3"/>
    <PageMargins x:Bottom="0.75" x:Left="0.7" x:Right="0.7" x:Top="0.75"/>
   </PageSetup>
   <Print>
    <ValidPrinterInfo/>
    <PaperSizeIndex>9</PaperSizeIndex>
    <HorizontalResolution>600</HorizontalResolution>
    <VerticalResolution>600</VerticalResolution>
   </Print>
   <Zoom>115</Zoom>
   <Selected/>
   <Panes>
    <Pane>
     <Number>3</Number>
     <ActiveRow>13</ActiveRow>
     <ActiveCol>3</ActiveCol>
    </Pane>
   </Panes>
   <ProtectObjects>False</ProtectObjects>
   <ProtectScenarios>False</ProtectScenarios>
  </WorksheetOptions>
 </Worksheet>
</Workbook>
