# Supplementary material for: Identification of a variant-specific phosphorylation of TH2A during spermiogenesis
Source: Sci Rep. 2017 Apr 7;7:46228. doi: 10.1038/srep46228 (PMC5384234; doi:10.1038/srep46228)
Supplement: Supplementary Table S2 [file srep46228-s3.xml]

<?xml version="1.0"?>
<?mso-application progid="Excel.Sheet"?>
<Workbook xmlns="urn:schemas-microsoft-com:office:spreadsheet"
 xmlns:o="urn:schemas-microsoft-com:office:office"
 xmlns:x="urn:schemas-microsoft-com:office:excel"
 xmlns:ss="urn:schemas-microsoft-com:office:spreadsheet"
 xmlns:html="http://www.w3.org/TR/REC-html40">
 <DocumentProperties xmlns="urn:schemas-microsoft-com:office:office">
  <Author>MHada</Author>
  <LastAuthor>MHada</LastAuthor>
  <Created>2016-12-19T12:09:43Z</Created>
  <LastSaved>2016-12-27T04:12:40Z</LastSaved>
  <Version>15.00</Version>
 </DocumentProperties>
 <OfficeDocumentSettings xmlns="urn:schemas-microsoft-com:office:office">
  <AllowPNG/>
 </OfficeDocumentSettings>
 <ExcelWorkbook xmlns="urn:schemas-microsoft-com:office:excel">
  <WindowHeight>12165</WindowHeight>
  <WindowWidth>28800</WindowWidth>
  <WindowTopX>0</WindowTopX>
  <WindowTopY>0</WindowTopY>
  <ProtectStructure>False</ProtectStructure>
  <ProtectWindows>False</ProtectWindows>
 </ExcelWorkbook>
 <Styles>
  <Style ss:ID="Default" ss:Name="Normal">
   <Alignment ss:Vertical="Center"/>
   <Borders/>
   <Font ss:FontName="Arial" x:Family="Swiss" ss:Size="11" ss:Color="#000000"/>
   <Interior/>
   <NumberFormat/>
   <Protection/>
  </Style>
  <Style ss:ID="s16" ss:Name="桁区切り">
   <NumberFormat ss:Format="#,##0;[Red]\-#,##0"/>
  </Style>
  <Style ss:ID="s17">
   <Font ss:FontName="Arial" x:Family="Swiss" ss:Size="11" ss:Color="#000000"/>
  </Style>
  <Style ss:ID="s18">
   <Font ss:FontName="Arial" x:Family="Swiss" ss:Size="11" ss:Color="#000000"/>
   <NumberFormat ss:Format="@"/>
  </Style>
  <Style ss:ID="s19">
   <Alignment ss:Horizontal="Left" ss:Vertical="Center" ss:WrapText="1"/>
   <Borders>
    <Border ss:Position="Bottom" ss:LineStyle="Continuous" ss:Weight="1"/>
    <Border ss:Position="Left" ss:LineStyle="Continuous" ss:Weight="2"/>
    <Border ss:Position="Right" ss:LineStyle="Dash" ss:Weight="1"/>
    <Border ss:Position="Top" ss:LineStyle="Continuous" ss:Weight="2"/>
   </Borders>
   <Font ss:FontName="Arial" x:Family="Swiss" ss:Size="11" ss:Color="#000000"/>
   <Interior ss:Color="#E7E6E6" ss:Pattern="Solid"/>
   <NumberFormat ss:Format="#,##0"/>
  </Style>
  <Style ss:ID="s20">
   <Alignment ss:Horizontal="Center" ss:Vertical="Center" ss:WrapText="1"/>
   <Borders>
    <Border ss:Position="Bottom" ss:LineStyle="Continuous" ss:Weight="1"/>
    <Border ss:Position="Left" ss:LineStyle="Dash" ss:Weight="1"/>
    <Border ss:Position="Right" ss:LineStyle="Dash" ss:Weight="1"/>
    <Border ss:Position="Top" ss:LineStyle="Continuous" ss:Weight="2"/>
   </Borders>
   <Font ss:FontName="Arial" x:Family="Swiss" ss:Size="11" ss:Color="#000000"/>
   <Interior ss:Color="#E7E6E6" ss:Pattern="Solid"/>
   <NumberFormat ss:Format="#,##0"/>
  </Style>
  <Style ss:ID="s21">
   <Alignment ss:Horizontal="Center" ss:Vertical="Center" ss:WrapText="1"/>
   <Borders>
    <Border ss:Position="Bottom" ss:LineStyle="Continuous" ss:Weight="1"/>
    <Border ss:Position="Left" ss:LineStyle="Dash" ss:Weight="1"/>
    <Border ss:Position="Right" ss:LineStyle="Continuous" ss:Weight="2"/>
    <Border ss:Position="Top" ss:LineStyle="Continuous" ss:Weight="2"/>
   </Borders>
   <Font ss:FontName="Arial" x:Family="Swiss" ss:Size="11" ss:Color="#000000"/>
   <Interior ss:Color="#E7E6E6" ss:Pattern="Solid"/>
   <NumberFormat ss:Format="#,##0"/>
  </Style>
  <Style ss:ID="s22">
   <Alignment ss:Horizontal="Left" ss:Vertical="Center"/>
   <Borders>
    <Border ss:Position="Bottom" ss:LineStyle="Continuous"/>
    <Border ss:Position="Left" ss:LineStyle="Continuous" ss:Weight="2"/>
    <Border ss:Position="Top" ss:LineStyle="Continuous" ss:Weight="1"/>
   </Borders>
   <Font ss:FontName="Arial" x:Family="Swiss" ss:Size="11" ss:Color="#000000"/>
   <Interior/>
   <NumberFormat ss:Format="@"/>
  </Style>
  <Style ss:ID="s23" ss:Parent="s16">
   <Borders>
    <Border ss:Position="Bottom" ss:LineStyle="Continuous"/>
    <Border ss:Position="Top" ss:LineStyle="Continuous" ss:Weight="1"/>
   </Borders>
   <Font ss:FontName="Arial" x:Family="Swiss" ss:Size="11" ss:Color="#000000"/>
  </Style>
  <Style ss:ID="s24">
   <Alignment ss:Horizontal="Right" ss:Vertical="Center"/>
   <Borders>
    <Border ss:Position="Bottom" ss:LineStyle="Continuous"/>
    <Border ss:Position="Right" ss:LineStyle="Continuous" ss:Weight="2"/>
    <Border ss:Position="Top" ss:LineStyle="Continuous" ss:Weight="1"/>
   </Borders>
   <Font ss:FontName="Arial" x:Family="Swiss" ss:Size="11" ss:Color="#000000"/>
  </Style>
  <Style ss:ID="s25">
   <Alignment ss:Horizontal="Left" ss:Vertical="Center"/>
   <Borders>
    <Border ss:Position="Bottom" ss:LineStyle="Continuous"/>
    <Border ss:Position="Left" ss:LineStyle="Continuous" ss:Weight="2"/>
    <Border ss:Position="Top" ss:LineStyle="Continuous"/>
   </Borders>
   <Font ss:FontName="Arial" x:Family="Swiss" ss:Size="11" ss:Color="#000000"/>
   <Interior/>
   <NumberFormat ss:Format="@"/>
  </Style>
  <Style ss:ID="s26" ss:Parent="s16">
   <Borders>
    <Border ss:Position="Bottom" ss:LineStyle="Continuous"/>
    <Border ss:Position="Top" ss:LineStyle="Continuous"/>
   </Borders>
   <Font ss:FontName="Arial" x:Family="Swiss" ss:Size="11" ss:Color="#000000"/>
  </Style>
  <Style ss:ID="s27">
   <Alignment ss:Horizontal="Right" ss:Vertical="Center"/>
   <Borders>
    <Border ss:Position="Bottom" ss:LineStyle="Continuous"/>
    <Border ss:Position="Right" ss:LineStyle="Continuous" ss:Weight="2"/>
    <Border ss:Position="Top" ss:LineStyle="Continuous"/>
   </Borders>
   <Font ss:FontName="Arial" x:Family="Swiss" ss:Size="11" ss:Color="#000000"/>
  </Style>
  <Style ss:ID="s28">
   <Alignment ss:Horizontal="Left" ss:Vertical="Center"/>
   <Borders>
    <Border ss:Position="Bottom" ss:LineStyle="Continuous" ss:Weight="2"/>
    <Border ss:Position="Left" ss:LineStyle="Continuous" ss:Weight="2"/>
    <Border ss:Position="Top" ss:LineStyle="Continuous"/>
   </Borders>
   <Font ss:FontName="Arial" x:Family="Swiss" ss:Size="11" ss:Color="#000000"/>
   <Interior/>
   <NumberFormat ss:Format="@"/>
  </Style>
  <Style ss:ID="s29" ss:Parent="s16">
   <Borders>
    <Border ss:Position="Bottom" ss:LineStyle="Continuous" ss:Weight="2"/>
    <Border ss:Position="Top" ss:LineStyle="Continuous"/>
   </Borders>
   <Font ss:FontName="Arial" x:Family="Swiss" ss:Size="11" ss:Color="#000000"/>
  </Style>
  <Style ss:ID="s30">
   <Alignment ss:Horizontal="Right" ss:Vertical="Center"/>
   <Borders>
    <Border ss:Position="Bottom" ss:LineStyle="Continuous" ss:Weight="2"/>
    <Border ss:Position="Right" ss:LineStyle="Continuous" ss:Weight="2"/>
    <Border ss:Position="Top" ss:LineStyle="Continuous"/>
   </Borders>
   <Font ss:FontName="Arial" x:Family="Swiss" ss:Size="11" ss:Color="#000000"/>
  </Style>
  <Style ss:ID="s31">
   <Alignment ss:Horizontal="Right" ss:Vertical="Center"/>
   <Font ss:FontName="Arial" x:Family="Swiss" ss:Size="11" ss:Color="#000000"/>
  </Style>
  <Style ss:ID="s32">
   <Alignment ss:Horizontal="Left" ss:Vertical="Center"/>
   <Borders/>
   <Font ss:FontName="Arial" x:Family="Swiss" ss:Size="11" ss:Color="#000000"/>
   <Interior/>
   <NumberFormat ss:Format="@"/>
  </Style>
 </Styles>
 <Worksheet ss:Name="Sheet1">
  <Names>
   <NamedRange ss:Name="_FilterDatabase" ss:RefersTo="=Sheet1!R5C8:R9C8"
    ss:Hidden="1"/>
   <NamedRange ss:Name="mapping_stats" ss:RefersTo="=Sheet1!R3C2:R4C8"/>
  </Names>
  <Table ss:ExpandedColumnCount="8" ss:ExpandedRowCount="14" x:FullColumns="1"
   x:FullRows="1" ss:StyleID="s17" ss:DefaultColumnWidth="54"
   ss:DefaultRowHeight="14.25">
   <Column ss:Index="2" ss:StyleID="s17" ss:AutoFitWidth="0" ss:Width="102.75"/>
   <Column ss:StyleID="s17" ss:AutoFitWidth="0" ss:Width="77.25"/>
   <Column ss:StyleID="s17" ss:AutoFitWidth="0" ss:Width="141"/>
   <Column ss:StyleID="s17" ss:AutoFitWidth="0" ss:Width="151.5"/>
   <Column ss:StyleID="s17" ss:AutoFitWidth="0" ss:Width="144"/>
   <Column ss:StyleID="s17" ss:AutoFitWidth="0" ss:Width="158.25"/>
   <Column ss:StyleID="s17" ss:AutoFitWidth="0" ss:Width="73.5"/>
   <Row ss:Index="3" ss:Height="15">
    <Cell ss:Index="2" ss:StyleID="s18"><Data ss:Type="String">Table S2. Statistics for ChIP-seq and mapping analysis</Data><NamedCell
      ss:Name="mapping_stats"/></Cell>
    <Cell ss:Index="8" ss:StyleID="s18"><NamedCell ss:Name="mapping_stats"/></Cell>
   </Row>
   <Row ss:AutoFitHeight="0">
    <Cell ss:Index="2" ss:StyleID="s19"><Data ss:Type="String">Sample description</Data><NamedCell
      ss:Name="mapping_stats"/></Cell>
    <Cell ss:StyleID="s20"><Data ss:Type="String">Total number of reads</Data><NamedCell
      ss:Name="mapping_stats"/></Cell>
    <Cell ss:StyleID="s20"><Data ss:Type="String">Number of mapped reads</Data><NamedCell
      ss:Name="mapping_stats"/></Cell>
    <Cell ss:StyleID="s20"><Data ss:Type="String">Number of uniquely mapped</Data><NamedCell
      ss:Name="mapping_stats"/></Cell>
    <Cell ss:StyleID="s20"><Data ss:Type="String">Number of multiply mapped</Data><NamedCell
      ss:Name="mapping_stats"/></Cell>
    <Cell ss:StyleID="s20"><Data ss:Type="String">Number of unmapped reads</Data><NamedCell
      ss:Name="mapping_stats"/></Cell>
    <Cell ss:StyleID="s21"><Data ss:Type="String">Reference</Data><NamedCell
      ss:Name="mapping_stats"/></Cell>
   </Row>
   <Row ss:AutoFitHeight="0">
    <Cell ss:Index="2" ss:StyleID="s22"><Data ss:Type="String">pTH2A_Rep1</Data></Cell>
    <Cell ss:StyleID="s23"><Data ss:Type="Number">28236166</Data></Cell>
    <Cell ss:StyleID="s23"><Data ss:Type="Number">27291193</Data></Cell>
    <Cell ss:StyleID="s23"><Data ss:Type="Number">15333445</Data></Cell>
    <Cell ss:StyleID="s23"><Data ss:Type="Number">11957748</Data></Cell>
    <Cell ss:StyleID="s23"><Data ss:Type="Number">944973</Data></Cell>
    <Cell ss:StyleID="s24"><Data ss:Type="String">mm10</Data><NamedCell
      ss:Name="_FilterDatabase"/></Cell>
   </Row>
   <Row ss:AutoFitHeight="0">
    <Cell ss:Index="2" ss:StyleID="s25"><Data ss:Type="String">Input_Rep1</Data></Cell>
    <Cell ss:StyleID="s26"><Data ss:Type="Number">36183437</Data></Cell>
    <Cell ss:StyleID="s26"><Data ss:Type="Number">35272294</Data></Cell>
    <Cell ss:StyleID="s26"><Data ss:Type="Number">22749693</Data></Cell>
    <Cell ss:StyleID="s26"><Data ss:Type="Number">12522601</Data></Cell>
    <Cell ss:StyleID="s26"><Data ss:Type="Number">911143</Data></Cell>
    <Cell ss:StyleID="s27"><Data ss:Type="String">mm10</Data><NamedCell
      ss:Name="_FilterDatabase"/></Cell>
   </Row>
   <Row ss:AutoFitHeight="0">
    <Cell ss:Index="2" ss:StyleID="s25"><Data ss:Type="String">pTH2A_Rep2</Data></Cell>
    <Cell ss:StyleID="s26"><Data ss:Type="Number">22002592</Data></Cell>
    <Cell ss:StyleID="s26"><Data ss:Type="Number">21416326</Data></Cell>
    <Cell ss:StyleID="s26"><Data ss:Type="Number">14492470</Data></Cell>
    <Cell ss:StyleID="s26"><Data ss:Type="Number">6923856</Data></Cell>
    <Cell ss:StyleID="s26"><Data ss:Type="Number">586266</Data></Cell>
    <Cell ss:StyleID="s27"><Data ss:Type="String">mm10</Data><NamedCell
      ss:Name="_FilterDatabase"/></Cell>
   </Row>
   <Row ss:AutoFitHeight="0">
    <Cell ss:Index="2" ss:StyleID="s28"><Data ss:Type="String">Input_Rep2</Data></Cell>
    <Cell ss:StyleID="s29"><Data ss:Type="Number">25885897</Data></Cell>
    <Cell ss:StyleID="s29"><Data ss:Type="Number">25309751</Data></Cell>
    <Cell ss:StyleID="s29"><Data ss:Type="Number">17570891</Data></Cell>
    <Cell ss:StyleID="s29"><Data ss:Type="Number">7738860</Data></Cell>
    <Cell ss:StyleID="s29"><Data ss:Type="Number">576146</Data></Cell>
    <Cell ss:StyleID="s30"><Data ss:Type="String">mm10</Data><NamedCell
      ss:Name="_FilterDatabase"/></Cell>
   </Row>
   <Row ss:AutoFitHeight="0">
    <Cell ss:Index="8" ss:StyleID="s31"><NamedCell ss:Name="_FilterDatabase"/></Cell>
   </Row>
   <Row ss:AutoFitHeight="0">
    <Cell ss:Index="2" ss:StyleID="s32"/>
   </Row>
   <Row ss:AutoFitHeight="0"/>
   <Row>
    <Cell ss:Index="2" ss:StyleID="s32"/>
   </Row>
   <Row ss:AutoFitHeight="0" ss:Span="1"/>
  </Table>
  <WorksheetOptions xmlns="urn:schemas-microsoft-com:office:excel">
   <PageSetup>
    <Header x:Margin="0.3"/>
    <Footer x:Margin="0.3"/>
    <PageMargins x:Bottom="0.75" x:Left="0.7" x:Right="0.7" x:Top="0.75"/>
   </PageSetup>
   <Zoom>130</Zoom>
   <Selected/>
   <Panes>
    <Pane>
     <Number>3</Number>
     <ActiveRow>14</ActiveRow>
     <ActiveCol>1</ActiveCol>
    </Pane>
   </Panes>
   <ProtectObjects>False</ProtectObjects>
   <ProtectScenarios>False</ProtectScenarios>
  </WorksheetOptions>
  <QueryTable xmlns="urn:schemas-microsoft-com:office:excel">
   <Name>mapping_stats</Name>
   <QuerySource>
    <QueryType>Text</QueryType>
    <TextWizardSettings>
     <Name
      x:HRef="C:\Users\DELL\研究関連\pTH2A精子論文_Epigenetics\Data\ChIP-seq_092816\Fig E\mapping_stats.txt"/>
     <Source>932</Source>
     <Decimal>.</Decimal>
     <ThousandSeparator>,</ThousandSeparator>
     <TrailingMinusNumbers/>
     <FormatSettings>
      <FieldType>Text</FieldType>
      <FieldType>AutoFormat</FieldType>
      <FieldType>AutoFormat</FieldType>
      <FieldType>AutoFormat</FieldType>
      <FieldType>AutoFormat</FieldType>
      <FieldType>AutoFormat</FieldType>
      <FieldType>Text</FieldType>
     </FormatSettings>
     <Delimiters>
      <Tab/>
     </Delimiters>
    </TextWizardSettings>
    <VersionLastEdit>5</VersionLastEdit>
    <VersionLastRefresh>5</VersionLastRefresh>
   </QuerySource>
  </QueryTable>
 </Worksheet>
</Workbook>
