# Supplementary material for: Identification of a variant-specific phosphorylation of TH2A during spermiogenesis
Source: Sci Rep. 2017 Apr 7;7:46228. doi: 10.1038/srep46228 (PMC5384234; doi:10.1038/srep46228)
Supplement: Supplementary Table S3 [file srep46228-s4.xml]

<?xml version="1.0"?>
<?mso-application progid="Excel.Sheet"?>
<Workbook xmlns="urn:schemas-microsoft-com:office:spreadsheet"
 xmlns:o="urn:schemas-microsoft-com:office:office"
 xmlns:x="urn:schemas-microsoft-com:office:excel"
 xmlns:ss="urn:schemas-microsoft-com:office:spreadsheet"
 xmlns:html="http://www.w3.org/TR/REC-html40">
 <DocumentProperties xmlns="urn:schemas-microsoft-com:office:office">
  <Author>MHada</Author>
  <LastAuthor>MHada</LastAuthor>
  <LastPrinted>2016-09-21T06:31:03Z</LastPrinted>
  <Created>2016-05-17T06:31:40Z</Created>
  <LastSaved>2016-12-26T09:03:49Z</LastSaved>
  <Version>15.00</Version>
 </DocumentProperties>
 <OfficeDocumentSettings xmlns="urn:schemas-microsoft-com:office:office">
  <AllowPNG/>
 </OfficeDocumentSettings>
 <ExcelWorkbook xmlns="urn:schemas-microsoft-com:office:excel">
  <WindowHeight>12165</WindowHeight>
  <WindowWidth>28800</WindowWidth>
  <WindowTopX>0</WindowTopX>
  <WindowTopY>0</WindowTopY>
  <ProtectStructure>False</ProtectStructure>
  <ProtectWindows>False</ProtectWindows>
 </ExcelWorkbook>
 <Styles>
  <Style ss:ID="Default" ss:Name="Normal">
   <Alignment ss:Vertical="Center"/>
   <Borders/>
   <Font ss:FontName="Arial" x:Family="Swiss" ss:Size="11" ss:Color="#000000"/>
   <Interior/>
   <NumberFormat/>
   <Protection/>
  </Style>
  <Style ss:ID="s16">
   <Font ss:FontName="Arial" x:Family="Swiss" ss:Size="11" ss:Color="#000000"/>
  </Style>
  <Style ss:ID="s17">
   <Alignment ss:Horizontal="Right" ss:Vertical="Center"/>
   <Font ss:FontName="Arial" x:Family="Swiss" ss:Size="11" ss:Color="#000000"/>
  </Style>
  <Style ss:ID="s18">
   <Borders>
    <Border ss:Position="Right" ss:LineStyle="Continuous" ss:Weight="1"/>
   </Borders>
   <Font ss:FontName="Arial" x:Family="Swiss" ss:Size="11" ss:Color="#000000"/>
   <NumberFormat ss:Format="@"/>
  </Style>
  <Style ss:ID="s19">
   <Borders>
    <Border ss:Position="Left" ss:LineStyle="Continuous" ss:Weight="1"/>
    <Border ss:Position="Right" ss:LineStyle="Continuous" ss:Weight="1"/>
   </Borders>
   <Font ss:FontName="Arial" x:Family="Swiss" ss:Size="11" ss:Color="#000000"/>
  </Style>
  <Style ss:ID="s20">
   <Alignment ss:Horizontal="Right" ss:Vertical="Center"/>
   <Borders>
    <Border ss:Position="Left" ss:LineStyle="Continuous" ss:Weight="1"/>
    <Border ss:Position="Right" ss:LineStyle="Continuous" ss:Weight="1"/>
   </Borders>
   <Font ss:FontName="Arial" x:Family="Swiss" ss:Size="11" ss:Color="#000000"/>
   <NumberFormat ss:Format="@"/>
  </Style>
  <Style ss:ID="s21">
   <Borders>
    <Border ss:Position="Right" ss:LineStyle="Continuous" ss:Weight="1"/>
   </Borders>
   <Font ss:FontName="Arial" x:Family="Swiss" ss:Size="11" ss:Color="#000000"/>
  </Style>
  <Style ss:ID="s22">
   <Borders>
    <Border ss:Position="Left" ss:LineStyle="Continuous" ss:Weight="1"/>
    <Border ss:Position="Right" ss:LineStyle="Dash" ss:Weight="1"/>
   </Borders>
   <Font ss:FontName="Arial" x:Family="Swiss" ss:Size="11" ss:Color="#000000"/>
  </Style>
  <Style ss:ID="s23">
   <Borders>
    <Border ss:Position="Bottom" ss:LineStyle="Continuous" ss:Weight="2"/>
    <Border ss:Position="Left" ss:LineStyle="Continuous" ss:Weight="1"/>
    <Border ss:Position="Right" ss:LineStyle="Dash" ss:Weight="1"/>
   </Borders>
   <Font ss:FontName="Arial" x:Family="Swiss" ss:Size="11" ss:Color="#000000"/>
  </Style>
  <Style ss:ID="s24">
   <Borders>
    <Border ss:Position="Bottom" ss:LineStyle="Continuous" ss:Weight="2"/>
    <Border ss:Position="Right" ss:LineStyle="Continuous" ss:Weight="1"/>
   </Borders>
   <Font ss:FontName="Arial" x:Family="Swiss" ss:Size="11" ss:Color="#000000"
    ss:Bold="1"/>
   <NumberFormat ss:Format="@"/>
  </Style>
  <Style ss:ID="s25">
   <Alignment ss:Horizontal="Right" ss:Vertical="Center"/>
   <Borders>
    <Border ss:Position="Bottom" ss:LineStyle="Continuous" ss:Weight="2"/>
    <Border ss:Position="Left" ss:LineStyle="Continuous" ss:Weight="1"/>
    <Border ss:Position="Right" ss:LineStyle="Continuous" ss:Weight="1"/>
   </Borders>
   <Font ss:FontName="Arial" x:Family="Swiss" ss:Size="11" ss:Color="#000000"
    ss:Bold="1"/>
  </Style>
  <Style ss:ID="s26">
   <Alignment ss:Horizontal="Right" ss:Vertical="Center"/>
   <Borders>
    <Border ss:Position="Bottom" ss:LineStyle="Continuous" ss:Weight="2"/>
    <Border ss:Position="Left" ss:LineStyle="Continuous" ss:Weight="1"/>
    <Border ss:Position="Right" ss:LineStyle="Continuous" ss:Weight="1"/>
   </Borders>
   <Font ss:FontName="Arial" x:Family="Swiss" ss:Size="11" ss:Color="#000000"
    ss:Bold="1"/>
   <NumberFormat ss:Format="@"/>
  </Style>
  <Style ss:ID="s27">
   <Alignment ss:Horizontal="Center" ss:Vertical="Center" ss:WrapText="1"/>
   <Borders>
    <Border ss:Position="Bottom" ss:LineStyle="Continuous" ss:Weight="2"/>
    <Border ss:Position="Right" ss:LineStyle="Continuous" ss:Weight="1"/>
   </Borders>
   <Font ss:FontName="Arial" x:Family="Swiss" ss:Size="11" ss:Color="#000000"
    ss:Bold="1"/>
  </Style>
  <Style ss:ID="s28">
   <Alignment ss:Horizontal="Right" ss:Vertical="Center"/>
   <Borders>
    <Border ss:Position="Bottom" ss:LineStyle="Continuous" ss:Weight="2"/>
    <Border ss:Position="Left" ss:LineStyle="Continuous" ss:Weight="1"/>
    <Border ss:Position="Right" ss:LineStyle="Dash" ss:Weight="1"/>
    <Border ss:Position="Top" ss:LineStyle="Dash" ss:Weight="1"/>
   </Borders>
   <Font ss:FontName="Arial" x:Family="Swiss" ss:Size="11" ss:Color="#000000"
    ss:Bold="1"/>
  </Style>
  <Style ss:ID="s29">
   <Alignment ss:Horizontal="Right" ss:Vertical="Center"/>
   <Borders>
    <Border ss:Position="Bottom" ss:LineStyle="Continuous" ss:Weight="2"/>
    <Border ss:Position="Right" ss:LineStyle="Continuous" ss:Weight="1"/>
   </Borders>
   <Font ss:FontName="Arial" x:Family="Swiss" ss:Size="11" ss:Color="#000000"
    ss:Bold="1"/>
  </Style>
  <Style ss:ID="s30">
   <Alignment ss:Horizontal="Right" ss:Vertical="Center"/>
   <Borders>
    <Border ss:Position="Bottom" ss:LineStyle="Continuous" ss:Weight="2"/>
   </Borders>
   <Font ss:FontName="Arial" x:Family="Swiss" ss:Size="11" ss:Color="#000000"
    ss:Bold="1"/>
  </Style>
  <Style ss:ID="s34">
   <Alignment ss:Horizontal="Center" ss:Vertical="Center" ss:WrapText="1"/>
   <Borders>
    <Border ss:Position="Bottom" ss:LineStyle="Dash" ss:Weight="1"/>
   </Borders>
   <Font ss:FontName="Arial" x:Family="Swiss" ss:Size="11" ss:Color="#000000"
    ss:Bold="1"/>
  </Style>
  <Style ss:ID="s35">
   <Alignment ss:Horizontal="Center" ss:Vertical="Center" ss:WrapText="1"/>
   <Borders>
    <Border ss:Position="Bottom" ss:LineStyle="Dash" ss:Weight="1"/>
    <Border ss:Position="Left" ss:LineStyle="Continuous" ss:Weight="1"/>
   </Borders>
   <Font ss:FontName="Arial" x:Family="Swiss" ss:Size="11" ss:Color="#000000"
    ss:Bold="1"/>
  </Style>
 </Styles>
 <Worksheet ss:Name="Gene list">
  <Names>
   <NamedRange ss:Name="_FilterDatabase" ss:RefersTo="='Gene list'!R2C1:R2C9"
    ss:Hidden="1"/>
  </Names>
  <Table ss:ExpandedColumnCount="9" ss:ExpandedRowCount="30714" x:FullColumns="1"
   x:FullRows="1" ss:StyleID="s16" ss:DefaultColumnWidth="54"
   ss:DefaultRowHeight="14.25">
   <Column ss:StyleID="s16" ss:AutoFitWidth="0" ss:Width="39.75"/>
   <Column ss:StyleID="s16" ss:Width="63" ss:Span="1"/>
   <Column ss:Index="4" ss:StyleID="s17" ss:AutoFitWidth="0" ss:Width="92.25"/>
   <Column ss:StyleID="s21" ss:AutoFitWidth="0" ss:Width="94.5"/>
   <Column ss:StyleID="s16" ss:AutoFitWidth="0" ss:Width="66"/>
   <Column ss:StyleID="s21" ss:AutoFitWidth="0" ss:Width="69.75"/>
   <Column ss:StyleID="s16" ss:AutoFitWidth="0" ss:Width="66.75"/>
   <Column ss:StyleID="s16" ss:AutoFitWidth="0" ss:Width="72.75"/>
   <Row ss:AutoFitHeight="0" ss:Height="37.5">
    <Cell ss:Index="6" ss:MergeAcross="1" ss:StyleID="s34"><Data ss:Type="String">Reads/mapped reads (ppm)</Data></Cell>
    <Cell ss:MergeAcross="1" ss:StyleID="s35"><Data ss:Type="String">Summation of reads within TSS</Data></Cell>
   </Row>
   <Row ss:Height="45.75">
    <Cell ss:StyleID="s24"><Data ss:Type="String">Chr.</Data><NamedCell
      ss:Name="_FilterDatabase"/></Cell>
    <Cell ss:StyleID="s25"><Data ss:Type="String">Start</Data><NamedCell
      ss:Name="_FilterDatabase"/></Cell>
    <Cell ss:StyleID="s25"><Data ss:Type="String">End</Data><NamedCell
      ss:Name="_FilterDatabase"/></Cell>
    <Cell ss:StyleID="s26"><Data ss:Type="String">Gene list</Data><NamedCell
      ss:Name="_FilterDatabase"/></Cell>
    <Cell ss:StyleID="s27"><Data ss:Type="String">pTH2A enrichment (pTH2A/input)</Data><NamedCell
      ss:Name="_FilterDatabase"/></Cell>
    <Cell ss:StyleID="s28"><Data ss:Type="String">Input Rep1</Data><NamedCell
      ss:Name="_FilterDatabase"/></Cell>
    <Cell ss:StyleID="s29"><Data ss:Type="String">pTH2A Rep1</Data><NamedCell
      ss:Name="_FilterDatabase"/></Cell>
    <Cell ss:StyleID="s28"><Data ss:Type="String">Input Rep1</Data><NamedCell
      ss:Name="_FilterDatabase"/></Cell>
    <Cell ss:StyleID="s30"><Data ss:Type="String">pTH2A Rep1</Data><NamedCell
      ss:Name="_FilterDatabase"/></Cell>
   </Row>
   <Row>
    <Cell ss:StyleID="s18"><Data ss:Type="String">chr1</Data></Cell>
    <Cell ss:StyleID="s19"><Data ss:Type="Number">151344497</Data></Cell>
    <Cell ss:StyleID="s19"><Data ss:Type="Number">151364445</Data></Cell>
    <Cell ss:StyleID="s20"><Data ss:Type="String">Ivns1abp</Data></Cell>
    <Cell><Data ss:Type="Number">1.819556112594171</Data></Cell>
    <Cell ss:StyleID="s22"><Data ss:Type="Number">7.2294702465340075</Data></Cell>
    <Cell><Data ss:Type="Number">13.154426777898642</Data></Cell>
    <Cell ss:StyleID="s22"><Data ss:Type="Number">255</Data></Cell>
    <Cell><Data ss:Type="Number">359</Data></Cell>
   </Row>
   <Row>
    <Cell ss:StyleID="s18"><Data ss:Type="String">chr1</Data></Cell>
    <Cell ss:StyleID="s19"><Data ss:Type="Number">34011824</Data></Cell>
    <Cell ss:StyleID="s19"><Data ss:Type="Number">34308662</Data></Cell>
    <Cell ss:StyleID="s20"><Data ss:Type="String">Dst</Data></Cell>
    <Cell><Data ss:Type="Number">1.8709641842193945</Data></Cell>
    <Cell ss:StyleID="s22"><Data ss:Type="Number">2.9768406897492974</Data></Cell>
    <Cell><Data ss:Type="Number">5.5695623126478937</Data></Cell>
    <Cell ss:StyleID="s22"><Data ss:Type="Number">105</Data></Cell>
    <Cell><Data ss:Type="Number">152</Data></Cell>
   </Row>
   <Row>
    <Cell ss:StyleID="s18"><Data ss:Type="String">chr1</Data></Cell>
    <Cell ss:StyleID="s19"><Data ss:Type="Number">74855028</Data></Cell>
    <Cell ss:StyleID="s19"><Data ss:Type="Number">74857732</Data></Cell>
    <Cell ss:StyleID="s20"><Data ss:Type="String">Cdk5r2</Data></Cell>
    <Cell><Data ss:Type="Number">2.0412004864735769</Data></Cell>
    <Cell ss:StyleID="s22"><Data ss:Type="Number">7.6830840659243771</Data></Cell>
    <Cell><Data ss:Type="Number">15.682714932982226</Data></Cell>
    <Cell ss:StyleID="s22"><Data ss:Type="Number">271</Data></Cell>
    <Cell><Data ss:Type="Number">428</Data></Cell>
   </Row>
   <Row>
    <Cell ss:StyleID="s18"><Data ss:Type="String">chr1</Data></Cell>
    <Cell ss:StyleID="s19"><Data ss:Type="Number">131910457</Data></Cell>
    <Cell ss:StyleID="s19"><Data ss:Type="Number">131936321</Data></Cell>
    <Cell ss:StyleID="s20"><Data ss:Type="String">Nucks1</Data></Cell>
    <Cell><Data ss:Type="Number">1.2372097844365766</Data></Cell>
    <Cell ss:StyleID="s22"><Data ss:Type="Number">3.3170510542920741</Data></Cell>
    <Cell><Data ss:Type="Number">4.1038880198458161</Data></Cell>
    <Cell ss:StyleID="s22"><Data ss:Type="Number">117</Data></Cell>
    <Cell><Data ss:Type="Number">112</Data></Cell>
   </Row>
   <Row>
    <Cell ss:StyleID="s18"><Data ss:Type="String">chr1</Data></Cell>
    <Cell ss:StyleID="s19"><Data ss:Type="Number">167308669</Data></Cell>
    <Cell ss:StyleID="s19"><Data ss:Type="Number">167333978</Data></Cell>
    <Cell ss:StyleID="s20"><Data ss:Type="String">Tmco1</Data></Cell>
    <Cell><Data ss:Type="Number">1.5378428129784663</Data></Cell>
    <Cell ss:StyleID="s22"><Data ss:Type="Number">6.7191546997198426</Data></Cell>
    <Cell><Data ss:Type="Number">10.333003764254645</Data></Cell>
    <Cell ss:StyleID="s22"><Data ss:Type="Number">237</Data></Cell>
    <Cell><Data ss:Type="Number">282</Data></Cell>
   </Row>
   <Row>
    <Cell ss:StyleID="s18"><Data ss:Type="String">chr1</Data></Cell>
    <Cell ss:StyleID="s19"><Data ss:Type="Number">143777277</Data></Cell>
    <Cell ss:StyleID="s19"><Data ss:Type="Number">143807466</Data></Cell>
    <Cell ss:StyleID="s20"><Data ss:Type="String">Uchl5</Data></Cell>
    <Cell><Data ss:Type="Number">1.6195419747659354</Data></Cell>
    <Cell ss:StyleID="s22"><Data ss:Type="Number">4.5928399213274869</Data></Cell>
    <Cell><Data ss:Type="Number">7.4382970359705416</Data></Cell>
    <Cell ss:StyleID="s22"><Data ss:Type="Number">162</Data></Cell>
    <Cell><Data ss:Type="Number">203</Data></Cell>
   </Row>
   <Row>
    <Cell ss:StyleID="s18"><Data ss:Type="String">chr1</Data></Cell>
    <Cell ss:StyleID="s19"><Data ss:Type="Number">156558786</Data></Cell>
    <Cell ss:StyleID="s19"><Data ss:Type="Number">156649619</Data></Cell>
    <Cell ss:StyleID="s20"><Data ss:Type="String">Abl2</Data></Cell>
    <Cell><Data ss:Type="Number">1.3338005197500893</Data></Cell>
    <Cell ss:StyleID="s22"><Data ss:Type="Number">3.5438579639872585</Data></Cell>
    <Cell><Data ss:Type="Number">4.7267995942866987</Data></Cell>
    <Cell ss:StyleID="s22"><Data ss:Type="Number">125</Data></Cell>
    <Cell><Data ss:Type="Number">129</Data></Cell>
   </Row>
   <Row>
    <Cell ss:StyleID="s18"><Data ss:Type="String">chr1</Data></Cell>
    <Cell ss:StyleID="s19"><Data ss:Type="Number">136624900</Data></Cell>
    <Cell ss:StyleID="s19"><Data ss:Type="Number">136630391</Data></Cell>
    <Cell ss:StyleID="s20"><Data ss:Type="String">Zfp281</Data></Cell>
    <Cell><Data ss:Type="Number">1.2434862139436615</Data></Cell>
    <Cell ss:StyleID="s22"><Data ss:Type="Number">3.7423140099705452</Data></Cell>
    <Cell><Data ss:Type="Number">4.6535158796465952</Data></Cell>
    <Cell ss:StyleID="s22"><Data ss:Type="Number">132</Data></Cell>
    <Cell><Data ss:Type="Number">127</Data></Cell>
   </Row>
   <Row>
    <Cell ss:StyleID="s18"><Data ss:Type="String">chr1</Data></Cell>
    <Cell ss:StyleID="s19"><Data ss:Type="Number">161395437</Data></Cell>
    <Cell ss:StyleID="s19"><Data ss:Type="Number">161418206</Data></Cell>
    <Cell ss:StyleID="s20"><Data ss:Type="String">Tnfsf4</Data></Cell>
    <Cell><Data ss:Type="Number">1.5274318848441828</Data></Cell>
    <Cell ss:StyleID="s22"><Data ss:Type="Number">4.0541735108014239</Data></Cell>
    <Cell><Data ss:Type="Number">6.1924738870887763</Data></Cell>
    <Cell ss:StyleID="s22"><Data ss:Type="Number">143</Data></Cell>
    <Cell><Data ss:Type="Number">169</Data></Cell>
   </Row>
   <Row>
    <Cell ss:StyleID="s18"><Data ss:Type="String">chr1</Data></Cell>
    <Cell ss:StyleID="s19"><Data ss:Type="Number">46066737</Data></Cell>
    <Cell ss:StyleID="s19"><Data ss:Type="Number">46373550</Data></Cell>
    <Cell ss:StyleID="s20"><Data ss:Type="String">Dnah7b</Data></Cell>
    <Cell><Data ss:Type="Number">1.6363987997058955</Data></Cell>
    <Cell ss:StyleID="s22"><Data ss:Type="Number">3.5155071002753604</Data></Cell>
    <Cell><Data ss:Type="Number">5.7527715992481534</Data></Cell>
    <Cell ss:StyleID="s22"><Data ss:Type="Number">124</Data></Cell>
    <Cell><Data ss:Type="Number">157</Data></Cell>
   </Row>
   <Row>
    <Cell ss:StyleID="s18"><Data ss:Type="String">chr1</Data></Cell>
    <Cell ss:StyleID="s19"><Data ss:Type="Number">58210396</Data></Cell>
    <Cell ss:StyleID="s19"><Data ss:Type="Number">58268596</Data></Cell>
    <Cell ss:StyleID="s20"><Data ss:Type="String">Aox4</Data></Cell>
    <Cell><Data ss:Type="Number">0.61544874480901135</Data></Cell>
    <Cell ss:StyleID="s22"><Data ss:Type="Number">3.5722088276991566</Data></Cell>
    <Cell><Data ss:Type="Number">2.198511439203116</Data></Cell>
    <Cell ss:StyleID="s22"><Data ss:Type="Number">126</Data></Cell>
    <Cell><Data ss:Type="Number">60</Data></Cell>
   </Row>
   <Row>
    <Cell ss:StyleID="s18"><Data ss:Type="String">chr1</Data></Cell>
    <Cell ss:StyleID="s19"><Data ss:Type="Number">74771891</Data></Cell>
    <Cell ss:StyleID="s19"><Data ss:Type="Number">74785319</Data></Cell>
    <Cell ss:StyleID="s20"><Data ss:Type="String">Wnt6</Data></Cell>
    <Cell><Data ss:Type="Number">1.5969119594876127</Data></Cell>
    <Cell ss:StyleID="s22"><Data ss:Type="Number">5.8969796520747986</Data></Cell>
    <Cell><Data ss:Type="Number">9.4169573312533466</Data></Cell>
    <Cell ss:StyleID="s22"><Data ss:Type="Number">208</Data></Cell>
    <Cell><Data ss:Type="Number">257</Data></Cell>
   </Row>
   <Row>
    <Cell ss:StyleID="s18"><Data ss:Type="String">chr1</Data></Cell>
    <Cell ss:StyleID="s19"><Data ss:Type="Number">74792018</Data></Cell>
    <Cell ss:StyleID="s19"><Data ss:Type="Number">74804175</Data></Cell>
    <Cell ss:StyleID="s20"><Data ss:Type="String">Wnt10a</Data></Cell>
    <Cell><Data ss:Type="Number">1.3517892073483642</Data></Cell>
    <Cell ss:StyleID="s22"><Data ss:Type="Number">5.5567692875320214</Data></Cell>
    <Cell><Data ss:Type="Number">7.511580750610646</Data></Cell>
    <Cell ss:StyleID="s22"><Data ss:Type="Number">196</Data></Cell>
    <Cell><Data ss:Type="Number">205</Data></Cell>
   </Row>
   <Row>
    <Cell ss:StyleID="s18"><Data ss:Type="String">chr1</Data></Cell>
    <Cell ss:StyleID="s19"><Data ss:Type="Number">155558119</Data></Cell>
    <Cell ss:StyleID="s19"><Data ss:Type="Number">155687233</Data></Cell>
    <Cell ss:StyleID="s20"><Data ss:Type="String">Acbd6</Data></Cell>
    <Cell><Data ss:Type="Number">1.5006209999269384</Data></Cell>
    <Cell ss:StyleID="s22"><Data ss:Type="Number">4.2242786930728125</Data></Cell>
    <Cell><Data ss:Type="Number">6.3390413163689843</Data></Cell>
    <Cell ss:StyleID="s22"><Data ss:Type="Number">149</Data></Cell>
    <Cell><Data ss:Type="Number">173</Data></Cell>
   </Row>
   <Row>
    <Cell ss:StyleID="s18"><Data ss:Type="String">chr1</Data></Cell>
    <Cell ss:StyleID="s19"><Data ss:Type="Number">75142785</Data></Cell>
    <Cell ss:StyleID="s19"><Data ss:Type="Number">75147909</Data></Cell>
    <Cell ss:StyleID="s20"><Data ss:Type="String">Fam134a</Data></Cell>
    <Cell><Data ss:Type="Number">1.6303007414359869</Data></Cell>
    <Cell ss:StyleID="s22"><Data ss:Type="Number">6.832558154567435</Data></Cell>
    <Cell><Data ss:Type="Number">11.139124625295787</Data></Cell>
    <Cell ss:StyleID="s22"><Data ss:Type="Number">241</Data></Cell>
    <Cell><Data ss:Type="Number">304</Data></Cell>
   </Row>
   <Row>
    <Cell ss:StyleID="s18"><Data ss:Type="String">chr1</Data></Cell>
    <Cell ss:StyleID="s19"><Data ss:Type="Number">109982899</Data></Cell>
    <Cell ss:StyleID="s19"><Data ss:Type="Number">110139903</Data></Cell>
    <Cell ss:StyleID="s20"><Data ss:Type="String">Cdh7</Data></Cell>
    <Cell><Data ss:Type="Number">1.0995405187110248</Data></Cell>
    <Cell ss:StyleID="s22"><Data ss:Type="Number">1.8995078686971707</Data></Cell>
    <Cell><Data ss:Type="Number">2.0885858672429602</Data></Cell>
    <Cell ss:StyleID="s22"><Data ss:Type="Number">67</Data></Cell>
    <Cell><Data ss:Type="Number">57</Data></Cell>
   </Row>
   <Row>
    <Cell ss:StyleID="s18"><Data ss:Type="String">chr1</Data></Cell>
    <Cell ss:StyleID="s19"><Data ss:Type="Number">109983301</Data></Cell>
    <Cell ss:StyleID="s19"><Data ss:Type="Number">110139903</Data></Cell>
    <Cell ss:StyleID="s20"><Data ss:Type="String">Cdh7</Data></Cell>
    <Cell><Data ss:Type="Number">1.0995405187110248</Data></Cell>
    <Cell ss:StyleID="s22"><Data ss:Type="Number">1.8995078686971707</Data></Cell>
    <Cell><Data ss:Type="Number">2.0885858672429602</Data></Cell>
    <Cell ss:StyleID="s22"><Data ss:Type="Number">67</Data></Cell>
    <Cell><Data ss:Type="Number">57</Data></Cell>
   </Row>
   <Row>
    <Cell ss:StyleID="s18"><Data ss:Type="String">chr1</Data></Cell>
    <Cell ss:StyleID="s19"><Data ss:Type="Number">86045862</Data></Cell>
    <Cell ss:StyleID="s19"><Data ss:Type="Number">86055456</Data></Cell>
    <Cell ss:StyleID="s20"><Data ss:Type="String">2810459M11Rik</Data></Cell>
    <Cell><Data ss:Type="Number">1.877699283690889</Data></Cell>
    <Cell ss:StyleID="s22"><Data ss:Type="Number">4.5077873301917935</Data></Cell>
    <Cell><Data ss:Type="Number">8.4642690409319954</Data></Cell>
    <Cell ss:StyleID="s22"><Data ss:Type="Number">159</Data></Cell>
    <Cell><Data ss:Type="Number">231</Data></Cell>
   </Row>
   <Row>
    <Cell ss:StyleID="s18"><Data ss:Type="String">chr1</Data></Cell>
    <Cell ss:StyleID="s19"><Data ss:Type="Number">75236422</Data></Cell>
    <Cell ss:StyleID="s19"><Data ss:Type="Number">75245692</Data></Cell>
    <Cell ss:StyleID="s20"><Data ss:Type="String">Dnajb2</Data></Cell>
    <Cell><Data ss:Type="Number">1.6482730149742604</Data></Cell>
    <Cell ss:StyleID="s22"><Data ss:Type="Number">8.9588729329597907</Data></Cell>
    <Cell><Data ss:Type="Number">14.766668499980929</Data></Cell>
    <Cell ss:StyleID="s22"><Data ss:Type="Number">316</Data></Cell>
    <Cell><Data ss:Type="Number">403</Data></Cell>
   </Row>
   <Row>
    <Cell ss:StyleID="s18"><Data ss:Type="String">chr1</Data></Cell>
    <Cell ss:StyleID="s19"><Data ss:Type="Number">93235896</Data></Cell>
    <Cell ss:StyleID="s19"><Data ss:Type="Number">93296448</Data></Cell>
    <Cell ss:StyleID="s20"><Data ss:Type="String">Sned1</Data></Cell>
    <Cell><Data ss:Type="Number">1.4934889540698673</Data></Cell>
    <Cell ss:StyleID="s22"><Data ss:Type="Number">3.8273666011062395</Data></Cell>
    <Cell><Data ss:Type="Number">5.7161297419281007</Data></Cell>
    <Cell ss:StyleID="s22"><Data ss:Type="Number">135</Data></Cell>
    <Cell><Data ss:Type="Number">156</Data></Cell>
   </Row>
   <Row>
    <Cell ss:StyleID="s18"><Data ss:Type="String">chr1</Data></Cell>
    <Cell ss:StyleID="s19"><Data ss:Type="Number">191977369</Data></Cell>
    <Cell ss:StyleID="s19"><Data ss:Type="Number">191988282</Data></Cell>
    <Cell ss:StyleID="s20"><Data ss:Type="String">Rd3</Data></Cell>
    <Cell><Data ss:Type="Number">1.4551274169225645</Data></Cell>
    <Cell ss:StyleID="s22"><Data ss:Type="Number">4.0541735108014239</Data></Cell>
    <Cell><Data ss:Type="Number">5.8993390285283605</Data></Cell>
    <Cell ss:StyleID="s22"><Data ss:Type="Number">143</Data></Cell>
    <Cell><Data ss:Type="Number">161</Data></Cell>
   </Row>
   <Row>
    <Cell ss:StyleID="s18"><Data ss:Type="String">chr1</Data></Cell>
    <Cell ss:StyleID="s19"><Data ss:Type="Number">107511422</Data></Cell>
    <Cell ss:StyleID="s19"><Data ss:Type="Number">107525600</Data></Cell>
    <Cell ss:StyleID="s20"><Data ss:Type="String">Serpinb2</Data></Cell>
    <Cell><Data ss:Type="Number">0.43081412136630787</Data></Cell>
    <Cell ss:StyleID="s22"><Data ss:Type="Number">1.1056836847640248</Data></Cell>
    <Cell><Data ss:Type="Number">0.47634414516067508</Data></Cell>
    <Cell ss:StyleID="s22"><Data ss:Type="Number">39</Data></Cell>
    <Cell><Data ss:Type="Number">13</Data></Cell>
   </Row>
   <Row>
    <Cell ss:StyleID="s18"><Data ss:Type="String">chr1</Data></Cell>
    <Cell ss:StyleID="s19"><Data ss:Type="Number">88166011</Data></Cell>
    <Cell ss:StyleID="s19"><Data ss:Type="Number">88220002</Data></Cell>
    <Cell ss:StyleID="s20"><Data ss:Type="String">Ugt1a5</Data></Cell>
    <Cell><Data ss:Type="Number">0.49149216662916823</Data></Cell>
    <Cell ss:StyleID="s22"><Data ss:Type="Number">2.0129113235447629</Data></Cell>
    <Cell><Data ss:Type="Number">0.98933014764140215</Data></Cell>
    <Cell ss:StyleID="s22"><Data ss:Type="Number">71</Data></Cell>
    <Cell><Data ss:Type="Number">27</Data></Cell>
   </Row>
   <Row>
    <Cell ss:StyleID="s18"><Data ss:Type="String">chr1</Data></Cell>
    <Cell ss:StyleID="s19"><Data ss:Type="Number">125676995</Data></Cell>
    <Cell ss:StyleID="s19"><Data ss:Type="Number">125873861</Data></Cell>
    <Cell ss:StyleID="s20"><Data ss:Type="String">Gpr39</Data></Cell>
    <Cell><Data ss:Type="Number">1.3794336770671205</Data></Cell>
    <Cell ss:StyleID="s22"><Data ss:Type="Number">2.9484898260373993</Data></Cell>
    <Cell><Data ss:Type="Number">4.0672461625257643</Data></Cell>
    <Cell ss:StyleID="s22"><Data ss:Type="Number">104</Data></Cell>
    <Cell><Data ss:Type="Number">111</Data></Cell>
   </Row>
   <Row>
    <Cell ss:StyleID="s18"><Data ss:Type="String">chr1</Data></Cell>
    <Cell ss:StyleID="s19"><Data ss:Type="Number">92573124</Data></Cell>
    <Cell ss:StyleID="s19"><Data ss:Type="Number">92574206</Data></Cell>
    <Cell ss:StyleID="s20"><Data ss:Type="String">Olfr1413</Data></Cell>
    <Cell><Data ss:Type="Number">1.3289520354011533</Data></Cell>
    <Cell ss:StyleID="s22"><Data ss:Type="Number">5.0181028770059584</Data></Cell>
    <Cell><Data ss:Type="Number">6.668818032249451</Data></Cell>
    <Cell ss:StyleID="s22"><Data ss:Type="Number">177</Data></Cell>
    <Cell><Data ss:Type="Number">182</Data></Cell>
   </Row>
   <Row>
    <Cell ss:StyleID="s18"><Data ss:Type="String">chr1</Data></Cell>
    <Cell ss:StyleID="s19"><Data ss:Type="Number">92588331</Data></Cell>
    <Cell ss:StyleID="s19"><Data ss:Type="Number">92589297</Data></Cell>
    <Cell ss:StyleID="s20"><Data ss:Type="String">Olfr1412</Data></Cell>
    <Cell><Data ss:Type="Number">0.62037233476748332</Data></Cell>
    <Cell ss:StyleID="s22"><Data ss:Type="Number">2.1263147783923553</Data></Cell>
    <Cell><Data ss:Type="Number">1.3191068635218695</Data></Cell>
    <Cell ss:StyleID="s22"><Data ss:Type="Number">75</Data></Cell>
    <Cell><Data ss:Type="Number">36</Data></Cell>
   </Row>
   <Row>
    <Cell ss:StyleID="s18"><Data ss:Type="String">chr1</Data></Cell>
    <Cell ss:StyleID="s19"><Data ss:Type="Number">92596520</Data></Cell>
    <Cell ss:StyleID="s19"><Data ss:Type="Number">92597492</Data></Cell>
    <Cell ss:StyleID="s20"><Data ss:Type="String">Olfr1411</Data></Cell>
    <Cell><Data ss:Type="Number">0.62739920587326403</Data></Cell>
    <Cell ss:StyleID="s22"><Data ss:Type="Number">2.9201389623255012</Data></Cell>
    <Cell><Data ss:Type="Number">1.8320928660025966</Data></Cell>
    <Cell ss:StyleID="s22"><Data ss:Type="Number">103</Data></Cell>
    <Cell><Data ss:Type="Number">50</Data></Cell>
   </Row>
   <Row>
    <Cell ss:StyleID="s18"><Data ss:Type="String">chr1</Data></Cell>
    <Cell ss:StyleID="s19"><Data ss:Type="Number">34535647</Data></Cell>
    <Cell ss:StyleID="s19"><Data ss:Type="Number">34544311</Data></Cell>
    <Cell ss:StyleID="s20"><Data ss:Type="String">Cfc1</Data></Cell>
    <Cell><Data ss:Type="Number">1.3609161317333038</Data></Cell>
    <Cell ss:StyleID="s22"><Data ss:Type="Number">4.2809804204966087</Data></Cell>
    <Cell><Data ss:Type="Number">5.8260553138882569</Data></Cell>
    <Cell ss:StyleID="s22"><Data ss:Type="Number">151</Data></Cell>
    <Cell><Data ss:Type="Number">159</Data></Cell>
   </Row>
   <Row>
    <Cell ss:StyleID="s18"><Data ss:Type="String">chr1</Data></Cell>
    <Cell ss:StyleID="s19"><Data ss:Type="Number">93990508</Data></Cell>
    <Cell ss:StyleID="s19"><Data ss:Type="Number">94011539</Data></Cell>
    <Cell ss:StyleID="s20"><Data ss:Type="String">Gm6086</Data></Cell>
    <Cell><Data ss:Type="Number">0.63627931771023938</Data></Cell>
    <Cell ss:StyleID="s22"><Data ss:Type="Number">1.8428061412733745</Data></Cell>
    <Cell><Data ss:Type="Number">1.1725394342416617</Data></Cell>
    <Cell ss:StyleID="s22"><Data ss:Type="Number">65</Data></Cell>
    <Cell><Data ss:Type="Number">32</Data></Cell>
   </Row>
   <Row>
    <Cell ss:StyleID="s18"><Data ss:Type="String">chr1</Data></Cell>
    <Cell ss:StyleID="s19"><Data ss:Type="Number">154201186</Data></Cell>
    <Cell ss:StyleID="s19"><Data ss:Type="Number">154205674</Data></Cell>
    <Cell ss:StyleID="s20"><Data ss:Type="String">Zfp648</Data></Cell>
    <Cell><Data ss:Type="Number">0.82848869493520749</Data></Cell>
    <Cell ss:StyleID="s22"><Data ss:Type="Number">2.2113673695280496</Data></Cell>
    <Cell><Data ss:Type="Number">1.8320928660025966</Data></Cell>
    <Cell ss:StyleID="s22"><Data ss:Type="Number">78</Data></Cell>
    <Cell><Data ss:Type="Number">50</Data></Cell>
   </Row>
   <Row>
    <Cell ss:StyleID="s18"><Data ss:Type="String">chr1</Data></Cell>
    <Cell ss:StyleID="s19"><Data ss:Type="Number">85600702</Data></Cell>
    <Cell ss:StyleID="s19"><Data ss:Type="Number">85645036</Data></Cell>
    <Cell ss:StyleID="s20"><Data ss:Type="String">Sp140</Data></Cell>
    <Cell><Data ss:Type="Number">0.86530727024214882</Data></Cell>
    <Cell ss:StyleID="s22"><Data ss:Type="Number">33.198861406632638</Data></Cell>
    <Cell><Data ss:Type="Number">28.727216138920713</Data></Cell>
    <Cell ss:StyleID="s22"><Data ss:Type="Number">1171</Data></Cell>
    <Cell><Data ss:Type="Number">784</Data></Cell>
   </Row>
   <Row>
    <Cell ss:StyleID="s18"><Data ss:Type="String">chr1</Data></Cell>
    <Cell ss:StyleID="s19"><Data ss:Type="Number">37430171</Data></Cell>
    <Cell ss:StyleID="s19"><Data ss:Type="Number">37439124</Data></Cell>
    <Cell ss:StyleID="s20"><Data ss:Type="String">Unc50</Data></Cell>
    <Cell><Data ss:Type="Number">1.8370107759383578</Data></Cell>
    <Cell ss:StyleID="s22"><Data ss:Type="Number">5.0464537407178565</Data></Cell>
    <Cell><Data ss:Type="Number">9.2703899019731377</Data></Cell>
    <Cell ss:StyleID="s22"><Data ss:Type="Number">178</Data></Cell>
    <Cell><Data ss:Type="Number">253</Data></Cell>
   </Row>
   <Row>
    <Cell ss:StyleID="s18"><Data ss:Type="String">chr1</Data></Cell>
    <Cell ss:StyleID="s19"><Data ss:Type="Number">130800901</Data></Cell>
    <Cell ss:StyleID="s19"><Data ss:Type="Number">130814740</Data></Cell>
    <Cell ss:StyleID="s20"><Data ss:Type="String">Fcamr</Data></Cell>
    <Cell><Data ss:Type="Number">0.54569788706399003</Data></Cell>
    <Cell ss:StyleID="s22"><Data ss:Type="Number">2.5515777340708263</Data></Cell>
    <Cell><Data ss:Type="Number">1.3923905781619734</Data></Cell>
    <Cell ss:StyleID="s22"><Data ss:Type="Number">90</Data></Cell>
    <Cell><Data ss:Type="Number">38</Data></Cell>
   </Row>
   <Row>
    <Cell ss:StyleID="s18"><Data ss:Type="String">chr1</Data></Cell>
    <Cell ss:StyleID="s19"><Data ss:Type="Number">72711259</Data></Cell>
    <Cell ss:StyleID="s19"><Data ss:Type="Number">72713813</Data></Cell>
    <Cell ss:StyleID="s20"><Data ss:Type="String">Rpl37a</Data></Cell>
    <Cell><Data ss:Type="Number">1.6617116109843304</Data></Cell>
    <Cell ss:StyleID="s22"><Data ss:Type="Number">2.9768406897492974</Data></Cell>
    <Cell><Data ss:Type="Number">4.9466507382070102</Data></Cell>
    <Cell ss:StyleID="s22"><Data ss:Type="Number">105</Data></Cell>
    <Cell><Data ss:Type="Number">135</Data></Cell>
   </Row>
   <Row>
    <Cell ss:StyleID="s18"><Data ss:Type="String">chr1</Data></Cell>
    <Cell ss:StyleID="s19"><Data ss:Type="Number">171225053</Data></Cell>
    <Cell ss:StyleID="s19"><Data ss:Type="Number">171226379</Data></Cell>
    <Cell ss:StyleID="s20"><Data ss:Type="String">Apoa2</Data></Cell>
    <Cell><Data ss:Type="Number">1.2099460429862263</Data></Cell>
    <Cell ss:StyleID="s22"><Data ss:Type="Number">2.6649811889184187</Data></Cell>
    <Cell><Data ss:Type="Number">3.2244834441645698</Data></Cell>
    <Cell ss:StyleID="s22"><Data ss:Type="Number">94</Data></Cell>
    <Cell><Data ss:Type="Number">88</Data></Cell>
   </Row>
   <Row>
    <Cell ss:StyleID="s18"><Data ss:Type="String">chr1</Data></Cell>
    <Cell ss:StyleID="s19"><Data ss:Type="Number">171559192</Data></Cell>
    <Cell ss:StyleID="s19"><Data ss:Type="Number">171585316</Data></Cell>
    <Cell ss:StyleID="s20"><Data ss:Type="String">Cd244</Data></Cell>
    <Cell><Data ss:Type="Number">0.80648403519772838</Data></Cell>
    <Cell ss:StyleID="s22"><Data ss:Type="Number">7.087715927974517</Data></Cell>
    <Cell><Data ss:Type="Number">5.7161297419281007</Data></Cell>
    <Cell ss:StyleID="s22"><Data ss:Type="Number">250</Data></Cell>
    <Cell><Data ss:Type="Number">156</Data></Cell>
   </Row>
   <Row>
    <Cell ss:StyleID="s18"><Data ss:Type="String">chr1</Data></Cell>
    <Cell ss:StyleID="s19"><Data ss:Type="Number">52630704</Data></Cell>
    <Cell ss:StyleID="s19"><Data ss:Type="Number">52651919</Data></Cell>
    <Cell ss:StyleID="s20"><Data ss:Type="String">Nemp2</Data></Cell>
    <Cell><Data ss:Type="Number">1.4086169586246697</Data></Cell>
    <Cell ss:StyleID="s22"><Data ss:Type="Number">2.5232268703589282</Data></Cell>
    <Cell><Data ss:Type="Number">3.5542601600450374</Data></Cell>
    <Cell ss:StyleID="s22"><Data ss:Type="Number">89</Data></Cell>
    <Cell><Data ss:Type="Number">97</Data></Cell>
   </Row>
   <Row>
    <Cell ss:StyleID="s18"><Data ss:Type="String">chr1</Data></Cell>
    <Cell ss:StyleID="s19"><Data ss:Type="Number">57406547</Data></Cell>
    <Cell ss:StyleID="s19"><Data ss:Type="Number">57415958</Data></Cell>
    <Cell ss:StyleID="s20"><Data ss:Type="String">9430016H08Rik</Data></Cell>
    <Cell><Data ss:Type="Number">1.4001458944405007</Data></Cell>
    <Cell ss:StyleID="s22"><Data ss:Type="Number">4.7629451035988755</Data></Cell>
    <Cell><Data ss:Type="Number">6.668818032249451</Data></Cell>
    <Cell ss:StyleID="s22"><Data ss:Type="Number">168</Data></Cell>
    <Cell><Data ss:Type="Number">182</Data></Cell>
   </Row>
   <Row>
    <Cell ss:StyleID="s18"><Data ss:Type="String">chr1</Data></Cell>
    <Cell ss:StyleID="s19"><Data ss:Type="Number">152399866</Data></Cell>
    <Cell ss:StyleID="s19"><Data ss:Type="Number">152510695</Data></Cell>
    <Cell ss:StyleID="s20"><Data ss:Type="String">Colgalt2</Data></Cell>
    <Cell><Data ss:Type="Number">1.7359274890348291</Data></Cell>
    <Cell ss:StyleID="s22"><Data ss:Type="Number">5.7835761972272062</Data></Cell>
    <Cell><Data ss:Type="Number">10.039868905694229</Data></Cell>
    <Cell ss:StyleID="s22"><Data ss:Type="Number">204</Data></Cell>
    <Cell><Data ss:Type="Number">274</Data></Cell>
   </Row>
   <Row>
    <Cell ss:StyleID="s18"><Data ss:Type="String">chr1</Data></Cell>
    <Cell ss:StyleID="s19"><Data ss:Type="Number">172555937</Data></Cell>
    <Cell ss:StyleID="s19"><Data ss:Type="Number">172563717</Data></Cell>
    <Cell ss:StyleID="s20"><Data ss:Type="String">Vsig8</Data></Cell>
    <Cell><Data ss:Type="Number">1.1703218257588681</Data></Cell>
    <Cell ss:StyleID="s22"><Data ss:Type="Number">3.6005596914110547</Data></Cell>
    <Cell><Data ss:Type="Number">4.2138135918059723</Data></Cell>
    <Cell ss:StyleID="s22"><Data ss:Type="Number">127</Data></Cell>
    <Cell><Data ss:Type="Number">115</Data></Cell>
   </Row>
   <Row>
    <Cell ss:StyleID="s18"><Data ss:Type="String">chr1</Data></Cell>
    <Cell ss:StyleID="s19"><Data ss:Type="Number">173203357</Data></Cell>
    <Cell ss:StyleID="s19"><Data ss:Type="Number">173204299</Data></Cell>
    <Cell ss:StyleID="s20"><Data ss:Type="String">Olfr218</Data></Cell>
    <Cell><Data ss:Type="Number">0.54569788706399003</Data></Cell>
    <Cell ss:StyleID="s22"><Data ss:Type="Number">1.2757888670354132</Data></Cell>
    <Cell><Data ss:Type="Number">0.69619528908098671</Data></Cell>
    <Cell ss:StyleID="s22"><Data ss:Type="Number">45</Data></Cell>
    <Cell><Data ss:Type="Number">19</Data></Cell>
   </Row>
   <Row>
    <Cell ss:StyleID="s18"><Data ss:Type="String">chr1</Data></Cell>
    <Cell ss:StyleID="s19"><Data ss:Type="Number">173215606</Data></Cell>
    <Cell ss:StyleID="s19"><Data ss:Type="Number">173216640</Data></Cell>
    <Cell ss:StyleID="s20"><Data ss:Type="String">Olfr1404</Data></Cell>
    <Cell><Data ss:Type="Number">0.74563982544168683</Data></Cell>
    <Cell ss:StyleID="s22"><Data ss:Type="Number">1.4742449130186996</Data></Cell>
    <Cell><Data ss:Type="Number">1.099255719601558</Data></Cell>
    <Cell ss:StyleID="s22"><Data ss:Type="Number">52</Data></Cell>
    <Cell><Data ss:Type="Number">30</Data></Cell>
   </Row>
   <Row>
    <Cell ss:StyleID="s18"><Data ss:Type="String">chr1</Data></Cell>
    <Cell ss:StyleID="s19"><Data ss:Type="Number">173270146</Data></Cell>
    <Cell ss:StyleID="s19"><Data ss:Type="Number">173271137</Data></Cell>
    <Cell ss:StyleID="s20"><Data ss:Type="String">Olfr418</Data></Cell>
    <Cell><Data ss:Type="Number">0.73157114948995683</Data></Cell>
    <Cell ss:StyleID="s22"><Data ss:Type="Number">1.5025957767305977</Data></Cell>
    <Cell><Data ss:Type="Number">1.099255719601558</Data></Cell>
    <Cell ss:StyleID="s22"><Data ss:Type="Number">53</Data></Cell>
    <Cell><Data ss:Type="Number">30</Data></Cell>
   </Row>
   <Row>
    <Cell ss:StyleID="s18"><Data ss:Type="String">chr1</Data></Cell>
    <Cell ss:StyleID="s19"><Data ss:Type="Number">174041932</Data></Cell>
    <Cell ss:StyleID="s19"><Data ss:Type="Number">174042936</Data></Cell>
    <Cell ss:StyleID="s20"><Data ss:Type="String">Olfr433</Data></Cell>
    <Cell><Data ss:Type="Number">0.70007294722025037</Data></Cell>
    <Cell ss:StyleID="s22"><Data ss:Type="Number">1.3608414581711072</Data></Cell>
    <Cell><Data ss:Type="Number">0.95268829032135016</Data></Cell>
    <Cell ss:StyleID="s22"><Data ss:Type="Number">48</Data></Cell>
    <Cell><Data ss:Type="Number">26</Data></Cell>
   </Row>
   <Row>
    <Cell ss:StyleID="s18"><Data ss:Type="String">chr1</Data></Cell>
    <Cell ss:StyleID="s19"><Data ss:Type="Number">174050374</Data></Cell>
    <Cell ss:StyleID="s19"><Data ss:Type="Number">174051313</Data></Cell>
    <Cell ss:StyleID="s20"><Data ss:Type="String">Olfr432</Data></Cell>
    <Cell><Data ss:Type="Number">0.54012516708611735</Data></Cell>
    <Cell ss:StyleID="s22"><Data ss:Type="Number">1.8995078686971707</Data></Cell>
    <Cell><Data ss:Type="Number">1.025972004961454</Data></Cell>
    <Cell ss:StyleID="s22"><Data ss:Type="Number">67</Data></Cell>
    <Cell><Data ss:Type="Number">28</Data></Cell>
   </Row>
   <Row>
    <Cell ss:StyleID="s18"><Data ss:Type="String">chr1</Data></Cell>
    <Cell ss:StyleID="s19"><Data ss:Type="Number">174069299</Data></Cell>
    <Cell ss:StyleID="s19"><Data ss:Type="Number">174070253</Data></Cell>
    <Cell ss:StyleID="s20"><Data ss:Type="String">Olfr430</Data></Cell>
    <Cell><Data ss:Type="Number">0.86162824273261585</Data></Cell>
    <Cell ss:StyleID="s22"><Data ss:Type="Number">1.1907362758997189</Data></Cell>
    <Cell><Data ss:Type="Number">1.025972004961454</Data></Cell>
    <Cell ss:StyleID="s22"><Data ss:Type="Number">42</Data></Cell>
    <Cell><Data ss:Type="Number">28</Data></Cell>
   </Row>
   <Row>
    <Cell ss:StyleID="s18"><Data ss:Type="String">chr1</Data></Cell>
    <Cell ss:StyleID="s19"><Data ss:Type="Number">174089037</Data></Cell>
    <Cell ss:StyleID="s19"><Data ss:Type="Number">174089980</Data></Cell>
    <Cell ss:StyleID="s20"><Data ss:Type="String">Olfr429</Data></Cell>
    <Cell><Data ss:Type="Number">0.52247670038041594</Data></Cell>
    <Cell ss:StyleID="s22"><Data ss:Type="Number">1.3324905944592094</Data></Cell>
    <Cell><Data ss:Type="Number">0.69619528908098671</Data></Cell>
    <Cell ss:StyleID="s22"><Data ss:Type="Number">47</Data></Cell>
    <Cell><Data ss:Type="Number">19</Data></Cell>
   </Row>
   <Row>
    <Cell ss:StyleID="s18"><Data ss:Type="String">chr1</Data></Cell>
    <Cell ss:StyleID="s19"><Data ss:Type="Number">174136745</Data></Cell>
    <Cell ss:StyleID="s19"><Data ss:Type="Number">174137693</Data></Cell>
    <Cell ss:StyleID="s20"><Data ss:Type="String">Olfr424</Data></Cell>
    <Cell><Data ss:Type="Number">1.3486355103640943</Data></Cell>
    <Cell ss:StyleID="s22"><Data ss:Type="Number">0.65206986537365563</Data></Cell>
    <Cell><Data ss:Type="Number">0.8794045756812463</Data></Cell>
    <Cell ss:StyleID="s22"><Data ss:Type="Number">23</Data></Cell>
    <Cell><Data ss:Type="Number">24</Data></Cell>
   </Row>
   <Row>
    <Cell ss:StyleID="s18"><Data ss:Type="String">chr1</Data></Cell>
    <Cell ss:StyleID="s19"><Data ss:Type="Number">174151480</Data></Cell>
    <Cell ss:StyleID="s19"><Data ss:Type="Number">174152530</Data></Cell>
    <Cell ss:StyleID="s20"><Data ss:Type="String">Olfr421-ps1</Data></Cell>
    <Cell><Data ss:Type="Number">0.93995808298103545</Data></Cell>
    <Cell ss:StyleID="s22"><Data ss:Type="Number">0.62371900166175753</Data></Cell>
    <Cell><Data ss:Type="Number">0.58626971712083087</Data></Cell>
    <Cell ss:StyleID="s22"><Data ss:Type="Number">22</Data></Cell>
    <Cell><Data ss:Type="Number">16</Data></Cell>
   </Row>
   <Row>
    <Cell ss:StyleID="s18"><Data ss:Type="String">chr1</Data></Cell>
    <Cell ss:StyleID="s19"><Data ss:Type="Number">174158721</Data></Cell>
    <Cell ss:StyleID="s19"><Data ss:Type="Number">174159767</Data></Cell>
    <Cell ss:StyleID="s20"><Data ss:Type="String">Olfr420</Data></Cell>
    <Cell><Data ss:Type="Number">1.0708808159676797</Data></Cell>
    <Cell ss:StyleID="s22"><Data ss:Type="Number">0.99228022991643239</Data></Cell>
    <Cell><Data ss:Type="Number">1.062613862281506</Data></Cell>
    <Cell ss:StyleID="s22"><Data ss:Type="Number">35</Data></Cell>
    <Cell><Data ss:Type="Number">29</Data></Cell>
   </Row>
   <Row>
    <Cell ss:StyleID="s18"><Data ss:Type="String">chr1</Data></Cell>
    <Cell ss:StyleID="s19"><Data ss:Type="Number">174368918</Data></Cell>
    <Cell ss:StyleID="s19"><Data ss:Type="Number">174369848</Data></Cell>
    <Cell ss:StyleID="s20"><Data ss:Type="String">Olfr417</Data></Cell>
    <Cell><Data ss:Type="Number">0.94625244514385498</Data></Cell>
    <Cell ss:StyleID="s22"><Data ss:Type="Number">1.5876483678662918</Data></Cell>
    <Cell><Data ss:Type="Number">1.5023161501221292</Data></Cell>
    <Cell ss:StyleID="s22"><Data ss:Type="Number">56</Data></Cell>
    <Cell><Data ss:Type="Number">41</Data></Cell>
   </Row>
   <Row>
    <Cell ss:StyleID="s18"><Data ss:Type="String">chr1</Data></Cell>
    <Cell ss:StyleID="s19"><Data ss:Type="Number">174391045</Data></Cell>
    <Cell ss:StyleID="s19"><Data ss:Type="Number">174392055</Data></Cell>
    <Cell ss:StyleID="s20"><Data ss:Type="String">Olfr248</Data></Cell>
    <Cell><Data ss:Type="Number">0.95394555445396756</Data></Cell>
    <Cell ss:StyleID="s22"><Data ss:Type="Number">1.1907362758997189</Data></Cell>
    <Cell><Data ss:Type="Number">1.1358975769216098</Data></Cell>
    <Cell ss:StyleID="s22"><Data ss:Type="Number">42</Data></Cell>
    <Cell><Data ss:Type="Number">31</Data></Cell>
   </Row>
   <Row>
    <Cell ss:StyleID="s18"><Data ss:Type="String">chr1</Data></Cell>
    <Cell ss:StyleID="s19"><Data ss:Type="Number">174430429</Data></Cell>
    <Cell ss:StyleID="s19"><Data ss:Type="Number">174431384</Data></Cell>
    <Cell ss:StyleID="s20"><Data ss:Type="String">Olfr414</Data></Cell>
    <Cell><Data ss:Type="Number">0.72078516459363062</Data></Cell>
    <Cell ss:StyleID="s22"><Data ss:Type="Number">1.4742449130186996</Data></Cell>
    <Cell><Data ss:Type="Number">1.062613862281506</Data></Cell>
    <Cell ss:StyleID="s22"><Data ss:Type="Number">52</Data></Cell>
    <Cell><Data ss:Type="Number">29</Data></Cell>
   </Row>
   <Row>
    <Cell ss:StyleID="s18"><Data ss:Type="String">chr1</Data></Cell>
    <Cell ss:StyleID="s19"><Data ss:Type="Number">174448624</Data></Cell>
    <Cell ss:StyleID="s19"><Data ss:Type="Number">174449602</Data></Cell>
    <Cell ss:StyleID="s20"><Data ss:Type="String">Olfr220</Data></Cell>
    <Cell><Data ss:Type="Number">0.58286616420147541</Data></Cell>
    <Cell ss:StyleID="s22"><Data ss:Type="Number">1.4458940493068015</Data></Cell>
    <Cell><Data ss:Type="Number">0.84276271836119443</Data></Cell>
    <Cell ss:StyleID="s22"><Data ss:Type="Number">51</Data></Cell>
    <Cell><Data ss:Type="Number">23</Data></Cell>
   </Row>
   <Row>
    <Cell ss:StyleID="s18"><Data ss:Type="String">chr1</Data></Cell>
    <Cell ss:StyleID="s19"><Data ss:Type="Number">74542888</Data></Cell>
    <Cell ss:StyleID="s19"><Data ss:Type="Number">74565977</Data></Cell>
    <Cell ss:StyleID="s20"><Data ss:Type="String">Plcd4</Data></Cell>
    <Cell><Data ss:Type="Number">1.8740414279434394</Data></Cell>
    <Cell ss:StyleID="s22"><Data ss:Type="Number">3.9691209196657296</Data></Cell>
    <Cell><Data ss:Type="Number">7.4382970359705416</Data></Cell>
    <Cell ss:StyleID="s22"><Data ss:Type="Number">140</Data></Cell>
    <Cell><Data ss:Type="Number">203</Data></Cell>
   </Row>
   <Row>
    <Cell ss:StyleID="s18"><Data ss:Type="String">chr1</Data></Cell>
    <Cell ss:StyleID="s19"><Data ss:Type="Number">171682054</Data></Cell>
    <Cell ss:StyleID="s19"><Data ss:Type="Number">171705257</Data></Cell>
    <Cell ss:StyleID="s20"><Data ss:Type="String">Cd48</Data></Cell>
    <Cell><Data ss:Type="Number">0.99870546316735009</Data></Cell>
    <Cell ss:StyleID="s22"><Data ss:Type="Number">1.8711570049852726</Data></Cell>
    <Cell><Data ss:Type="Number">1.8687347233226483</Data></Cell>
    <Cell ss:StyleID="s22"><Data ss:Type="Number">66</Data></Cell>
    <Cell><Data ss:Type="Number">51</Data></Cell>
   </Row>
   <Row>
    <Cell ss:StyleID="s18"><Data ss:Type="String">chr1</Data></Cell>
    <Cell ss:StyleID="s19"><Data ss:Type="Number">106861179</Data></Cell>
    <Cell ss:StyleID="s19"><Data ss:Type="Number">106883348</Data></Cell>
    <Cell ss:StyleID="s20"><Data ss:Type="String">Serpinb5</Data></Cell>
    <Cell><Data ss:Type="Number">0.66752517706208148</Data></Cell>
    <Cell ss:StyleID="s22"><Data ss:Type="Number">2.5799285977827244</Data></Cell>
    <Cell><Data ss:Type="Number">1.7221672940424406</Data></Cell>
    <Cell ss:StyleID="s22"><Data ss:Type="Number">91</Data></Cell>
    <Cell><Data ss:Type="Number">47</Data></Cell>
   </Row>
   <Row>
    <Cell ss:StyleID="s18"><Data ss:Type="String">chr1</Data></Cell>
    <Cell ss:StyleID="s19"><Data ss:Type="Number">55405945</Data></Cell>
    <Cell ss:StyleID="s19"><Data ss:Type="Number">55754285</Data></Cell>
    <Cell ss:StyleID="s20"><Data ss:Type="String">Plcl1</Data></Cell>
    <Cell><Data ss:Type="Number">2.2098755448323568</Data></Cell>
    <Cell ss:StyleID="s22"><Data ss:Type="Number">5.4717166963963271</Data></Cell>
    <Cell><Data ss:Type="Number">12.091812915617137</Data></Cell>
    <Cell ss:StyleID="s22"><Data ss:Type="Number">193</Data></Cell>
    <Cell><Data ss:Type="Number">330</Data></Cell>
   </Row>
   <Row>
    <Cell ss:StyleID="s18"><Data ss:Type="String">chr1</Data></Cell>
    <Cell ss:StyleID="s19"><Data ss:Type="Number">134037514</Data></Cell>
    <Cell ss:StyleID="s19"><Data ss:Type="Number">134048277</Data></Cell>
    <Cell ss:StyleID="s20"><Data ss:Type="String">Fmod</Data></Cell>
    <Cell><Data ss:Type="Number">0.70926715102989724</Data></Cell>
    <Cell ss:StyleID="s22"><Data ss:Type="Number">2.3247708243756415</Data></Cell>
    <Cell><Data ss:Type="Number">1.6488835794023369</Data></Cell>
    <Cell ss:StyleID="s22"><Data ss:Type="Number">82</Data></Cell>
    <Cell><Data ss:Type="Number">45</Data></Cell>
   </Row>
   <Row>
    <Cell ss:StyleID="s18"><Data ss:Type="String">chr1</Data></Cell>
    <Cell ss:StyleID="s19"><Data ss:Type="Number">172341209</Data></Cell>
    <Cell ss:StyleID="s19"><Data ss:Type="Number">172374085</Data></Cell>
    <Cell ss:StyleID="s20"><Data ss:Type="String">Kcnj10</Data></Cell>
    <Cell><Data ss:Type="Number">1.4898988363918149</Data></Cell>
    <Cell ss:StyleID="s22"><Data ss:Type="Number">4.082524374513322</Data></Cell>
    <Cell><Data ss:Type="Number">6.0825483151286202</Data></Cell>
    <Cell ss:StyleID="s22"><Data ss:Type="Number">144</Data></Cell>
    <Cell><Data ss:Type="Number">166</Data></Cell>
   </Row>
   <Row>
    <Cell ss:StyleID="s18"><Data ss:Type="String">chr1</Data></Cell>
    <Cell ss:StyleID="s19"><Data ss:Type="Number">131638313</Data></Cell>
    <Cell ss:StyleID="s19"><Data ss:Type="Number">131675507</Data></Cell>
    <Cell ss:StyleID="s20"><Data ss:Type="String">Ctse</Data></Cell>
    <Cell><Data ss:Type="Number">0.70496856223577653</Data></Cell>
    <Cell ss:StyleID="s22"><Data ss:Type="Number">1.2474380033235151</Data></Cell>
    <Cell><Data ss:Type="Number">0.8794045756812463</Data></Cell>
    <Cell ss:StyleID="s22"><Data ss:Type="Number">44</Data></Cell>
    <Cell><Data ss:Type="Number">24</Data></Cell>
   </Row>
   <Row>
    <Cell ss:StyleID="s18"><Data ss:Type="String">chr1</Data></Cell>
    <Cell ss:StyleID="s19"><Data ss:Type="Number">185454847</Data></Cell>
    <Cell ss:StyleID="s19"><Data ss:Type="Number">185468761</Data></Cell>
    <Cell ss:StyleID="s20"><Data ss:Type="String">Slc30a10</Data></Cell>
    <Cell><Data ss:Type="Number">2.118661226993213</Data></Cell>
    <Cell ss:StyleID="s22"><Data ss:Type="Number">6.2088391529056768</Data></Cell>
    <Cell><Data ss:Type="Number">13.154426777898642</Data></Cell>
    <Cell ss:StyleID="s22"><Data ss:Type="Number">219</Data></Cell>
    <Cell><Data ss:Type="Number">359</Data></Cell>
   </Row>
   <Row>
    <Cell ss:StyleID="s18"><Data ss:Type="String">chr1</Data></Cell>
    <Cell ss:StyleID="s19"><Data ss:Type="Number">83116765</Data></Cell>
    <Cell ss:StyleID="s19"><Data ss:Type="Number">83119167</Data></Cell>
    <Cell ss:StyleID="s20"><Data ss:Type="String">Ccl20</Data></Cell>
    <Cell><Data ss:Type="Number">0.50261647492735928</Data></Cell>
    <Cell ss:StyleID="s22"><Data ss:Type="Number">1.5309466404424958</Data></Cell>
    <Cell><Data ss:Type="Number">0.76947900372109057</Data></Cell>
    <Cell ss:StyleID="s22"><Data ss:Type="Number">54</Data></Cell>
    <Cell><Data ss:Type="Number">21</Data></Cell>
   </Row>
   <Row>
    <Cell ss:StyleID="s18"><Data ss:Type="String">chr1</Data></Cell>
    <Cell ss:StyleID="s19"><Data ss:Type="Number">158362303</Data></Cell>
    <Cell ss:StyleID="s19"><Data ss:Type="Number">158691786</Data></Cell>
    <Cell ss:StyleID="s20"><Data ss:Type="String">Astn1</Data></Cell>
    <Cell><Data ss:Type="Number">1.1563957994569318</Data></Cell>
    <Cell ss:StyleID="s22"><Data ss:Type="Number">2.6933320526303164</Data></Cell>
    <Cell><Data ss:Type="Number">3.114557872204414</Data></Cell>
    <Cell ss:StyleID="s22"><Data ss:Type="Number">95</Data></Cell>
    <Cell><Data ss:Type="Number">85</Data></Cell>
   </Row>
   <Row>
    <Cell ss:StyleID="s18"><Data ss:Type="String">chr1</Data></Cell>
    <Cell ss:StyleID="s19"><Data ss:Type="Number">171839696</Data></Cell>
    <Cell ss:StyleID="s19"><Data ss:Type="Number">171890718</Data></Cell>
    <Cell ss:StyleID="s20"><Data ss:Type="String">Cd84</Data></Cell>
    <Cell><Data ss:Type="Number">0.72376772389539734</Data></Cell>
    <Cell ss:StyleID="s22"><Data ss:Type="Number">1.4175431855949034</Data></Cell>
    <Cell><Data ss:Type="Number">1.025972004961454</Data></Cell>
    <Cell ss:StyleID="s22"><Data ss:Type="Number">50</Data></Cell>
    <Cell><Data ss:Type="Number">28</Data></Cell>
   </Row>
   <Row>
    <Cell ss:StyleID="s18"><Data ss:Type="String">chr1</Data></Cell>
    <Cell ss:StyleID="s19"><Data ss:Type="Number">75192159</Data></Cell>
    <Cell ss:StyleID="s19"><Data ss:Type="Number">75199385</Data></Cell>
    <Cell ss:StyleID="s20"><Data ss:Type="String">Ankzf1</Data></Cell>
    <Cell><Data ss:Type="Number">1.2264051630135773</Data></Cell>
    <Cell ss:StyleID="s22"><Data ss:Type="Number">3.8840683285300357</Data></Cell>
    <Cell><Data ss:Type="Number">4.7634414516067514</Data></Cell>
    <Cell ss:StyleID="s22"><Data ss:Type="Number">137</Data></Cell>
    <Cell><Data ss:Type="Number">130</Data></Cell>
   </Row>
   <Row>
    <Cell ss:StyleID="s18"><Data ss:Type="String">chr1</Data></Cell>
    <Cell ss:StyleID="s19"><Data ss:Type="Number">74362107</Data></Cell>
    <Cell ss:StyleID="s19"><Data ss:Type="Number">74369321</Data></Cell>
    <Cell ss:StyleID="s20"><Data ss:Type="String">Catip</Data></Cell>
    <Cell><Data ss:Type="Number">0.92317311721351691</Data></Cell>
    <Cell ss:StyleID="s22"><Data ss:Type="Number">2.7783846437660107</Data></Cell>
    <Cell><Data ss:Type="Number">2.5649300124036349</Data></Cell>
    <Cell ss:StyleID="s22"><Data ss:Type="Number">98</Data></Cell>
    <Cell><Data ss:Type="Number">70</Data></Cell>
   </Row>
   <Row>
    <Cell ss:StyleID="s18"><Data ss:Type="String">chr1</Data></Cell>
    <Cell ss:StyleID="s19"><Data ss:Type="Number">4857693</Data></Cell>
    <Cell ss:StyleID="s19"><Data ss:Type="Number">4897909</Data></Cell>
    <Cell ss:StyleID="s20"><Data ss:Type="String">Tcea1</Data></Cell>
    <Cell><Data ss:Type="Number">1.3203368036118504</Data></Cell>
    <Cell ss:StyleID="s22"><Data ss:Type="Number">3.9407700559538315</Data></Cell>
    <Cell><Data ss:Type="Number">5.2031437394473743</Data></Cell>
    <Cell ss:StyleID="s22"><Data ss:Type="Number">139</Data></Cell>
    <Cell><Data ss:Type="Number">142</Data></Cell>
   </Row>
   <Row>
    <Cell ss:StyleID="s18"><Data ss:Type="String">chr1</Data></Cell>
    <Cell ss:StyleID="s19"><Data ss:Type="Number">75210828</Data></Cell>
    <Cell ss:StyleID="s19"><Data ss:Type="Number">75215606</Data></Cell>
    <Cell ss:StyleID="s20"><Data ss:Type="String">Stk16</Data></Cell>
    <Cell><Data ss:Type="Number">1.9037326714430094</Data></Cell>
    <Cell ss:StyleID="s22"><Data ss:Type="Number">4.1959278293609144</Data></Cell>
    <Cell><Data ss:Type="Number">7.9879248957713207</Data></Cell>
    <Cell ss:StyleID="s22"><Data ss:Type="Number">148</Data></Cell>
    <Cell><Data ss:Type="Number">218</Data></Cell>
   </Row>
   <Row>
    <Cell ss:StyleID="s18"><Data ss:Type="String">chr1</Data></Cell>
    <Cell ss:StyleID="s19"><Data ss:Type="Number">182124736</Data></Cell>
    <Cell ss:StyleID="s19"><Data ss:Type="Number">182132415</Data></Cell>
    <Cell ss:StyleID="s20"><Data ss:Type="String">Srp9</Data></Cell>
    <Cell><Data ss:Type="Number">1.7472933248547682</Data></Cell>
    <Cell ss:StyleID="s22"><Data ss:Type="Number">6.6057512448722502</Data></Cell>
    <Cell><Data ss:Type="Number">11.542185055816358</Data></Cell>
    <Cell ss:StyleID="s22"><Data ss:Type="Number">233</Data></Cell>
    <Cell><Data ss:Type="Number">315</Data></Cell>
   </Row>
   <Row>
    <Cell ss:StyleID="s18"><Data ss:Type="String">chr1</Data></Cell>
    <Cell ss:StyleID="s19"><Data ss:Type="Number">177444660</Data></Cell>
    <Cell ss:StyleID="s19"><Data ss:Type="Number">177450764</Data></Cell>
    <Cell ss:StyleID="s20"><Data ss:Type="String">Zbtb18</Data></Cell>
    <Cell><Data ss:Type="Number">1.0588684428762267</Data></Cell>
    <Cell ss:StyleID="s22"><Data ss:Type="Number">2.3531216880875396</Data></Cell>
    <Cell><Data ss:Type="Number">2.4916462977635314</Data></Cell>
    <Cell ss:StyleID="s22"><Data ss:Type="Number">83</Data></Cell>
    <Cell><Data ss:Type="Number">68</Data></Cell>
   </Row>
   <Row>
    <Cell ss:StyleID="s18"><Data ss:Type="String">chr1</Data></Cell>
    <Cell ss:StyleID="s19"><Data ss:Type="Number">58973570</Data></Cell>
    <Cell ss:StyleID="s19"><Data ss:Type="Number">58995121</Data></Cell>
    <Cell ss:StyleID="s20"><Data ss:Type="String">Stradb</Data></Cell>
    <Cell><Data ss:Type="Number">1.6411966528240303</Data></Cell>
    <Cell ss:StyleID="s22"><Data ss:Type="Number">3.5722088276991566</Data></Cell>
    <Cell><Data ss:Type="Number">5.8626971712083087</Data></Cell>
    <Cell ss:StyleID="s22"><Data ss:Type="Number">126</Data></Cell>
    <Cell><Data ss:Type="Number">160</Data></Cell>
   </Row>
   <Row>
    <Cell ss:StyleID="s18"><Data ss:Type="String">chr1</Data></Cell>
    <Cell ss:StyleID="s19"><Data ss:Type="Number">86021941</Data></Cell>
    <Cell ss:StyleID="s19"><Data ss:Type="Number">86029958</Data></Cell>
    <Cell ss:StyleID="s20"><Data ss:Type="String">Spata3</Data></Cell>
    <Cell><Data ss:Type="Number">1.5981237531181711</Data></Cell>
    <Cell ss:StyleID="s22"><Data ss:Type="Number">6.832558154567435</Data></Cell>
    <Cell><Data ss:Type="Number">10.919273481375475</Data></Cell>
    <Cell ss:StyleID="s22"><Data ss:Type="Number">241</Data></Cell>
    <Cell><Data ss:Type="Number">298</Data></Cell>
   </Row>
   <Row>
    <Cell ss:StyleID="s18"><Data ss:Type="String">chr1</Data></Cell>
    <Cell ss:StyleID="s19"><Data ss:Type="Number">167001416</Data></Cell>
    <Cell ss:StyleID="s19"><Data ss:Type="Number">167091302</Data></Cell>
    <Cell ss:StyleID="s20"><Data ss:Type="String">Fam78b</Data></Cell>
    <Cell><Data ss:Type="Number">1.6844627968113934</Data></Cell>
    <Cell ss:StyleID="s22"><Data ss:Type="Number">5.9820322432104929</Data></Cell>
    <Cell><Data ss:Type="Number">10.07651076301428</Data></Cell>
    <Cell ss:StyleID="s22"><Data ss:Type="Number">211</Data></Cell>
    <Cell><Data ss:Type="Number">275</Data></Cell>
   </Row>
   <Row>
    <Cell ss:StyleID="s18"><Data ss:Type="String">chr1</Data></Cell>
    <Cell ss:StyleID="s19"><Data ss:Type="Number">163929764</Data></Cell>
    <Cell ss:StyleID="s19"><Data ss:Type="Number">163955126</Data></Cell>
    <Cell ss:StyleID="s20"><Data ss:Type="String">Scyl3</Data></Cell>
    <Cell><Data ss:Type="Number">1.3647468320205418</Data></Cell>
    <Cell ss:StyleID="s22"><Data ss:Type="Number">4.0541735108014239</Data></Cell>
    <Cell><Data ss:Type="Number">5.532920455327841</Data></Cell>
    <Cell ss:StyleID="s22"><Data ss:Type="Number">143</Data></Cell>
    <Cell><Data ss:Type="Number">151</Data></Cell>
   </Row>
   <Row>
    <Cell ss:StyleID="s18"><Data ss:Type="String">chr1</Data></Cell>
    <Cell ss:StyleID="s19"><Data ss:Type="Number">165485182</Data></Cell>
    <Cell ss:StyleID="s19"><Data ss:Type="Number">165576773</Data></Cell>
    <Cell ss:StyleID="s20"><Data ss:Type="String">Adcy10</Data></Cell>
    <Cell><Data ss:Type="Number">1.4130703180814899</Data></Cell>
    <Cell ss:StyleID="s22"><Data ss:Type="Number">2.1263147783923553</Data></Cell>
    <Cell><Data ss:Type="Number">3.0046323002442583</Data></Cell>
    <Cell ss:StyleID="s22"><Data ss:Type="Number">75</Data></Cell>
    <Cell><Data ss:Type="Number">82</Data></Cell>
   </Row>
   <Row>
    <Cell ss:StyleID="s18"><Data ss:Type="String">chr1</Data></Cell>
    <Cell ss:StyleID="s19"><Data ss:Type="Number">36372290</Data></Cell>
    <Cell ss:StyleID="s19"><Data ss:Type="Number">36422110</Data></Cell>
    <Cell ss:StyleID="s20"><Data ss:Type="String">Fer1l5</Data></Cell>
    <Cell><Data ss:Type="Number">1.6387427104603578</Data></Cell>
    <Cell ss:StyleID="s22"><Data ss:Type="Number">5.9253305157866967</Data></Cell>
    <Cell><Data ss:Type="Number">9.7100921898137607</Data></Cell>
    <Cell ss:StyleID="s22"><Data ss:Type="Number">209</Data></Cell>
    <Cell><Data ss:Type="Number">265</Data></Cell>
   </Row>
   <Row>
    <Cell ss:StyleID="s18"><Data ss:Type="String">chr1</Data></Cell>
    <Cell ss:StyleID="s19"><Data ss:Type="Number">140246256</Data></Cell>
    <Cell ss:StyleID="s19"><Data ss:Type="Number">140610261</Data></Cell>
    <Cell ss:StyleID="s20"><Data ss:Type="String">Kcnt2</Data></Cell>
    <Cell><Data ss:Type="Number">1.0257479080150189</Data></Cell>
    <Cell ss:StyleID="s22"><Data ss:Type="Number">1.7861044138495783</Data></Cell>
    <Cell><Data ss:Type="Number">1.8320928660025966</Data></Cell>
    <Cell ss:StyleID="s22"><Data ss:Type="Number">63</Data></Cell>
    <Cell><Data ss:Type="Number">50</Data></Cell>
   </Row>
   <Row>
    <Cell ss:StyleID="s18"><Data ss:Type="String">chr1</Data></Cell>
    <Cell ss:StyleID="s19"><Data ss:Type="Number">37218277</Data></Cell>
    <Cell ss:StyleID="s19"><Data ss:Type="Number">37263384</Data></Cell>
    <Cell ss:StyleID="s20"><Data ss:Type="String">Cnga3</Data></Cell>
    <Cell><Data ss:Type="Number">1.1930237207066989</Data></Cell>
    <Cell ss:StyleID="s22"><Data ss:Type="Number">3.3170510542920741</Data></Cell>
    <Cell><Data ss:Type="Number">3.9573205905656086</Data></Cell>
    <Cell ss:StyleID="s22"><Data ss:Type="Number">117</Data></Cell>
    <Cell><Data ss:Type="Number">108</Data></Cell>
   </Row>
   <Row>
    <Cell ss:StyleID="s18"><Data ss:Type="String">chr1</Data></Cell>
    <Cell ss:StyleID="s19"><Data ss:Type="Number">57377619</Data></Cell>
    <Cell ss:StyleID="s19"><Data ss:Type="Number">57385422</Data></Cell>
    <Cell ss:StyleID="s20"><Data ss:Type="String">1700066M21Rik</Data></Cell>
    <Cell><Data ss:Type="Number">1.7452087973819861</Data></Cell>
    <Cell ss:StyleID="s22"><Data ss:Type="Number">4.4510856027679973</Data></Cell>
    <Cell><Data ss:Type="Number">7.7680737518510092</Data></Cell>
    <Cell ss:StyleID="s22"><Data ss:Type="Number">157</Data></Cell>
    <Cell><Data ss:Type="Number">212</Data></Cell>
   </Row>
   <Row>
    <Cell ss:StyleID="s18"><Data ss:Type="String">chr1</Data></Cell>
    <Cell ss:StyleID="s19"><Data ss:Type="Number">40266585</Data></Cell>
    <Cell ss:StyleID="s19"><Data ss:Type="Number">40316177</Data></Cell>
    <Cell ss:StyleID="s20"><Data ss:Type="String">Il1r1</Data></Cell>
    <Cell><Data ss:Type="Number">1.138884855493111</Data></Cell>
    <Cell ss:StyleID="s22"><Data ss:Type="Number">2.863437234901705</Data></Cell>
    <Cell><Data ss:Type="Number">3.261125301484622</Data></Cell>
    <Cell ss:StyleID="s22"><Data ss:Type="Number">101</Data></Cell>
    <Cell><Data ss:Type="Number">89</Data></Cell>
   </Row>
   <Row>
    <Cell ss:StyleID="s18"><Data ss:Type="String">chr1</Data></Cell>
    <Cell ss:StyleID="s19"><Data ss:Type="Number">131744021</Data></Cell>
    <Cell ss:StyleID="s19"><Data ss:Type="Number">131770405</Data></Cell>
    <Cell ss:StyleID="s20"><Data ss:Type="String">Slc26a9</Data></Cell>
    <Cell><Data ss:Type="Number">0.55588918885975214</Data></Cell>
    <Cell ss:StyleID="s22"><Data ss:Type="Number">2.6366303252065206</Data></Cell>
    <Cell><Data ss:Type="Number">1.4656742928020772</Data></Cell>
    <Cell ss:StyleID="s22"><Data ss:Type="Number">93</Data></Cell>
    <Cell><Data ss:Type="Number">40</Data></Cell>
   </Row>
   <Row>
    <Cell ss:StyleID="s18"><Data ss:Type="String">chr1</Data></Cell>
    <Cell ss:StyleID="s19"><Data ss:Type="Number">83159761</Data></Cell>
    <Cell ss:StyleID="s19"><Data ss:Type="Number">83210572</Data></Cell>
    <Cell ss:StyleID="s20"><Data ss:Type="String">Daw1</Data></Cell>
    <Cell><Data ss:Type="Number">1.4825074176428832</Data></Cell>
    <Cell ss:StyleID="s22"><Data ss:Type="Number">2.8917880986136031</Data></Cell>
    <Cell><Data ss:Type="Number">4.2870973064460758</Data></Cell>
    <Cell ss:StyleID="s22"><Data ss:Type="Number">102</Data></Cell>
    <Cell><Data ss:Type="Number">117</Data></Cell>
   </Row>
   <Row>
    <Cell ss:StyleID="s18"><Data ss:Type="String">chr1</Data></Cell>
    <Cell ss:StyleID="s19"><Data ss:Type="Number">179546528</Data></Cell>
    <Cell ss:StyleID="s19"><Data ss:Type="Number">179627473</Data></Cell>
    <Cell ss:StyleID="s20"><Data ss:Type="String">Cnst</Data></Cell>
    <Cell><Data ss:Type="Number">1.3870113175695766</Data></Cell>
    <Cell ss:StyleID="s22"><Data ss:Type="Number">3.4871562365634627</Data></Cell>
    <Cell><Data ss:Type="Number">4.8367251662468549</Data></Cell>
    <Cell ss:StyleID="s22"><Data ss:Type="Number">123</Data></Cell>
    <Cell><Data ss:Type="Number">132</Data></Cell>
   </Row>
   <Row>
    <Cell ss:StyleID="s18"><Data ss:Type="String">chr1</Data></Cell>
    <Cell ss:StyleID="s19"><Data ss:Type="Number">87326997</Data></Cell>
    <Cell ss:StyleID="s19"><Data ss:Type="Number">87450810</Data></Cell>
    <Cell ss:StyleID="s20"><Data ss:Type="String">Gigyf2</Data></Cell>
    <Cell><Data ss:Type="Number">1.3269074938082284</Data></Cell>
    <Cell ss:StyleID="s22"><Data ss:Type="Number">4.2526295567847106</Data></Cell>
    <Cell><Data ss:Type="Number">5.6428460272879972</Data></Cell>
    <Cell ss:StyleID="s22"><Data ss:Type="Number">150</Data></Cell>
    <Cell><Data ss:Type="Number">154</Data></Cell>
   </Row>
   <Row>
    <Cell ss:StyleID="s18"><Data ss:Type="String">chr1</Data></Cell>
    <Cell ss:StyleID="s19"><Data ss:Type="Number">165302622</Data></Cell>
    <Cell ss:StyleID="s19"><Data ss:Type="Number">165326745</Data></Cell>
    <Cell ss:StyleID="s20"><Data ss:Type="String">Gpr161</Data></Cell>
    <Cell><Data ss:Type="Number">0.72007503142654328</Data></Cell>
    <Cell ss:StyleID="s22"><Data ss:Type="Number">1.9845604598328648</Data></Cell>
    <Cell><Data ss:Type="Number">1.4290324354820252</Data></Cell>
    <Cell ss:StyleID="s22"><Data ss:Type="Number">70</Data></Cell>
    <Cell><Data ss:Type="Number">39</Data></Cell>
   </Row>
   <Row>
    <Cell ss:StyleID="s18"><Data ss:Type="String">chr1</Data></Cell>
    <Cell ss:StyleID="s19"><Data ss:Type="Number">33908224</Data></Cell>
    <Cell ss:StyleID="s19"><Data ss:Type="Number">34308662</Data></Cell>
    <Cell ss:StyleID="s20"><Data ss:Type="String">Dst</Data></Cell>
    <Cell><Data ss:Type="Number">1.4086169586246697</Data></Cell>
    <Cell ss:StyleID="s22"><Data ss:Type="Number">5.0464537407178565</Data></Cell>
    <Cell><Data ss:Type="Number">7.1085203200900748</Data></Cell>
    <Cell ss:StyleID="s22"><Data ss:Type="Number">178</Data></Cell>
    <Cell><Data ss:Type="Number">194</Data></Cell>
   </Row>
   <Row>
    <Cell ss:StyleID="s18"><Data ss:Type="String">chr1</Data></Cell>
    <Cell ss:StyleID="s19"><Data ss:Type="Number">86526735</Data></Cell>
    <Cell ss:StyleID="s19"><Data ss:Type="Number">86530698</Data></Cell>
    <Cell ss:StyleID="s20"><Data ss:Type="String">Ptma</Data></Cell>
    <Cell><Data ss:Type="Number">1.6073521787017073</Data></Cell>
    <Cell ss:StyleID="s22"><Data ss:Type="Number">5.5851201512439195</Data></Cell>
    <Cell><Data ss:Type="Number">8.9772550434127236</Data></Cell>
    <Cell ss:StyleID="s22"><Data ss:Type="Number">197</Data></Cell>
    <Cell><Data ss:Type="Number">245</Data></Cell>
   </Row>
   <Row>
    <Cell ss:StyleID="s18"><Data ss:Type="String">chr1</Data></Cell>
    <Cell ss:StyleID="s19"><Data ss:Type="Number">86021941</Data></Cell>
    <Cell ss:StyleID="s19"><Data ss:Type="Number">86024669</Data></Cell>
    <Cell ss:StyleID="s20"><Data ss:Type="String">Spata3</Data></Cell>
    <Cell><Data ss:Type="Number">1.5981237531181711</Data></Cell>
    <Cell ss:StyleID="s22"><Data ss:Type="Number">6.832558154567435</Data></Cell>
    <Cell><Data ss:Type="Number">10.919273481375475</Data></Cell>
    <Cell ss:StyleID="s22"><Data ss:Type="Number">241</Data></Cell>
    <Cell><Data ss:Type="Number">298</Data></Cell>
   </Row>
   <Row>
    <Cell ss:StyleID="s18"><Data ss:Type="String">chr1</Data></Cell>
    <Cell ss:StyleID="s19"><Data ss:Type="Number">92975346</Data></Cell>
    <Cell ss:StyleID="s19"><Data ss:Type="Number">92986391</Data></Cell>
    <Cell ss:StyleID="s20"><Data ss:Type="String">Gpr35</Data></Cell>
    <Cell><Data ss:Type="Number">0.60177210603547782</Data></Cell>
    <Cell ss:StyleID="s22"><Data ss:Type="Number">5.3583132415487347</Data></Cell>
    <Cell><Data ss:Type="Number">3.2244834441645698</Data></Cell>
    <Cell ss:StyleID="s22"><Data ss:Type="Number">189</Data></Cell>
    <Cell><Data ss:Type="Number">88</Data></Cell>
   </Row>
   <Row>
    <Cell ss:StyleID="s18"><Data ss:Type="String">chr1</Data></Cell>
    <Cell ss:StyleID="s19"><Data ss:Type="Number">93803964</Data></Cell>
    <Cell ss:StyleID="s19"><Data ss:Type="Number">93822100</Data></Cell>
    <Cell ss:StyleID="s20"><Data ss:Type="String">Ing5</Data></Cell>
    <Cell><Data ss:Type="Number">1.4922402174861971</Data></Cell>
    <Cell ss:StyleID="s22"><Data ss:Type="Number">5.8686287883629005</Data></Cell>
    <Cell><Data ss:Type="Number">8.7574038994924113</Data></Cell>
    <Cell ss:StyleID="s22"><Data ss:Type="Number">207</Data></Cell>
    <Cell><Data ss:Type="Number">239</Data></Cell>
   </Row>
   <Row>
    <Cell ss:StyleID="s18"><Data ss:Type="String">chr1</Data></Cell>
    <Cell ss:StyleID="s19"><Data ss:Type="Number">136018000</Data></Cell>
    <Cell ss:StyleID="s19"><Data ss:Type="Number">136035030</Data></Cell>
    <Cell ss:StyleID="s20"><Data ss:Type="String">Tmem9</Data></Cell>
    <Cell><Data ss:Type="Number">1.5590448248547557</Data></Cell>
    <Cell ss:StyleID="s22"><Data ss:Type="Number">6.3222426077532692</Data></Cell>
    <Cell><Data ss:Type="Number">9.8566596190939695</Data></Cell>
    <Cell ss:StyleID="s22"><Data ss:Type="Number">223</Data></Cell>
    <Cell><Data ss:Type="Number">269</Data></Cell>
   </Row>
   <Row>
    <Cell ss:StyleID="s18"><Data ss:Type="String">chr1</Data></Cell>
    <Cell ss:StyleID="s19"><Data ss:Type="Number">134111241</Data></Cell>
    <Cell ss:StyleID="s19"><Data ss:Type="Number">134151540</Data></Cell>
    <Cell ss:StyleID="s20"><Data ss:Type="String">Chit1</Data></Cell>
    <Cell><Data ss:Type="Number">0.5825092345234586</Data></Cell>
    <Cell ss:StyleID="s22"><Data ss:Type="Number">2.0129113235447629</Data></Cell>
    <Cell><Data ss:Type="Number">1.1725394342416617</Data></Cell>
    <Cell ss:StyleID="s22"><Data ss:Type="Number">71</Data></Cell>
    <Cell><Data ss:Type="Number">32</Data></Cell>
   </Row>
   <Row>
    <Cell ss:StyleID="s18"><Data ss:Type="String">chr1</Data></Cell>
    <Cell ss:StyleID="s19"><Data ss:Type="Number">132417452</Data></Cell>
    <Cell ss:StyleID="s19"><Data ss:Type="Number">132466959</Data></Cell>
    <Cell ss:StyleID="s20"><Data ss:Type="String">Dstyk</Data></Cell>
    <Cell><Data ss:Type="Number">1.546314971332641</Data></Cell>
    <Cell ss:StyleID="s22"><Data ss:Type="Number">3.1752967357325836</Data></Cell>
    <Cell><Data ss:Type="Number">4.9100088808869584</Data></Cell>
    <Cell ss:StyleID="s22"><Data ss:Type="Number">112</Data></Cell>
    <Cell><Data ss:Type="Number">134</Data></Cell>
   </Row>
   <Row>
    <Cell ss:StyleID="s18"><Data ss:Type="String">chr1</Data></Cell>
    <Cell ss:StyleID="s19"><Data ss:Type="Number">75479531</Data></Cell>
    <Cell ss:StyleID="s19"><Data ss:Type="Number">75485693</Data></Cell>
    <Cell ss:StyleID="s20"><Data ss:Type="String">Tmem198</Data></Cell>
    <Cell><Data ss:Type="Number">1.3199411378031563</Data></Cell>
    <Cell ss:StyleID="s22"><Data ss:Type="Number">3.9974717833776277</Data></Cell>
    <Cell><Data ss:Type="Number">5.2764274540874778</Data></Cell>
    <Cell ss:StyleID="s22"><Data ss:Type="Number">141</Data></Cell>
    <Cell><Data ss:Type="Number">144</Data></Cell>
   </Row>
   <Row>
    <Cell ss:StyleID="s18"><Data ss:Type="String">chr1</Data></Cell>
    <Cell ss:StyleID="s19"><Data ss:Type="Number">150392837</Data></Cell>
    <Cell ss:StyleID="s19"><Data ss:Type="Number">150449935</Data></Cell>
    <Cell ss:StyleID="s20"><Data ss:Type="String">Tpr</Data></Cell>
    <Cell><Data ss:Type="Number">1.347052604835498</Data></Cell>
    <Cell ss:StyleID="s22"><Data ss:Type="Number">4.0258226470895258</Data></Cell>
    <Cell><Data ss:Type="Number">5.4229948833676858</Data></Cell>
    <Cell ss:StyleID="s22"><Data ss:Type="Number">142</Data></Cell>
    <Cell><Data ss:Type="Number">148</Data></Cell>
   </Row>
   <Row>
    <Cell ss:StyleID="s18"><Data ss:Type="String">chr1</Data></Cell>
    <Cell ss:StyleID="s19"><Data ss:Type="Number">136052900</Data></Cell>
    <Cell ss:StyleID="s19"><Data ss:Type="Number">136119822</Data></Cell>
    <Cell ss:StyleID="s20"><Data ss:Type="String">Cacna1s</Data></Cell>
    <Cell><Data ss:Type="Number">1.3653493692532221</Data></Cell>
    <Cell ss:StyleID="s22"><Data ss:Type="Number">5.5284184238201233</Data></Cell>
    <Cell><Data ss:Type="Number">7.5482226079306978</Data></Cell>
    <Cell ss:StyleID="s22"><Data ss:Type="Number">195</Data></Cell>
    <Cell><Data ss:Type="Number">206</Data></Cell>
   </Row>
   <Row>
    <Cell ss:StyleID="s18"><Data ss:Type="String">chr1</Data></Cell>
    <Cell ss:StyleID="s19"><Data ss:Type="Number">74125540</Data></Cell>
    <Cell ss:StyleID="s19"><Data ss:Type="Number">74148230</Data></Cell>
    <Cell ss:StyleID="s20"><Data ss:Type="String">Rufy4</Data></Cell>
    <Cell><Data ss:Type="Number">1.6597680886323023</Data></Cell>
    <Cell ss:StyleID="s22"><Data ss:Type="Number">5.3866641052606328</Data></Cell>
    <Cell><Data ss:Type="Number">8.940613186092671</Data></Cell>
    <Cell ss:StyleID="s22"><Data ss:Type="Number">190</Data></Cell>
    <Cell><Data ss:Type="Number">244</Data></Cell>
   </Row>
   <Row>
    <Cell ss:StyleID="s18"><Data ss:Type="String">chr1</Data></Cell>
    <Cell ss:StyleID="s19"><Data ss:Type="Number">43933993</Data></Cell>
    <Cell ss:StyleID="s19"><Data ss:Type="Number">44003000</Data></Cell>
    <Cell ss:StyleID="s20"><Data ss:Type="String">Tpp2</Data></Cell>
    <Cell><Data ss:Type="Number">1.8179409077435411</Data></Cell>
    <Cell ss:StyleID="s22"><Data ss:Type="Number">5.1598571955654489</Data></Cell>
    <Cell><Data ss:Type="Number">9.3803154739332939</Data></Cell>
    <Cell ss:StyleID="s22"><Data ss:Type="Number">182</Data></Cell>
    <Cell><Data ss:Type="Number">256</Data></Cell>
   </Row>
   <Row>
    <Cell ss:StyleID="s18"><Data ss:Type="String">chr1</Data></Cell>
    <Cell ss:StyleID="s19"><Data ss:Type="Number">120121186</Data></Cell>
    <Cell ss:StyleID="s19"><Data ss:Type="Number">120188189</Data></Cell>
    <Cell ss:StyleID="s20"><Data ss:Type="String">3110009E18Rik</Data></Cell>
    <Cell><Data ss:Type="Number">1.4048286566292651</Data></Cell>
    <Cell ss:StyleID="s22"><Data ss:Type="Number">3.2603493268682779</Data></Cell>
    <Cell><Data ss:Type="Number">4.5802321650064917</Data></Cell>
    <Cell ss:StyleID="s22"><Data ss:Type="Number">115</Data></Cell>
    <Cell><Data ss:Type="Number">125</Data></Cell>
   </Row>
   <Row>
    <Cell ss:StyleID="s18"><Data ss:Type="String">chr1</Data></Cell>
    <Cell ss:StyleID="s19"><Data ss:Type="Number">180851150</Data></Cell>
    <Cell ss:StyleID="s19"><Data ss:Type="Number">180868114</Data></Cell>
    <Cell ss:StyleID="s20"><Data ss:Type="String">Sde2</Data></Cell>
    <Cell><Data ss:Type="Number">1.846346234427034</Data></Cell>
    <Cell ss:StyleID="s22"><Data ss:Type="Number">4.9614011495821622</Data></Cell>
    <Cell><Data ss:Type="Number">9.1604643300129833</Data></Cell>
    <Cell ss:StyleID="s22"><Data ss:Type="Number">175</Data></Cell>
    <Cell><Data ss:Type="Number">250</Data></Cell>
   </Row>
   <Row>
    <Cell ss:StyleID="s18"><Data ss:Type="String">chr1</Data></Cell>
    <Cell ss:StyleID="s19"><Data ss:Type="Number">120006979</Data></Cell>
    <Cell ss:StyleID="s19"><Data ss:Type="Number">120063532</Data></Cell>
    <Cell ss:StyleID="s20"><Data ss:Type="String">Sctr</Data></Cell>
    <Cell><Data ss:Type="Number">1.4269161360860951</Data></Cell>
    <Cell ss:StyleID="s22"><Data ss:Type="Number">4.904699422158366</Data></Cell>
    <Cell><Data ss:Type="Number">6.9985947481299187</Data></Cell>
    <Cell ss:StyleID="s22"><Data ss:Type="Number">173</Data></Cell>
    <Cell><Data ss:Type="Number">191</Data></Cell>
   </Row>
   <Row>
    <Cell ss:StyleID="s18"><Data ss:Type="String">chr1</Data></Cell>
    <Cell ss:StyleID="s19"><Data ss:Type="Number">87620311</Data></Cell>
    <Cell ss:StyleID="s19"><Data ss:Type="Number">87720510</Data></Cell>
    <Cell ss:StyleID="s20"><Data ss:Type="String">Inpp5d</Data></Cell>
    <Cell><Data ss:Type="Number">1.1220104039979668</Data></Cell>
    <Cell ss:StyleID="s22"><Data ss:Type="Number">2.5799285977827244</Data></Cell>
    <Cell><Data ss:Type="Number">2.8947067282841026</Data></Cell>
    <Cell ss:StyleID="s22"><Data ss:Type="Number">91</Data></Cell>
    <Cell><Data ss:Type="Number">79</Data></Cell>
   </Row>
   <Row>
    <Cell ss:StyleID="s18"><Data ss:Type="String">chr1</Data></Cell>
    <Cell ss:StyleID="s19"><Data ss:Type="Number">171213969</Data></Cell>
    <Cell ss:StyleID="s19"><Data ss:Type="Number">171218845</Data></Cell>
    <Cell ss:StyleID="s20"><Data ss:Type="String">Nr1i3</Data></Cell>
    <Cell><Data ss:Type="Number">0.58747380186314713</Data></Cell>
    <Cell ss:StyleID="s22"><Data ss:Type="Number">2.1830165058161515</Data></Cell>
    <Cell><Data ss:Type="Number">1.2824650062018175</Data></Cell>
    <Cell ss:StyleID="s22"><Data ss:Type="Number">77</Data></Cell>
    <Cell><Data ss:Type="Number">35</Data></Cell>
   </Row>
   <Row>
    <Cell ss:StyleID="s18"><Data ss:Type="String">chr1</Data></Cell>
    <Cell ss:StyleID="s19"><Data ss:Type="Number">171213969</Data></Cell>
    <Cell ss:StyleID="s19"><Data ss:Type="Number">171218845</Data></Cell>
    <Cell ss:StyleID="s20"><Data ss:Type="String">Nr1i3</Data></Cell>
    <Cell><Data ss:Type="Number">0.58747380186314713</Data></Cell>
    <Cell ss:StyleID="s22"><Data ss:Type="Number">2.1830165058161515</Data></Cell>
    <Cell><Data ss:Type="Number">1.2824650062018175</Data></Cell>
    <Cell ss:StyleID="s22"><Data ss:Type="Number">77</Data></Cell>
    <Cell><Data ss:Type="Number">35</Data></Cell>
   </Row>
   <Row>
    <Cell ss:StyleID="s18"><Data ss:Type="String">chr1</Data></Cell>
    <Cell ss:StyleID="s19"><Data ss:Type="Number">37872205</Data></Cell>
    <Cell ss:StyleID="s19"><Data ss:Type="Number">37876298</Data></Cell>
    <Cell ss:StyleID="s20"><Data ss:Type="String">Lipt1</Data></Cell>
    <Cell><Data ss:Type="Number">1.1749476037262943</Data></Cell>
    <Cell ss:StyleID="s22"><Data ss:Type="Number">2.4948760066470301</Data></Cell>
    <Cell><Data ss:Type="Number">2.9313485856041543</Data></Cell>
    <Cell ss:StyleID="s22"><Data ss:Type="Number">88</Data></Cell>
    <Cell><Data ss:Type="Number">80</Data></Cell>
   </Row>
   <Row>
    <Cell ss:StyleID="s18"><Data ss:Type="String">chr1</Data></Cell>
    <Cell ss:StyleID="s19"><Data ss:Type="Number">60909024</Data></Cell>
    <Cell ss:StyleID="s19"><Data ss:Type="Number">60915832</Data></Cell>
    <Cell ss:StyleID="s20"><Data ss:Type="String">Ctla4</Data></Cell>
    <Cell><Data ss:Type="Number">0.87623211125350764</Data></Cell>
    <Cell ss:StyleID="s22"><Data ss:Type="Number">1.6727009590019861</Data></Cell>
    <Cell><Data ss:Type="Number">1.4656742928020772</Data></Cell>
    <Cell ss:StyleID="s22"><Data ss:Type="Number">59</Data></Cell>
    <Cell><Data ss:Type="Number">40</Data></Cell>
   </Row>
   <Row>
    <Cell ss:StyleID="s18"><Data ss:Type="String">chr1</Data></Cell>
    <Cell ss:StyleID="s19"><Data ss:Type="Number">75210828</Data></Cell>
    <Cell ss:StyleID="s19"><Data ss:Type="Number">75215606</Data></Cell>
    <Cell ss:StyleID="s20"><Data ss:Type="String">Stk16</Data></Cell>
    <Cell><Data ss:Type="Number">1.9037326714430094</Data></Cell>
    <Cell ss:StyleID="s22"><Data ss:Type="Number">4.1959278293609144</Data></Cell>
    <Cell><Data ss:Type="Number">7.9879248957713207</Data></Cell>
    <Cell ss:StyleID="s22"><Data ss:Type="Number">148</Data></Cell>
    <Cell><Data ss:Type="Number">218</Data></Cell>
   </Row>
   <Row>
    <Cell ss:StyleID="s18"><Data ss:Type="String">chr1</Data></Cell>
    <Cell ss:StyleID="s19"><Data ss:Type="Number">135840860</Data></Cell>
    <Cell ss:StyleID="s19"><Data ss:Type="Number">135852261</Data></Cell>
    <Cell ss:StyleID="s20"><Data ss:Type="String">Tnnt2</Data></Cell>
    <Cell><Data ss:Type="Number">0.68262800920717803</Data></Cell>
    <Cell ss:StyleID="s22"><Data ss:Type="Number">4.0258226470895258</Data></Cell>
    <Cell><Data ss:Type="Number">2.7481392990038946</Data></Cell>
    <Cell ss:StyleID="s22"><Data ss:Type="Number">142</Data></Cell>
    <Cell><Data ss:Type="Number">75</Data></Cell>
   </Row>
   <Row>
    <Cell ss:StyleID="s18"><Data ss:Type="String">chr1</Data></Cell>
    <Cell ss:StyleID="s19"><Data ss:Type="Number">193173576</Data></Cell>
    <Cell ss:StyleID="s19"><Data ss:Type="Number">193177832</Data></Cell>
    <Cell ss:StyleID="s20"><Data ss:Type="String">A130010J15Rik</Data></Cell>
    <Cell><Data ss:Type="Number">1.8005820969925177</Data></Cell>
    <Cell ss:StyleID="s22"><Data ss:Type="Number">3.3170510542920741</Data></Cell>
    <Cell><Data ss:Type="Number">5.9726227431684649</Data></Cell>
    <Cell ss:StyleID="s22"><Data ss:Type="Number">117</Data></Cell>
    <Cell><Data ss:Type="Number">163</Data></Cell>
   </Row>
   <Row>
    <Cell ss:StyleID="s18"><Data ss:Type="String">chr1</Data></Cell>
    <Cell ss:StyleID="s19"><Data ss:Type="Number">193173468</Data></Cell>
    <Cell ss:StyleID="s19"><Data ss:Type="Number">193177832</Data></Cell>
    <Cell ss:StyleID="s20"><Data ss:Type="String">A130010J15Rik</Data></Cell>
    <Cell><Data ss:Type="Number">1.8005820969925177</Data></Cell>
    <Cell ss:StyleID="s22"><Data ss:Type="Number">3.3170510542920741</Data></Cell>
    <Cell><Data ss:Type="Number">5.9726227431684649</Data></Cell>
    <Cell ss:StyleID="s22"><Data ss:Type="Number">117</Data></Cell>
    <Cell><Data ss:Type="Number">163</Data></Cell>
   </Row>
   <Row>
    <Cell ss:StyleID="s18"><Data ss:Type="String">chr1</Data></Cell>
    <Cell ss:StyleID="s19"><Data ss:Type="Number">23761925</Data></Cell>
    <Cell ss:StyleID="s19"><Data ss:Type="Number">23847858</Data></Cell>
    <Cell ss:StyleID="s20"><Data ss:Type="String">B3gat2</Data></Cell>
    <Cell><Data ss:Type="Number">1.7881736818354974</Data></Cell>
    <Cell ss:StyleID="s22"><Data ss:Type="Number">10.348065254842796</Data></Cell>
    <Cell><Data ss:Type="Number">18.504137946626226</Data></Cell>
    <Cell ss:StyleID="s22"><Data ss:Type="Number">365</Data></Cell>
    <Cell><Data ss:Type="Number">505</Data></Cell>
   </Row>
   <Row>
    <Cell ss:StyleID="s18"><Data ss:Type="String">chr1</Data></Cell>
    <Cell ss:StyleID="s19"><Data ss:Type="Number">52008239</Data></Cell>
    <Cell ss:StyleID="s19"><Data ss:Type="Number">52107189</Data></Cell>
    <Cell ss:StyleID="s20"><Data ss:Type="String">Stat4</Data></Cell>
    <Cell><Data ss:Type="Number">1.08663943987935</Data></Cell>
    <Cell ss:StyleID="s22"><Data ss:Type="Number">4.4510856027679973</Data></Cell>
    <Cell><Data ss:Type="Number">4.8367251662468549</Data></Cell>
    <Cell ss:StyleID="s22"><Data ss:Type="Number">157</Data></Cell>
    <Cell><Data ss:Type="Number">132</Data></Cell>
   </Row>
   <Row>
    <Cell ss:StyleID="s18"><Data ss:Type="String">chr1</Data></Cell>
    <Cell ss:StyleID="s19"><Data ss:Type="Number">171370172</Data></Cell>
    <Cell ss:StyleID="s19"><Data ss:Type="Number">171388287</Data></Cell>
    <Cell ss:StyleID="s20"><Data ss:Type="String">Nectin4</Data></Cell>
    <Cell><Data ss:Type="Number">0.99418643392224915</Data></Cell>
    <Cell ss:StyleID="s22"><Data ss:Type="Number">1.8428061412733745</Data></Cell>
    <Cell><Data ss:Type="Number">1.8320928660025966</Data></Cell>
    <Cell ss:StyleID="s22"><Data ss:Type="Number">65</Data></Cell>
    <Cell><Data ss:Type="Number">50</Data></Cell>
   </Row>
   <Row>
    <Cell ss:StyleID="s18"><Data ss:Type="String">chr1</Data></Cell>
    <Cell ss:StyleID="s19"><Data ss:Type="Number">58713285</Data></Cell>
    <Cell ss:StyleID="s19"><Data ss:Type="Number">58733227</Data></Cell>
    <Cell ss:StyleID="s20"><Data ss:Type="String">Cflar</Data></Cell>
    <Cell><Data ss:Type="Number">1.5458624354908697</Data></Cell>
    <Cell ss:StyleID="s22"><Data ss:Type="Number">2.8917880986136031</Data></Cell>
    <Cell><Data ss:Type="Number">4.4703065930463355</Data></Cell>
    <Cell ss:StyleID="s22"><Data ss:Type="Number">102</Data></Cell>
    <Cell><Data ss:Type="Number">122</Data></Cell>
   </Row>
   <Row>
    <Cell ss:StyleID="s18"><Data ss:Type="String">chr1</Data></Cell>
    <Cell ss:StyleID="s19"><Data ss:Type="Number">74544359</Data></Cell>
    <Cell ss:StyleID="s19"><Data ss:Type="Number">74565977</Data></Cell>
    <Cell ss:StyleID="s20"><Data ss:Type="String">Plcd4</Data></Cell>
    <Cell><Data ss:Type="Number">1.8740414279434394</Data></Cell>
    <Cell ss:StyleID="s22"><Data ss:Type="Number">3.9691209196657296</Data></Cell>
    <Cell><Data ss:Type="Number">7.4382970359705416</Data></Cell>
    <Cell ss:StyleID="s22"><Data ss:Type="Number">140</Data></Cell>
    <Cell><Data ss:Type="Number">203</Data></Cell>
   </Row>
   <Row>
    <Cell ss:StyleID="s18"><Data ss:Type="String">chr1</Data></Cell>
    <Cell ss:StyleID="s19"><Data ss:Type="Number">156839022</Data></Cell>
    <Cell ss:StyleID="s19"><Data ss:Type="Number">156861079</Data></Cell>
    <Cell ss:StyleID="s20"><Data ss:Type="String">Angptl1</Data></Cell>
    <Cell><Data ss:Type="Number">0.72136317996219002</Data></Cell>
    <Cell ss:StyleID="s22"><Data ss:Type="Number">1.219087139611617</Data></Cell>
    <Cell><Data ss:Type="Number">0.8794045756812463</Data></Cell>
    <Cell ss:StyleID="s22"><Data ss:Type="Number">43</Data></Cell>
    <Cell><Data ss:Type="Number">24</Data></Cell>
   </Row>
   <Row>
    <Cell ss:StyleID="s18"><Data ss:Type="String">chr1</Data></Cell>
    <Cell ss:StyleID="s19"><Data ss:Type="Number">135766084</Data></Cell>
    <Cell ss:StyleID="s19"><Data ss:Type="Number">135769134</Data></Cell>
    <Cell ss:StyleID="s20"><Data ss:Type="String">Phlda3</Data></Cell>
    <Cell><Data ss:Type="Number">2.0903277011191777</Data></Cell>
    <Cell ss:StyleID="s22"><Data ss:Type="Number">5.5567692875320214</Data></Cell>
    <Cell><Data ss:Type="Number">11.615468770456461</Data></Cell>
    <Cell ss:StyleID="s22"><Data ss:Type="Number">196</Data></Cell>
    <Cell><Data ss:Type="Number">317</Data></Cell>
   </Row>
   <Row>
    <Cell ss:StyleID="s18"><Data ss:Type="String">chr1</Data></Cell>
    <Cell ss:StyleID="s19"><Data ss:Type="Number">120121186</Data></Cell>
    <Cell ss:StyleID="s19"><Data ss:Type="Number">120188189</Data></Cell>
    <Cell ss:StyleID="s20"><Data ss:Type="String">3110009E18Rik</Data></Cell>
    <Cell><Data ss:Type="Number">1.4048286566292651</Data></Cell>
    <Cell ss:StyleID="s22"><Data ss:Type="Number">3.2603493268682779</Data></Cell>
    <Cell><Data ss:Type="Number">4.5802321650064917</Data></Cell>
    <Cell ss:StyleID="s22"><Data ss:Type="Number">115</Data></Cell>
    <Cell><Data ss:Type="Number">125</Data></Cell>
   </Row>
   <Row>
    <Cell ss:StyleID="s18"><Data ss:Type="String">chr1</Data></Cell>
    <Cell ss:StyleID="s19"><Data ss:Type="Number">133046011</Data></Cell>
    <Cell ss:StyleID="s19"><Data ss:Type="Number">133108688</Data></Cell>
    <Cell ss:StyleID="s20"><Data ss:Type="String">Pik3c2b</Data></Cell>
    <Cell><Data ss:Type="Number">2.3603759607252646</Data></Cell>
    <Cell ss:StyleID="s22"><Data ss:Type="Number">6.0387339706342891</Data></Cell>
    <Cell><Data ss:Type="Number">14.253682497500201</Data></Cell>
    <Cell ss:StyleID="s22"><Data ss:Type="Number">213</Data></Cell>
    <Cell><Data ss:Type="Number">389</Data></Cell>
   </Row>
   <Row>
    <Cell ss:StyleID="s18"><Data ss:Type="String">chr1</Data></Cell>
    <Cell ss:StyleID="s19"><Data ss:Type="Number">87803679</Data></Cell>
    <Cell ss:StyleID="s19"><Data ss:Type="Number">87845157</Data></Cell>
    <Cell ss:StyleID="s20"><Data ss:Type="String">Sag</Data></Cell>
    <Cell><Data ss:Type="Number">0.44427706265900507</Data></Cell>
    <Cell ss:StyleID="s22"><Data ss:Type="Number">1.8144552775614764</Data></Cell>
    <Cell><Data ss:Type="Number">0.80612086104114244</Data></Cell>
    <Cell ss:StyleID="s22"><Data ss:Type="Number">64</Data></Cell>
    <Cell><Data ss:Type="Number">22</Data></Cell>
   </Row>
   <Row>
    <Cell ss:StyleID="s18"><Data ss:Type="String">chr1</Data></Cell>
    <Cell ss:StyleID="s19"><Data ss:Type="Number">150319416</Data></Cell>
    <Cell ss:StyleID="s19"><Data ss:Type="Number">150333906</Data></Cell>
    <Cell ss:StyleID="s20"><Data ss:Type="String">Pdc</Data></Cell>
    <Cell><Data ss:Type="Number">0.62537533746722129</Data></Cell>
    <Cell ss:StyleID="s22"><Data ss:Type="Number">0.8788767750688401</Data></Cell>
    <Cell><Data ss:Type="Number">0.549627859800779</Data></Cell>
    <Cell ss:StyleID="s22"><Data ss:Type="Number">31</Data></Cell>
    <Cell><Data ss:Type="Number">15</Data></Cell>
   </Row>
   <Row>
    <Cell ss:StyleID="s18"><Data ss:Type="String">chr1</Data></Cell>
    <Cell ss:StyleID="s19"><Data ss:Type="Number">66700830</Data></Cell>
    <Cell ss:StyleID="s19"><Data ss:Type="Number">66719805</Data></Cell>
    <Cell ss:StyleID="s20"><Data ss:Type="String">Rpe</Data></Cell>
    <Cell><Data ss:Type="Number">1.5906982942755983</Data></Cell>
    <Cell ss:StyleID="s22"><Data ss:Type="Number">2.2113673695280496</Data></Cell>
    <Cell><Data ss:Type="Number">3.5176183027249852</Data></Cell>
    <Cell ss:StyleID="s22"><Data ss:Type="Number">78</Data></Cell>
    <Cell><Data ss:Type="Number">96</Data></Cell>
   </Row>
   <Row>
    <Cell ss:StyleID="s18"><Data ss:Type="String">chr1</Data></Cell>
    <Cell ss:StyleID="s19"><Data ss:Type="Number">91053443</Data></Cell>
    <Cell ss:StyleID="s19"><Data ss:Type="Number">91128944</Data></Cell>
    <Cell ss:StyleID="s20"><Data ss:Type="String">Lrrfip1</Data></Cell>
    <Cell><Data ss:Type="Number">1.9050451031515929</Data></Cell>
    <Cell ss:StyleID="s22"><Data ss:Type="Number">4.904699422158366</Data></Cell>
    <Cell><Data ss:Type="Number">9.343673616613243</Data></Cell>
    <Cell ss:StyleID="s22"><Data ss:Type="Number">173</Data></Cell>
    <Cell><Data ss:Type="Number">255</Data></Cell>
   </Row>
   <Row>
    <Cell ss:StyleID="s18"><Data ss:Type="String">chr1</Data></Cell>
    <Cell ss:StyleID="s19"><Data ss:Type="Number">60180598</Data></Cell>
    <Cell ss:StyleID="s19"><Data ss:Type="Number">60334705</Data></Cell>
    <Cell ss:StyleID="s20"><Data ss:Type="String">Nbeal1</Data></Cell>
    <Cell><Data ss:Type="Number">1.559844232533184</Data></Cell>
    <Cell ss:StyleID="s22"><Data ss:Type="Number">2.466525142935132</Data></Cell>
    <Cell><Data ss:Type="Number">3.8473950186054529</Data></Cell>
    <Cell ss:StyleID="s22"><Data ss:Type="Number">87</Data></Cell>
    <Cell><Data ss:Type="Number">105</Data></Cell>
   </Row>
   <Row>
    <Cell ss:StyleID="s18"><Data ss:Type="String">chr1</Data></Cell>
    <Cell ss:StyleID="s19"><Data ss:Type="Number">39900912</Data></Cell>
    <Cell ss:StyleID="s19"><Data ss:Type="Number">40026310</Data></Cell>
    <Cell ss:StyleID="s20"><Data ss:Type="String">Map4k4</Data></Cell>
    <Cell><Data ss:Type="Number">1.87892881503457</Data></Cell>
    <Cell ss:StyleID="s22"><Data ss:Type="Number">6.7475055634317407</Data></Cell>
    <Cell><Data ss:Type="Number">12.678082632737969</Data></Cell>
    <Cell ss:StyleID="s22"><Data ss:Type="Number">238</Data></Cell>
    <Cell><Data ss:Type="Number">346</Data></Cell>
   </Row>
   <Row>
    <Cell ss:StyleID="s18"><Data ss:Type="String">chr1</Data></Cell>
    <Cell ss:StyleID="s19"><Data ss:Type="Number">172312366</Data></Cell>
    <Cell ss:StyleID="s19"><Data ss:Type="Number">172319843</Data></Cell>
    <Cell ss:StyleID="s20"><Data ss:Type="String">Igsf8</Data></Cell>
    <Cell><Data ss:Type="Number">1.461690768921402</Data></Cell>
    <Cell ss:StyleID="s22"><Data ss:Type="Number">4.7629451035988755</Data></Cell>
    <Cell><Data ss:Type="Number">6.9619528908098669</Data></Cell>
    <Cell ss:StyleID="s22"><Data ss:Type="Number">168</Data></Cell>
    <Cell><Data ss:Type="Number">190</Data></Cell>
   </Row>
   <Row>
    <Cell ss:StyleID="s18"><Data ss:Type="String">chr1</Data></Cell>
    <Cell ss:StyleID="s19"><Data ss:Type="Number">134182403</Data></Cell>
    <Cell ss:StyleID="s19"><Data ss:Type="Number">134190031</Data></Cell>
    <Cell ss:StyleID="s20"><Data ss:Type="String">Chil1</Data></Cell>
    <Cell><Data ss:Type="Number">0.45448522693588528</Data></Cell>
    <Cell ss:StyleID="s22"><Data ss:Type="Number">2.5799285977827244</Data></Cell>
    <Cell><Data ss:Type="Number">1.1725394342416617</Data></Cell>
    <Cell ss:StyleID="s22"><Data ss:Type="Number">91</Data></Cell>
    <Cell><Data ss:Type="Number">32</Data></Cell>
   </Row>
   <Row>
    <Cell ss:StyleID="s18"><Data ss:Type="String">chr1</Data></Cell>
    <Cell ss:StyleID="s19"><Data ss:Type="Number">74285033</Data></Cell>
    <Cell ss:StyleID="s19"><Data ss:Type="Number">74287453</Data></Cell>
    <Cell ss:StyleID="s20"><Data ss:Type="String">Pnkd</Data></Cell>
    <Cell><Data ss:Type="Number">1.3299044616090374</Data></Cell>
    <Cell ss:StyleID="s22"><Data ss:Type="Number">5.8686287883629005</Data></Cell>
    <Cell><Data ss:Type="Number">7.804715609171061</Data></Cell>
    <Cell ss:StyleID="s22"><Data ss:Type="Number">207</Data></Cell>
    <Cell><Data ss:Type="Number">213</Data></Cell>
   </Row>
   <Row>
    <Cell ss:StyleID="s18"><Data ss:Type="String">chr1</Data></Cell>
    <Cell ss:StyleID="s19"><Data ss:Type="Number">87620311</Data></Cell>
    <Cell ss:StyleID="s19"><Data ss:Type="Number">87720510</Data></Cell>
    <Cell ss:StyleID="s20"><Data ss:Type="String">Inpp5d</Data></Cell>
    <Cell><Data ss:Type="Number">1.1220104039979668</Data></Cell>
    <Cell ss:StyleID="s22"><Data ss:Type="Number">2.5799285977827244</Data></Cell>
    <Cell><Data ss:Type="Number">2.8947067282841026</Data></Cell>
    <Cell ss:StyleID="s22"><Data ss:Type="Number">91</Data></Cell>
    <Cell><Data ss:Type="Number">79</Data></Cell>
   </Row>
   <Row>
    <Cell ss:StyleID="s18"><Data ss:Type="String">chr1</Data></Cell>
    <Cell ss:StyleID="s19"><Data ss:Type="Number">86154779</Data></Cell>
    <Cell ss:StyleID="s19"><Data ss:Type="Number">86278284</Data></Cell>
    <Cell ss:StyleID="s20"><Data ss:Type="String">Armc9</Data></Cell>
    <Cell><Data ss:Type="Number">1.4569350286206049</Data></Cell>
    <Cell ss:StyleID="s22"><Data ss:Type="Number">3.1185950083087874</Data></Cell>
    <Cell><Data ss:Type="Number">4.543590307686439</Data></Cell>
    <Cell ss:StyleID="s22"><Data ss:Type="Number">110</Data></Cell>
    <Cell><Data ss:Type="Number">124</Data></Cell>
   </Row>
   <Row>
    <Cell ss:StyleID="s18"><Data ss:Type="String">chr1</Data></Cell>
    <Cell ss:StyleID="s19"><Data ss:Type="Number">86064618</Data></Cell>
    <Cell ss:StyleID="s19"><Data ss:Type="Number">86139295</Data></Cell>
    <Cell ss:StyleID="s20"><Data ss:Type="String">Psmd1</Data></Cell>
    <Cell><Data ss:Type="Number">1.4678452563694921</Data></Cell>
    <Cell ss:StyleID="s22"><Data ss:Type="Number">3.9691209196657296</Data></Cell>
    <Cell><Data ss:Type="Number">5.8260553138882569</Data></Cell>
    <Cell ss:StyleID="s22"><Data ss:Type="Number">140</Data></Cell>
    <Cell><Data ss:Type="Number">159</Data></Cell>
   </Row>
   <Row>
    <Cell ss:StyleID="s18"><Data ss:Type="String">chr1</Data></Cell>
    <Cell ss:StyleID="s19"><Data ss:Type="Number">36766933</Data></Cell>
    <Cell ss:StyleID="s19"><Data ss:Type="Number">36782820</Data></Cell>
    <Cell ss:StyleID="s20"><Data ss:Type="String">Zap70</Data></Cell>
    <Cell><Data ss:Type="Number">0.65000025328951716</Data></Cell>
    <Cell ss:StyleID="s22"><Data ss:Type="Number">4.8479976947345698</Data></Cell>
    <Cell><Data ss:Type="Number">3.1511997295244658</Data></Cell>
    <Cell ss:StyleID="s22"><Data ss:Type="Number">171</Data></Cell>
    <Cell><Data ss:Type="Number">86</Data></Cell>
   </Row>
   <Row>
    <Cell ss:StyleID="s18"><Data ss:Type="String">chr1</Data></Cell>
    <Cell ss:StyleID="s19"><Data ss:Type="Number">37299837</Data></Cell>
    <Cell ss:StyleID="s19"><Data ss:Type="Number">37410740</Data></Cell>
    <Cell ss:StyleID="s20"><Data ss:Type="String">Inpp4a</Data></Cell>
    <Cell><Data ss:Type="Number">1.7027415273049316</Data></Cell>
    <Cell ss:StyleID="s22"><Data ss:Type="Number">5.3583132415487347</Data></Cell>
    <Cell><Data ss:Type="Number">9.1238224726929307</Data></Cell>
    <Cell ss:StyleID="s22"><Data ss:Type="Number">189</Data></Cell>
    <Cell><Data ss:Type="Number">249</Data></Cell>
   </Row>
   <Row>
    <Cell ss:StyleID="s18"><Data ss:Type="String">chr1</Data></Cell>
    <Cell ss:StyleID="s19"><Data ss:Type="Number">74153993</Data></Cell>
    <Cell ss:StyleID="s19"><Data ss:Type="Number">74161246</Data></Cell>
    <Cell ss:StyleID="s20"><Data ss:Type="String">Cxcr2</Data></Cell>
    <Cell><Data ss:Type="Number">0.66580364211156684</Data></Cell>
    <Cell ss:StyleID="s22"><Data ss:Type="Number">1.8711570049852726</Data></Cell>
    <Cell><Data ss:Type="Number">1.2458231488817657</Data></Cell>
    <Cell ss:StyleID="s22"><Data ss:Type="Number">66</Data></Cell>
    <Cell><Data ss:Type="Number">34</Data></Cell>
   </Row>
   <Row>
    <Cell ss:StyleID="s18"><Data ss:Type="String">chr1</Data></Cell>
    <Cell ss:StyleID="s19"><Data ss:Type="Number">133309822</Data></Cell>
    <Cell ss:StyleID="s19"><Data ss:Type="Number">133323026</Data></Cell>
    <Cell ss:StyleID="s20"><Data ss:Type="String">Golt1a</Data></Cell>
    <Cell><Data ss:Type="Number">0.72846751431030243</Data></Cell>
    <Cell ss:StyleID="s22"><Data ss:Type="Number">1.5592975041543937</Data></Cell>
    <Cell><Data ss:Type="Number">1.1358975769216098</Data></Cell>
    <Cell ss:StyleID="s22"><Data ss:Type="Number">55</Data></Cell>
    <Cell><Data ss:Type="Number">31</Data></Cell>
   </Row>
   <Row>
    <Cell ss:StyleID="s18"><Data ss:Type="String">chr1</Data></Cell>
    <Cell ss:StyleID="s19"><Data ss:Type="Number">171419032</Data></Cell>
    <Cell ss:StyleID="s19"><Data ss:Type="Number">171420352</Data></Cell>
    <Cell ss:StyleID="s20"><Data ss:Type="String">Tstd1</Data></Cell>
    <Cell><Data ss:Type="Number">0.71802353561051324</Data></Cell>
    <Cell ss:StyleID="s22"><Data ss:Type="Number">2.2964199606637434</Data></Cell>
    <Cell><Data ss:Type="Number">1.6488835794023369</Data></Cell>
    <Cell ss:StyleID="s22"><Data ss:Type="Number">81</Data></Cell>
    <Cell><Data ss:Type="Number">45</Data></Cell>
   </Row>
   <Row>
    <Cell ss:StyleID="s18"><Data ss:Type="String">chr1</Data></Cell>
    <Cell ss:StyleID="s19"><Data ss:Type="Number">94020492</Data></Cell>
    <Cell ss:StyleID="s19"><Data ss:Type="Number">94028330</Data></Cell>
    <Cell ss:StyleID="s20"><Data ss:Type="String">Neu4</Data></Cell>
    <Cell><Data ss:Type="Number">0.60313976991283114</Data></Cell>
    <Cell ss:StyleID="s22"><Data ss:Type="Number">2.5515777340708263</Data></Cell>
    <Cell><Data ss:Type="Number">1.5389580074421811</Data></Cell>
    <Cell ss:StyleID="s22"><Data ss:Type="Number">90</Data></Cell>
    <Cell><Data ss:Type="Number">42</Data></Cell>
   </Row>
   <Row>
    <Cell ss:StyleID="s18"><Data ss:Type="String">chr1</Data></Cell>
    <Cell ss:StyleID="s19"><Data ss:Type="Number">134385939</Data></Cell>
    <Cell ss:StyleID="s19"><Data ss:Type="Number">134390983</Data></Cell>
    <Cell ss:StyleID="s20"><Data ss:Type="String">4933406M09Rik</Data></Cell>
    <Cell><Data ss:Type="Number">1.424324237986569</Data></Cell>
    <Cell ss:StyleID="s22"><Data ss:Type="Number">4.1675769656490163</Data></Cell>
    <Cell><Data ss:Type="Number">5.9359808858484131</Data></Cell>
    <Cell ss:StyleID="s22"><Data ss:Type="Number">147</Data></Cell>
    <Cell><Data ss:Type="Number">162</Data></Cell>
   </Row>
   <Row>
    <Cell ss:StyleID="s18"><Data ss:Type="String">chr1</Data></Cell>
    <Cell ss:StyleID="s19"><Data ss:Type="Number">78657824</Data></Cell>
    <Cell ss:StyleID="s19"><Data ss:Type="Number">78707743</Data></Cell>
    <Cell ss:StyleID="s20"><Data ss:Type="String">Acsl3</Data></Cell>
    <Cell><Data ss:Type="Number">1.7367194267579291</Data></Cell>
    <Cell ss:StyleID="s22"><Data ss:Type="Number">4.5361381939036907</Data></Cell>
    <Cell><Data ss:Type="Number">7.8779993238111654</Data></Cell>
    <Cell ss:StyleID="s22"><Data ss:Type="Number">160</Data></Cell>
    <Cell><Data ss:Type="Number">215</Data></Cell>
   </Row>
   <Row>
    <Cell ss:StyleID="s18"><Data ss:Type="String">chr1</Data></Cell>
    <Cell ss:StyleID="s19"><Data ss:Type="Number">85793446</Data></Cell>
    <Cell ss:StyleID="s19"><Data ss:Type="Number">85851577</Data></Cell>
    <Cell ss:StyleID="s20"><Data ss:Type="String">Cab39</Data></Cell>
    <Cell><Data ss:Type="Number">1.6004543293748352</Data></Cell>
    <Cell ss:StyleID="s22"><Data ss:Type="Number">6.0670848343461872</Data></Cell>
    <Cell><Data ss:Type="Number">9.7100921898137607</Data></Cell>
    <Cell ss:StyleID="s22"><Data ss:Type="Number">214</Data></Cell>
    <Cell><Data ss:Type="Number">265</Data></Cell>
   </Row>
   <Row>
    <Cell ss:StyleID="s18"><Data ss:Type="String">chr1</Data></Cell>
    <Cell ss:StyleID="s19"><Data ss:Type="Number">90603424</Data></Cell>
    <Cell ss:StyleID="s19"><Data ss:Type="Number">90613341</Data></Cell>
    <Cell ss:StyleID="s20"><Data ss:Type="String">Cops8</Data></Cell>
    <Cell><Data ss:Type="Number">1.6745557587020838</Data></Cell>
    <Cell ss:StyleID="s22"><Data ss:Type="Number">3.2603493268682779</Data></Cell>
    <Cell><Data ss:Type="Number">5.4596367406877375</Data></Cell>
    <Cell ss:StyleID="s22"><Data ss:Type="Number">115</Data></Cell>
    <Cell><Data ss:Type="Number">149</Data></Cell>
   </Row>
   <Row>
    <Cell ss:StyleID="s18"><Data ss:Type="String">chr1</Data></Cell>
    <Cell ss:StyleID="s19"><Data ss:Type="Number">75400084</Data></Cell>
    <Cell ss:StyleID="s19"><Data ss:Type="Number">75404565</Data></Cell>
    <Cell ss:StyleID="s20"><Data ss:Type="String">Speg</Data></Cell>
    <Cell><Data ss:Type="Number">0.59172060043083263</Data></Cell>
    <Cell ss:StyleID="s22"><Data ss:Type="Number">2.3531216880875396</Data></Cell>
    <Cell><Data ss:Type="Number">1.3923905781619734</Data></Cell>
    <Cell ss:StyleID="s22"><Data ss:Type="Number">83</Data></Cell>
    <Cell><Data ss:Type="Number">38</Data></Cell>
   </Row>
   <Row>
    <Cell ss:StyleID="s18"><Data ss:Type="String">chr1</Data></Cell>
    <Cell ss:StyleID="s19"><Data ss:Type="Number">136467847</Data></Cell>
    <Cell ss:StyleID="s19"><Data ss:Type="Number">136530819</Data></Cell>
    <Cell ss:StyleID="s20"><Data ss:Type="String">Kif14</Data></Cell>
    <Cell><Data ss:Type="Number">1.2838260816715976</Data></Cell>
    <Cell ss:StyleID="s22"><Data ss:Type="Number">4.2526295567847106</Data></Cell>
    <Cell><Data ss:Type="Number">5.4596367406877375</Data></Cell>
    <Cell ss:StyleID="s22"><Data ss:Type="Number">150</Data></Cell>
    <Cell><Data ss:Type="Number">149</Data></Cell>
   </Row>
   <Row>
    <Cell ss:StyleID="s18"><Data ss:Type="String">chr1</Data></Cell>
    <Cell ss:StyleID="s19"><Data ss:Type="Number">171411312</Data></Cell>
    <Cell ss:StyleID="s19"><Data ss:Type="Number">171418759</Data></Cell>
    <Cell ss:StyleID="s20"><Data ss:Type="String">Usf1</Data></Cell>
    <Cell><Data ss:Type="Number">1.3092273298664421</Data></Cell>
    <Cell ss:StyleID="s22"><Data ss:Type="Number">2.1830165058161515</Data></Cell>
    <Cell><Data ss:Type="Number">2.8580648709640504</Data></Cell>
    <Cell ss:StyleID="s22"><Data ss:Type="Number">77</Data></Cell>
    <Cell><Data ss:Type="Number">78</Data></Cell>
   </Row>
   <Row>
    <Cell ss:StyleID="s18"><Data ss:Type="String">chr1</Data></Cell>
    <Cell ss:StyleID="s19"><Data ss:Type="Number">57985339</Data></Cell>
    <Cell ss:StyleID="s19"><Data ss:Type="Number">58025897</Data></Cell>
    <Cell ss:StyleID="s20"><Data ss:Type="String">Sgol2a</Data></Cell>
    <Cell><Data ss:Type="Number">0.86162824273261585</Data></Cell>
    <Cell ss:StyleID="s22"><Data ss:Type="Number">1.2757888670354132</Data></Cell>
    <Cell><Data ss:Type="Number">1.099255719601558</Data></Cell>
    <Cell ss:StyleID="s22"><Data ss:Type="Number">45</Data></Cell>
    <Cell><Data ss:Type="Number">30</Data></Cell>
   </Row>
   <Row>
    <Cell ss:StyleID="s18"><Data ss:Type="String">chr1</Data></Cell>
    <Cell ss:StyleID="s19"><Data ss:Type="Number">89454810</Data></Cell>
    <Cell ss:StyleID="s19"><Data ss:Type="Number">89895282</Data></Cell>
    <Cell ss:StyleID="s20"><Data ss:Type="String">Agap1</Data></Cell>
    <Cell><Data ss:Type="Number">1.4867310854994156</Data></Cell>
    <Cell ss:StyleID="s22"><Data ss:Type="Number">4.3376821479204049</Data></Cell>
    <Cell><Data ss:Type="Number">6.4489668883291396</Data></Cell>
    <Cell ss:StyleID="s22"><Data ss:Type="Number">153</Data></Cell>
    <Cell><Data ss:Type="Number">176</Data></Cell>
   </Row>
   <Row>
    <Cell ss:StyleID="s18"><Data ss:Type="String">chr1</Data></Cell>
    <Cell ss:StyleID="s19"><Data ss:Type="Number">91351072</Data></Cell>
    <Cell ss:StyleID="s19"><Data ss:Type="Number">91362404</Data></Cell>
    <Cell ss:StyleID="s20"><Data ss:Type="String">Klhl30</Data></Cell>
    <Cell><Data ss:Type="Number">0.52872642167683248</Data></Cell>
    <Cell ss:StyleID="s22"><Data ss:Type="Number">2.4948760066470301</Data></Cell>
    <Cell><Data ss:Type="Number">1.3191068635218695</Data></Cell>
    <Cell ss:StyleID="s22"><Data ss:Type="Number">88</Data></Cell>
    <Cell><Data ss:Type="Number">36</Data></Cell>
   </Row>
   <Row>
    <Cell ss:StyleID="s18"><Data ss:Type="String">chr1</Data></Cell>
    <Cell ss:StyleID="s19"><Data ss:Type="Number">187609005</Data></Cell>
    <Cell ss:StyleID="s19"><Data ss:Type="Number">188214884</Data></Cell>
    <Cell ss:StyleID="s20"><Data ss:Type="String">Esrrg</Data></Cell>
    <Cell><Data ss:Type="Number">2.0460636862636483</Data></Cell>
    <Cell ss:StyleID="s22"><Data ss:Type="Number">10.064556617723815</Data></Cell>
    <Cell><Data ss:Type="Number">20.592723813869185</Data></Cell>
    <Cell ss:StyleID="s22"><Data ss:Type="Number">355</Data></Cell>
    <Cell><Data ss:Type="Number">562</Data></Cell>
   </Row>
   <Row>
    <Cell ss:StyleID="s18"><Data ss:Type="String">chr1</Data></Cell>
    <Cell ss:StyleID="s19"><Data ss:Type="Number">34160329</Data></Cell>
    <Cell ss:StyleID="s19"><Data ss:Type="Number">34183903</Data></Cell>
    <Cell ss:StyleID="s20"><Data ss:Type="String">Dst</Data></Cell>
    <Cell><Data ss:Type="Number">0.88697024987181039</Data></Cell>
    <Cell ss:StyleID="s22"><Data ss:Type="Number">1.4458940493068015</Data></Cell>
    <Cell><Data ss:Type="Number">1.2824650062018175</Data></Cell>
    <Cell ss:StyleID="s22"><Data ss:Type="Number">51</Data></Cell>
    <Cell><Data ss:Type="Number">35</Data></Cell>
   </Row>
   <Row>
    <Cell ss:StyleID="s18"><Data ss:Type="String">chr1</Data></Cell>
    <Cell ss:StyleID="s19"><Data ss:Type="Number">21240584</Data></Cell>
    <Cell ss:StyleID="s19"><Data ss:Type="Number">21265575</Data></Cell>
    <Cell ss:StyleID="s20"><Data ss:Type="String">Gsta3</Data></Cell>
    <Cell><Data ss:Type="Number">0.75196646638482845</Data></Cell>
    <Cell ss:StyleID="s22"><Data ss:Type="Number">1.5592975041543937</Data></Cell>
    <Cell><Data ss:Type="Number">1.1725394342416617</Data></Cell>
    <Cell ss:StyleID="s22"><Data ss:Type="Number">55</Data></Cell>
    <Cell><Data ss:Type="Number">32</Data></Cell>
   </Row>
   <Row>
    <Cell ss:StyleID="s18"><Data ss:Type="String">chr1</Data></Cell>
    <Cell ss:StyleID="s19"><Data ss:Type="Number">180568974</Data></Cell>
    <Cell ss:StyleID="s19"><Data ss:Type="Number">180601254</Data></Cell>
    <Cell ss:StyleID="s20"><Data ss:Type="String">Parp1</Data></Cell>
    <Cell><Data ss:Type="Number">1.5617011899528663</Data></Cell>
    <Cell ss:StyleID="s22"><Data ss:Type="Number">2.7216829163422145</Data></Cell>
    <Cell><Data ss:Type="Number">4.250455449126024</Data></Cell>
    <Cell ss:StyleID="s22"><Data ss:Type="Number">96</Data></Cell>
    <Cell><Data ss:Type="Number">116</Data></Cell>
   </Row>
   <Row>
    <Cell ss:StyleID="s18"><Data ss:Type="String">chr1</Data></Cell>
    <Cell ss:StyleID="s19"><Data ss:Type="Number">171411312</Data></Cell>
    <Cell ss:StyleID="s19"><Data ss:Type="Number">171418759</Data></Cell>
    <Cell ss:StyleID="s20"><Data ss:Type="String">Usf1</Data></Cell>
    <Cell><Data ss:Type="Number">1.3092273298664421</Data></Cell>
    <Cell ss:StyleID="s22"><Data ss:Type="Number">2.1830165058161515</Data></Cell>
    <Cell><Data ss:Type="Number">2.8580648709640504</Data></Cell>
    <Cell ss:StyleID="s22"><Data ss:Type="Number">77</Data></Cell>
    <Cell><Data ss:Type="Number">78</Data></Cell>
   </Row>
   <Row>
    <Cell ss:StyleID="s18"><Data ss:Type="String">chr1</Data></Cell>
    <Cell ss:StyleID="s19"><Data ss:Type="Number">75385609</Data></Cell>
    <Cell ss:StyleID="s19"><Data ss:Type="Number">75432304</Data></Cell>
    <Cell ss:StyleID="s20"><Data ss:Type="String">Speg</Data></Cell>
    <Cell><Data ss:Type="Number">1.8067475942571518</Data></Cell>
    <Cell ss:StyleID="s22"><Data ss:Type="Number">10.971784256504552</Data></Cell>
    <Cell><Data ss:Type="Number">19.823244810148093</Data></Cell>
    <Cell ss:StyleID="s22"><Data ss:Type="Number">387</Data></Cell>
    <Cell><Data ss:Type="Number">541</Data></Cell>
   </Row>
   <Row>
    <Cell ss:StyleID="s18"><Data ss:Type="String">chr1</Data></Cell>
    <Cell ss:StyleID="s19"><Data ss:Type="Number">37369216</Data></Cell>
    <Cell ss:StyleID="s19"><Data ss:Type="Number">37404442</Data></Cell>
    <Cell ss:StyleID="s20"><Data ss:Type="String">Inpp4a</Data></Cell>
    <Cell><Data ss:Type="Number">0.55390387032811028</Data></Cell>
    <Cell ss:StyleID="s22"><Data ss:Type="Number">1.9845604598328648</Data></Cell>
    <Cell><Data ss:Type="Number">1.099255719601558</Data></Cell>
    <Cell ss:StyleID="s22"><Data ss:Type="Number">70</Data></Cell>
    <Cell><Data ss:Type="Number">30</Data></Cell>
   </Row>
   <Row>
    <Cell ss:StyleID="s18"><Data ss:Type="String">chr1</Data></Cell>
    <Cell ss:StyleID="s19"><Data ss:Type="Number">37299837</Data></Cell>
    <Cell ss:StyleID="s19"><Data ss:Type="Number">37410740</Data></Cell>
    <Cell ss:StyleID="s20"><Data ss:Type="String">Inpp4a</Data></Cell>
    <Cell><Data ss:Type="Number">1.7027415273049316</Data></Cell>
    <Cell ss:StyleID="s22"><Data ss:Type="Number">5.3583132415487347</Data></Cell>
    <Cell><Data ss:Type="Number">9.1238224726929307</Data></Cell>
    <Cell ss:StyleID="s22"><Data ss:Type="Number">189</Data></Cell>
    <Cell><Data ss:Type="Number">249</Data></Cell>
   </Row>
   <Row>
    <Cell ss:StyleID="s18"><Data ss:Type="String">chr1</Data></Cell>
    <Cell ss:StyleID="s19"><Data ss:Type="Number">107529002</Data></Cell>
    <Cell ss:StyleID="s19"><Data ss:Type="Number">107549271</Data></Cell>
    <Cell ss:StyleID="s20"><Data ss:Type="String">Serpinb10</Data></Cell>
    <Cell><Data ss:Type="Number">0.75905345193111395</Data></Cell>
    <Cell ss:StyleID="s22"><Data ss:Type="Number">1.7861044138495783</Data></Cell>
    <Cell><Data ss:Type="Number">1.3557487208419214</Data></Cell>
    <Cell ss:StyleID="s22"><Data ss:Type="Number">63</Data></Cell>
    <Cell><Data ss:Type="Number">37</Data></Cell>
   </Row>
   <Row>
    <Cell ss:StyleID="s18"><Data ss:Type="String">chr1</Data></Cell>
    <Cell ss:StyleID="s19"><Data ss:Type="Number">153425208</Data></Cell>
    <Cell ss:StyleID="s19"><Data ss:Type="Number">153452574</Data></Cell>
    <Cell ss:StyleID="s20"><Data ss:Type="String">Shcbp1l</Data></Cell>
    <Cell><Data ss:Type="Number">1.2274138174775941</Data></Cell>
    <Cell ss:StyleID="s22"><Data ss:Type="Number">4.5077873301917935</Data></Cell>
    <Cell><Data ss:Type="Number">5.532920455327841</Data></Cell>
    <Cell ss:StyleID="s22"><Data ss:Type="Number">159</Data></Cell>
    <Cell><Data ss:Type="Number">151</Data></Cell>
   </Row>
   <Row>
    <Cell ss:StyleID="s18"><Data ss:Type="String">chr1</Data></Cell>
    <Cell ss:StyleID="s19"><Data ss:Type="Number">93135239</Data></Cell>
    <Cell ss:StyleID="s19"><Data ss:Type="Number">93145421</Data></Cell>
    <Cell ss:StyleID="s20"><Data ss:Type="String">Agxt</Data></Cell>
    <Cell><Data ss:Type="Number">0.61291081184072682</Data></Cell>
    <Cell ss:StyleID="s22"><Data ss:Type="Number">2.7500337800541126</Data></Cell>
    <Cell><Data ss:Type="Number">1.6855254367223889</Data></Cell>
    <Cell ss:StyleID="s22"><Data ss:Type="Number">97</Data></Cell>
    <Cell><Data ss:Type="Number">46</Data></Cell>
   </Row>
   <Row>
    <Cell ss:StyleID="s18"><Data ss:Type="String">chr1</Data></Cell>
    <Cell ss:StyleID="s19"><Data ss:Type="Number">78658439</Data></Cell>
    <Cell ss:StyleID="s19"><Data ss:Type="Number">78667601</Data></Cell>
    <Cell ss:StyleID="s20"><Data ss:Type="String">Utp14b</Data></Cell>
    <Cell><Data ss:Type="Number">1.7367194267579291</Data></Cell>
    <Cell ss:StyleID="s22"><Data ss:Type="Number">4.5361381939036907</Data></Cell>
    <Cell><Data ss:Type="Number">7.8779993238111654</Data></Cell>
    <Cell ss:StyleID="s22"><Data ss:Type="Number">160</Data></Cell>
    <Cell><Data ss:Type="Number">215</Data></Cell>
   </Row>
   <Row>
    <Cell ss:StyleID="s18"><Data ss:Type="String">chr1</Data></Cell>
    <Cell ss:StyleID="s19"><Data ss:Type="Number">75236422</Data></Cell>
    <Cell ss:StyleID="s19"><Data ss:Type="Number">75245692</Data></Cell>
    <Cell ss:StyleID="s20"><Data ss:Type="String">Dnajb2</Data></Cell>
    <Cell><Data ss:Type="Number">1.6482730149742604</Data></Cell>
    <Cell ss:StyleID="s22"><Data ss:Type="Number">8.9588729329597907</Data></Cell>
    <Cell><Data ss:Type="Number">14.766668499980929</Data></Cell>
    <Cell ss:StyleID="s22"><Data ss:Type="Number">316</Data></Cell>
    <Cell><Data ss:Type="Number">403</Data></Cell>
   </Row>
   <Row>
    <Cell ss:StyleID="s18"><Data ss:Type="String">chr1</Data></Cell>
    <Cell ss:StyleID="s19"><Data ss:Type="Number">143777277</Data></Cell>
    <Cell ss:StyleID="s19"><Data ss:Type="Number">143807466</Data></Cell>
    <Cell ss:StyleID="s20"><Data ss:Type="String">Uchl5</Data></Cell>
    <Cell><Data ss:Type="Number">1.6195419747659354</Data></Cell>
    <Cell ss:StyleID="s22"><Data ss:Type="Number">4.5928399213274869</Data></Cell>
    <Cell><Data ss:Type="Number">7.4382970359705416</Data></Cell>
    <Cell ss:StyleID="s22"><Data ss:Type="Number">162</Data></Cell>
    <Cell><Data ss:Type="Number">203</Data></Cell>
   </Row>
   <Row>
    <Cell ss:StyleID="s18"><Data ss:Type="String">chr1</Data></Cell>
    <Cell ss:StyleID="s19"><Data ss:Type="Number">98421123</Data></Cell>
    <Cell ss:StyleID="s19"><Data ss:Type="Number">98509380</Data></Cell>
    <Cell ss:StyleID="s20"><Data ss:Type="String">Slco6d1</Data></Cell>
    <Cell><Data ss:Type="Number">1.3564246593513458</Data></Cell>
    <Cell ss:StyleID="s22"><Data ss:Type="Number">2.863437234901705</Data></Cell>
    <Cell><Data ss:Type="Number">3.8840368759255046</Data></Cell>
    <Cell ss:StyleID="s22"><Data ss:Type="Number">101</Data></Cell>
    <Cell><Data ss:Type="Number">106</Data></Cell>
   </Row>
   <Row>
    <Cell ss:StyleID="s18"><Data ss:Type="String">chr1</Data></Cell>
    <Cell ss:StyleID="s19"><Data ss:Type="Number">92607838</Data></Cell>
    <Cell ss:StyleID="s19"><Data ss:Type="Number">92608807</Data></Cell>
    <Cell ss:StyleID="s20"><Data ss:Type="String">Olfr1410</Data></Cell>
    <Cell><Data ss:Type="Number">0.79338046113003236</Data></Cell>
    <Cell ss:StyleID="s22"><Data ss:Type="Number">2.863437234901705</Data></Cell>
    <Cell><Data ss:Type="Number">2.2717951538432195</Data></Cell>
    <Cell ss:StyleID="s22"><Data ss:Type="Number">101</Data></Cell>
    <Cell><Data ss:Type="Number">62</Data></Cell>
   </Row>
   <Row>
    <Cell ss:StyleID="s18"><Data ss:Type="String">chr1</Data></Cell>
    <Cell ss:StyleID="s19"><Data ss:Type="Number">131688694</Data></Cell>
    <Cell ss:StyleID="s19"><Data ss:Type="Number">131715439</Data></Cell>
    <Cell ss:StyleID="s20"><Data ss:Type="String">Rab7b</Data></Cell>
    <Cell><Data ss:Type="Number">0.53133741635177978</Data></Cell>
    <Cell ss:StyleID="s22"><Data ss:Type="Number">2.5515777340708263</Data></Cell>
    <Cell><Data ss:Type="Number">1.3557487208419214</Data></Cell>
    <Cell ss:StyleID="s22"><Data ss:Type="Number">90</Data></Cell>
    <Cell><Data ss:Type="Number">37</Data></Cell>
   </Row>
   <Row>
    <Cell ss:StyleID="s18"><Data ss:Type="String">chr1</Data></Cell>
    <Cell ss:StyleID="s19"><Data ss:Type="Number">179668230</Data></Cell>
    <Cell ss:StyleID="s19"><Data ss:Type="Number">179687184</Data></Cell>
    <Cell ss:StyleID="s20"><Data ss:Type="String">Sccpdh</Data></Cell>
    <Cell><Data ss:Type="Number">1.8009442778427625</Data></Cell>
    <Cell ss:StyleID="s22"><Data ss:Type="Number">3.4588053728515646</Data></Cell>
    <Cell><Data ss:Type="Number">6.2291157444088281</Data></Cell>
    <Cell ss:StyleID="s22"><Data ss:Type="Number">122</Data></Cell>
    <Cell><Data ss:Type="Number">170</Data></Cell>
   </Row>
   <Row>
    <Cell ss:StyleID="s18"><Data ss:Type="String">chr1</Data></Cell>
    <Cell ss:StyleID="s19"><Data ss:Type="Number">46425517</Data></Cell>
    <Cell ss:StyleID="s19"><Data ss:Type="Number">46807477</Data></Cell>
    <Cell ss:StyleID="s20"><Data ss:Type="String">Dnah7c</Data></Cell>
    <Cell><Data ss:Type="Number">1.7567177764451389</Data></Cell>
    <Cell ss:StyleID="s22"><Data ss:Type="Number">2.9201389623255012</Data></Cell>
    <Cell><Data ss:Type="Number">5.1298600248072699</Data></Cell>
    <Cell ss:StyleID="s22"><Data ss:Type="Number">103</Data></Cell>
    <Cell><Data ss:Type="Number">140</Data></Cell>
   </Row>
   <Row>
    <Cell ss:StyleID="s18"><Data ss:Type="String">chr1</Data></Cell>
    <Cell ss:StyleID="s19"><Data ss:Type="Number">107590005</Data></Cell>
    <Cell ss:StyleID="s19"><Data ss:Type="Number">107606150</Data></Cell>
    <Cell ss:StyleID="s20"><Data ss:Type="String">Serpinb8</Data></Cell>
    <Cell><Data ss:Type="Number">0.84008753666430036</Data></Cell>
    <Cell ss:StyleID="s22"><Data ss:Type="Number">1.7010518227138842</Data></Cell>
    <Cell><Data ss:Type="Number">1.4290324354820252</Data></Cell>
    <Cell ss:StyleID="s22"><Data ss:Type="Number">60</Data></Cell>
    <Cell><Data ss:Type="Number">39</Data></Cell>
   </Row>
   <Row>
    <Cell ss:StyleID="s18"><Data ss:Type="String">chr1</Data></Cell>
    <Cell ss:StyleID="s19"><Data ss:Type="Number">167618264</Data></Cell>
    <Cell ss:StyleID="s19"><Data ss:Type="Number">167639623</Data></Cell>
    <Cell ss:StyleID="s20"><Data ss:Type="String">Rxrg</Data></Cell>
    <Cell><Data ss:Type="Number">0.58368364830273978</Data></Cell>
    <Cell ss:StyleID="s22"><Data ss:Type="Number">2.6366303252065206</Data></Cell>
    <Cell><Data ss:Type="Number">1.5389580074421811</Data></Cell>
    <Cell ss:StyleID="s22"><Data ss:Type="Number">93</Data></Cell>
    <Cell><Data ss:Type="Number">42</Data></Cell>
   </Row>
   <Row>
    <Cell ss:StyleID="s18"><Data ss:Type="String">chr1</Data></Cell>
    <Cell ss:StyleID="s19"><Data ss:Type="Number">33720418</Data></Cell>
    <Cell ss:StyleID="s19"><Data ss:Type="Number">33742564</Data></Cell>
    <Cell ss:StyleID="s20"><Data ss:Type="String">Rab23</Data></Cell>
    <Cell><Data ss:Type="Number">1.6449266452168121</Data></Cell>
    <Cell ss:StyleID="s22"><Data ss:Type="Number">3.7423140099705452</Data></Cell>
    <Cell><Data ss:Type="Number">6.1558320297687246</Data></Cell>
    <Cell ss:StyleID="s22"><Data ss:Type="Number">132</Data></Cell>
    <Cell><Data ss:Type="Number">168</Data></Cell>
   </Row>
   <Row>
    <Cell ss:StyleID="s18"><Data ss:Type="String">chr1</Data></Cell>
    <Cell ss:StyleID="s19"><Data ss:Type="Number">157506795</Data></Cell>
    <Cell ss:StyleID="s19"><Data ss:Type="Number">157568424</Data></Cell>
    <Cell ss:StyleID="s20"><Data ss:Type="String">Sec16b</Data></Cell>
    <Cell><Data ss:Type="Number">1.252674906742034</Data></Cell>
    <Cell ss:StyleID="s22"><Data ss:Type="Number">1.8428061412733745</Data></Cell>
    <Cell><Data ss:Type="Number">2.3084370111632717</Data></Cell>
    <Cell ss:StyleID="s22"><Data ss:Type="Number">65</Data></Cell>
    <Cell><Data ss:Type="Number">63</Data></Cell>
   </Row>
   <Row>
    <Cell ss:StyleID="s18"><Data ss:Type="String">chr1</Data></Cell>
    <Cell ss:StyleID="s19"><Data ss:Type="Number">87326997</Data></Cell>
    <Cell ss:StyleID="s19"><Data ss:Type="Number">87450810</Data></Cell>
    <Cell ss:StyleID="s20"><Data ss:Type="String">Gigyf2</Data></Cell>
    <Cell><Data ss:Type="Number">1.3269074938082284</Data></Cell>
    <Cell ss:StyleID="s22"><Data ss:Type="Number">4.2526295567847106</Data></Cell>
    <Cell><Data ss:Type="Number">5.6428460272879972</Data></Cell>
    <Cell ss:StyleID="s22"><Data ss:Type="Number">150</Data></Cell>
    <Cell><Data ss:Type="Number">154</Data></Cell>
   </Row>
   <Row>
    <Cell ss:StyleID="s18"><Data ss:Type="String">chr1</Data></Cell>
    <Cell ss:StyleID="s19"><Data ss:Type="Number">161969187</Data></Cell>
    <Cell ss:StyleID="s19"><Data ss:Type="Number">161973435</Data></Cell>
    <Cell ss:StyleID="s20"><Data ss:Type="String">Pigc</Data></Cell>
    <Cell><Data ss:Type="Number">0.87886080758726814</Data></Cell>
    <Cell ss:StyleID="s22"><Data ss:Type="Number">2.1263147783923553</Data></Cell>
    <Cell><Data ss:Type="Number">1.8687347233226483</Data></Cell>
    <Cell ss:StyleID="s22"><Data ss:Type="Number">75</Data></Cell>
    <Cell><Data ss:Type="Number">51</Data></Cell>
   </Row>
   <Row>
    <Cell ss:StyleID="s18"><Data ss:Type="String">chr1</Data></Cell>
    <Cell ss:StyleID="s19"><Data ss:Type="Number">131962914</Data></Cell>
    <Cell ss:StyleID="s19"><Data ss:Type="Number">131982972</Data></Cell>
    <Cell ss:StyleID="s20"><Data ss:Type="String">Slc45a3</Data></Cell>
    <Cell><Data ss:Type="Number">1.7955407340166256</Data></Cell>
    <Cell ss:StyleID="s22"><Data ss:Type="Number">4.2242786930728125</Data></Cell>
    <Cell><Data ss:Type="Number">7.5848644652507495</Data></Cell>
    <Cell ss:StyleID="s22"><Data ss:Type="Number">149</Data></Cell>
    <Cell><Data ss:Type="Number">207</Data></Cell>
   </Row>
   <Row>
    <Cell ss:StyleID="s18"><Data ss:Type="String">chr1</Data></Cell>
    <Cell ss:StyleID="s19"><Data ss:Type="Number">93373895</Data></Cell>
    <Cell ss:StyleID="s19"><Data ss:Type="Number">93404304</Data></Cell>
    <Cell ss:StyleID="s20"><Data ss:Type="String">Ano7</Data></Cell>
    <Cell><Data ss:Type="Number">0.51697694563956953</Data></Cell>
    <Cell ss:StyleID="s22"><Data ss:Type="Number">2.2680690969518453</Data></Cell>
    <Cell><Data ss:Type="Number">1.1725394342416617</Data></Cell>
    <Cell ss:StyleID="s22"><Data ss:Type="Number">80</Data></Cell>
    <Cell><Data ss:Type="Number">32</Data></Cell>
   </Row>
   <Row>
    <Cell ss:StyleID="s18"><Data ss:Type="String">chr1</Data></Cell>
    <Cell ss:StyleID="s19"><Data ss:Type="Number">171411312</Data></Cell>
    <Cell ss:StyleID="s19"><Data ss:Type="Number">171418759</Data></Cell>
    <Cell ss:StyleID="s20"><Data ss:Type="String">Usf1</Data></Cell>
    <Cell><Data ss:Type="Number">1.3092273298664421</Data></Cell>
    <Cell ss:StyleID="s22"><Data ss:Type="Number">2.1830165058161515</Data></Cell>
    <Cell><Data ss:Type="Number">2.8580648709640504</Data></Cell>
    <Cell ss:StyleID="s22"><Data ss:Type="Number">77</Data></Cell>
    <Cell><Data ss:Type="Number">78</Data></Cell>
   </Row>
   <Row>
    <Cell ss:StyleID="s18"><Data ss:Type="String">chr1</Data></Cell>
    <Cell ss:StyleID="s19"><Data ss:Type="Number">44147743</Data></Cell>
    <Cell ss:StyleID="s19"><Data ss:Type="Number">44181260</Data></Cell>
    <Cell ss:StyleID="s20"><Data ss:Type="String">Ercc5</Data></Cell>
    <Cell><Data ss:Type="Number">1.3758257424278864</Data></Cell>
    <Cell ss:StyleID="s22"><Data ss:Type="Number">2.6366303252065206</Data></Cell>
    <Cell><Data ss:Type="Number">3.6275438746851409</Data></Cell>
    <Cell ss:StyleID="s22"><Data ss:Type="Number">93</Data></Cell>
    <Cell><Data ss:Type="Number">99</Data></Cell>
   </Row>
   <Row>
    <Cell ss:StyleID="s18"><Data ss:Type="String">chr1</Data></Cell>
    <Cell ss:StyleID="s19"><Data ss:Type="Number">72307420</Data></Cell>
    <Cell ss:StyleID="s19"><Data ss:Type="Number">72394953</Data></Cell>
    <Cell ss:StyleID="s20"><Data ss:Type="String">Xrcc5</Data></Cell>
    <Cell><Data ss:Type="Number">1.0306818852940784</Data></Cell>
    <Cell ss:StyleID="s22"><Data ss:Type="Number">2.2397182332399477</Data></Cell>
    <Cell><Data ss:Type="Number">2.3084370111632717</Data></Cell>
    <Cell ss:StyleID="s22"><Data ss:Type="Number">79</Data></Cell>
    <Cell><Data ss:Type="Number">63</Data></Cell>
   </Row>
   <Row>
    <Cell ss:StyleID="s18"><Data ss:Type="String">chr1</Data></Cell>
    <Cell ss:StyleID="s19"><Data ss:Type="Number">75168645</Data></Cell>
    <Cell ss:StyleID="s19"><Data ss:Type="Number">75171626</Data></Cell>
    <Cell ss:StyleID="s20"><Data ss:Type="String">Zfand2b</Data></Cell>
    <Cell><Data ss:Type="Number">1.3599580099846884</Data></Cell>
    <Cell ss:StyleID="s22"><Data ss:Type="Number">3.7990157373943414</Data></Cell>
    <Cell><Data ss:Type="Number">5.1665018821273225</Data></Cell>
    <Cell ss:StyleID="s22"><Data ss:Type="Number">134</Data></Cell>
    <Cell><Data ss:Type="Number">141</Data></Cell>
   </Row>
   <Row>
    <Cell ss:StyleID="s18"><Data ss:Type="String">chr1</Data></Cell>
    <Cell ss:StyleID="s19"><Data ss:Type="Number">75168645</Data></Cell>
    <Cell ss:StyleID="s19"><Data ss:Type="Number">75171626</Data></Cell>
    <Cell ss:StyleID="s20"><Data ss:Type="String">Zfand2b</Data></Cell>
    <Cell><Data ss:Type="Number">1.3599580099846884</Data></Cell>
    <Cell ss:StyleID="s22"><Data ss:Type="Number">3.7990157373943414</Data></Cell>
    <Cell><Data ss:Type="Number">5.1665018821273225</Data></Cell>
    <Cell ss:StyleID="s22"><Data ss:Type="Number">134</Data></Cell>
    <Cell><Data ss:Type="Number">141</Data></Cell>
   </Row>
   <Row>
    <Cell ss:StyleID="s18"><Data ss:Type="String">chr1</Data></Cell>
    <Cell ss:StyleID="s19"><Data ss:Type="Number">183388884</Data></Cell>
    <Cell ss:StyleID="s19"><Data ss:Type="Number">183410206</Data></Cell>
    <Cell ss:StyleID="s20"><Data ss:Type="String">Taf1a</Data></Cell>
    <Cell><Data ss:Type="Number">1.4713959222049287</Data></Cell>
    <Cell ss:StyleID="s22"><Data ss:Type="Number">3.685612282546749</Data></Cell>
    <Cell><Data ss:Type="Number">5.4229948833676858</Data></Cell>
    <Cell ss:StyleID="s22"><Data ss:Type="Number">130</Data></Cell>
    <Cell><Data ss:Type="Number">148</Data></Cell>
   </Row>
   <Row>
    <Cell ss:StyleID="s18"><Data ss:Type="String">chr1</Data></Cell>
    <Cell ss:StyleID="s19"><Data ss:Type="Number">183388984</Data></Cell>
    <Cell ss:StyleID="s19"><Data ss:Type="Number">183410206</Data></Cell>
    <Cell ss:StyleID="s20"><Data ss:Type="String">Taf1a</Data></Cell>
    <Cell><Data ss:Type="Number">1.4713959222049287</Data></Cell>
    <Cell ss:StyleID="s22"><Data ss:Type="Number">3.685612282546749</Data></Cell>
    <Cell><Data ss:Type="Number">5.4229948833676858</Data></Cell>
    <Cell ss:StyleID="s22"><Data ss:Type="Number">130</Data></Cell>
    <Cell><Data ss:Type="Number">148</Data></Cell>
   </Row>
   <Row>
    <Cell ss:StyleID="s18"><Data ss:Type="String">chr1</Data></Cell>
    <Cell ss:StyleID="s19"><Data ss:Type="Number">183388984</Data></Cell>
    <Cell ss:StyleID="s19"><Data ss:Type="Number">183410206</Data></Cell>
    <Cell ss:StyleID="s20"><Data ss:Type="String">Taf1a</Data></Cell>
    <Cell><Data ss:Type="Number">1.4713959222049287</Data></Cell>
    <Cell ss:StyleID="s22"><Data ss:Type="Number">3.685612282546749</Data></Cell>
    <Cell><Data ss:Type="Number">5.4229948833676858</Data></Cell>
    <Cell ss:StyleID="s22"><Data ss:Type="Number">130</Data></Cell>
    <Cell><Data ss:Type="Number">148</Data></Cell>
   </Row>
   <Row>
    <Cell ss:StyleID="s18"><Data ss:Type="String">chr1</Data></Cell>
    <Cell ss:StyleID="s19"><Data ss:Type="Number">134494659</Data></Cell>
    <Cell ss:StyleID="s19"><Data ss:Type="Number">134507884</Data></Cell>
    <Cell ss:StyleID="s20"><Data ss:Type="String">Rabif</Data></Cell>
    <Cell><Data ss:Type="Number">2.1827915482559601</Data></Cell>
    <Cell ss:StyleID="s22"><Data ss:Type="Number">5.1031554681416527</Data></Cell>
    <Cell><Data ss:Type="Number">11.139124625295787</Data></Cell>
    <Cell ss:StyleID="s22"><Data ss:Type="Number">180</Data></Cell>
    <Cell><Data ss:Type="Number">304</Data></Cell>
   </Row>
   <Row>
    <Cell ss:StyleID="s18"><Data ss:Type="String">chr1</Data></Cell>
    <Cell ss:StyleID="s19"><Data ss:Type="Number">87213913</Data></Cell>
    <Cell ss:StyleID="s19"><Data ss:Type="Number">87240488</Data></Cell>
    <Cell ss:StyleID="s20"><Data ss:Type="String">Eif4e2</Data></Cell>
    <Cell><Data ss:Type="Number">2.1057897139197985</Data></Cell>
    <Cell ss:StyleID="s22"><Data ss:Type="Number">3.288700190580176</Data></Cell>
    <Cell><Data ss:Type="Number">6.9253110334898151</Data></Cell>
    <Cell ss:StyleID="s22"><Data ss:Type="Number">116</Data></Cell>
    <Cell><Data ss:Type="Number">189</Data></Cell>
   </Row>
   <Row>
    <Cell ss:StyleID="s18"><Data ss:Type="String">chr1</Data></Cell>
    <Cell ss:StyleID="s19"><Data ss:Type="Number">34849958</Data></Cell>
    <Cell ss:StyleID="s19"><Data ss:Type="Number">34871557</Data></Cell>
    <Cell ss:StyleID="s20"><Data ss:Type="String">Plekhb2</Data></Cell>
    <Cell><Data ss:Type="Number">1.464005509775772</Data></Cell>
    <Cell ss:StyleID="s22"><Data ss:Type="Number">3.2036475994444817</Data></Cell>
    <Cell><Data ss:Type="Number">4.690157736966647</Data></Cell>
    <Cell ss:StyleID="s22"><Data ss:Type="Number">113</Data></Cell>
    <Cell><Data ss:Type="Number">128</Data></Cell>
   </Row>
   <Row>
    <Cell ss:StyleID="s18"><Data ss:Type="String">chr1</Data></Cell>
    <Cell ss:StyleID="s19"><Data ss:Type="Number">21218574</Data></Cell>
    <Cell ss:StyleID="s19"><Data ss:Type="Number">21230167</Data></Cell>
    <Cell ss:StyleID="s20"><Data ss:Type="String">Tmem14a</Data></Cell>
    <Cell><Data ss:Type="Number">0.67076122693741613</Data></Cell>
    <Cell ss:StyleID="s22"><Data ss:Type="Number">2.2397182332399477</Data></Cell>
    <Cell><Data ss:Type="Number">1.5023161501221292</Data></Cell>
    <Cell ss:StyleID="s22"><Data ss:Type="Number">79</Data></Cell>
    <Cell><Data ss:Type="Number">41</Data></Cell>
   </Row>
   <Row>
    <Cell ss:StyleID="s18"><Data ss:Type="String">chr1</Data></Cell>
    <Cell ss:StyleID="s19"><Data ss:Type="Number">180893107</Data></Cell>
    <Cell ss:StyleID="s19"><Data ss:Type="Number">180899107</Data></Cell>
    <Cell ss:StyleID="s20"><Data ss:Type="String">Lefty2</Data></Cell>
    <Cell><Data ss:Type="Number">1.0241996092859396</Data></Cell>
    <Cell ss:StyleID="s22"><Data ss:Type="Number">3.0051915534611955</Data></Cell>
    <Cell><Data ss:Type="Number">3.0779160148843623</Data></Cell>
    <Cell ss:StyleID="s22"><Data ss:Type="Number">106</Data></Cell>
    <Cell><Data ss:Type="Number">84</Data></Cell>
   </Row>
   <Row>
    <Cell ss:StyleID="s18"><Data ss:Type="String">chr1</Data></Cell>
    <Cell ss:StyleID="s19"><Data ss:Type="Number">153653036</Data></Cell>
    <Cell ss:StyleID="s19"><Data ss:Type="Number">153697665</Data></Cell>
    <Cell ss:StyleID="s20"><Data ss:Type="String">Rgs8</Data></Cell>
    <Cell><Data ss:Type="Number">0.99646319674802519</Data></Cell>
    <Cell ss:StyleID="s22"><Data ss:Type="Number">3.7139631462586471</Data></Cell>
    <Cell><Data ss:Type="Number">3.7008275893252449</Data></Cell>
    <Cell ss:StyleID="s22"><Data ss:Type="Number">131</Data></Cell>
    <Cell><Data ss:Type="Number">101</Data></Cell>
   </Row>
   <Row>
    <Cell ss:StyleID="s18"><Data ss:Type="String">chr1</Data></Cell>
    <Cell ss:StyleID="s19"><Data ss:Type="Number">91179821</Data></Cell>
    <Cell ss:StyleID="s19"><Data ss:Type="Number">91206790</Data></Cell>
    <Cell ss:StyleID="s20"><Data ss:Type="String">Ramp1</Data></Cell>
    <Cell><Data ss:Type="Number">0.65532288883889089</Data></Cell>
    <Cell ss:StyleID="s22"><Data ss:Type="Number">2.0129113235447629</Data></Cell>
    <Cell><Data ss:Type="Number">1.3191068635218695</Data></Cell>
    <Cell ss:StyleID="s22"><Data ss:Type="Number">71</Data></Cell>
    <Cell><Data ss:Type="Number">36</Data></Cell>
   </Row>
   <Row>
    <Cell ss:StyleID="s18"><Data ss:Type="String">chr1</Data></Cell>
    <Cell ss:StyleID="s19"><Data ss:Type="Number">51289125</Data></Cell>
    <Cell ss:StyleID="s19"><Data ss:Type="Number">51302960</Data></Cell>
    <Cell ss:StyleID="s20"><Data ss:Type="String">Sdpr</Data></Cell>
    <Cell><Data ss:Type="Number">1.2362492178337532</Data></Cell>
    <Cell ss:StyleID="s22"><Data ss:Type="Number">1.9562095961209667</Data></Cell>
    <Cell><Data ss:Type="Number">2.4183625831234274</Data></Cell>
    <Cell ss:StyleID="s22"><Data ss:Type="Number">69</Data></Cell>
    <Cell><Data ss:Type="Number">66</Data></Cell>
   </Row>
   <Row>
    <Cell ss:StyleID="s18"><Data ss:Type="String">chr1</Data></Cell>
    <Cell ss:StyleID="s19"><Data ss:Type="Number">155158702</Data></Cell>
    <Cell ss:StyleID="s19"><Data ss:Type="Number">155203517</Data></Cell>
    <Cell ss:StyleID="s20"><Data ss:Type="String">Stx6</Data></Cell>
    <Cell><Data ss:Type="Number">1.3358858049089715</Data></Cell>
    <Cell ss:StyleID="s22"><Data ss:Type="Number">3.3737527817158703</Data></Cell>
    <Cell><Data ss:Type="Number">4.5069484503663872</Data></Cell>
    <Cell ss:StyleID="s22"><Data ss:Type="Number">119</Data></Cell>
    <Cell><Data ss:Type="Number">123</Data></Cell>
   </Row>
   <Row>
    <Cell ss:StyleID="s18"><Data ss:Type="String">chr1</Data></Cell>
    <Cell ss:StyleID="s19"><Data ss:Type="Number">171437560</Data></Cell>
    <Cell ss:StyleID="s19"><Data ss:Type="Number">171464593</Data></Cell>
    <Cell ss:StyleID="s20"><Data ss:Type="String">F11r</Data></Cell>
    <Cell><Data ss:Type="Number">1.4750700894607283</Data></Cell>
    <Cell ss:StyleID="s22"><Data ss:Type="Number">2.6082794614946225</Data></Cell>
    <Cell><Data ss:Type="Number">3.8473950186054529</Data></Cell>
    <Cell ss:StyleID="s22"><Data ss:Type="Number">92</Data></Cell>
    <Cell><Data ss:Type="Number">105</Data></Cell>
   </Row>
   <Row>
    <Cell ss:StyleID="s18"><Data ss:Type="String">chr1</Data></Cell>
    <Cell ss:StyleID="s19"><Data ss:Type="Number">134111241</Data></Cell>
    <Cell ss:StyleID="s19"><Data ss:Type="Number">134151540</Data></Cell>
    <Cell ss:StyleID="s20"><Data ss:Type="String">Chit1</Data></Cell>
    <Cell><Data ss:Type="Number">0.5825092345234586</Data></Cell>
    <Cell ss:StyleID="s22"><Data ss:Type="Number">2.0129113235447629</Data></Cell>
    <Cell><Data ss:Type="Number">1.1725394342416617</Data></Cell>
    <Cell ss:StyleID="s22"><Data ss:Type="Number">71</Data></Cell>
    <Cell><Data ss:Type="Number">32</Data></Cell>
   </Row>
   <Row>
    <Cell ss:StyleID="s18"><Data ss:Type="String">chr1</Data></Cell>
    <Cell ss:StyleID="s19"><Data ss:Type="Number">107590005</Data></Cell>
    <Cell ss:StyleID="s19"><Data ss:Type="Number">107608978</Data></Cell>
    <Cell ss:StyleID="s20"><Data ss:Type="String">Serpinb8</Data></Cell>
    <Cell><Data ss:Type="Number">0.84008753666430036</Data></Cell>
    <Cell ss:StyleID="s22"><Data ss:Type="Number">1.7010518227138842</Data></Cell>
    <Cell><Data ss:Type="Number">1.4290324354820252</Data></Cell>
    <Cell ss:StyleID="s22"><Data ss:Type="Number">60</Data></Cell>
    <Cell><Data ss:Type="Number">39</Data></Cell>
   </Row>
   <Row>
    <Cell ss:StyleID="s18"><Data ss:Type="String">chr1</Data></Cell>
    <Cell ss:StyleID="s19"><Data ss:Type="Number">172482212</Data></Cell>
    <Cell ss:StyleID="s19"><Data ss:Type="Number">172498877</Data></Cell>
    <Cell ss:StyleID="s20"><Data ss:Type="String">Igsf9</Data></Cell>
    <Cell><Data ss:Type="Number">1.5270703625045747</Data></Cell>
    <Cell ss:StyleID="s22"><Data ss:Type="Number">9.2140307063668718</Data></Cell>
    <Cell><Data ss:Type="Number">14.070473210899941</Data></Cell>
    <Cell ss:StyleID="s22"><Data ss:Type="Number">325</Data></Cell>
    <Cell><Data ss:Type="Number">384</Data></Cell>
   </Row>
   <Row>
    <Cell ss:StyleID="s18"><Data ss:Type="String">chr1</Data></Cell>
    <Cell ss:StyleID="s19"><Data ss:Type="Number">52119437</Data></Cell>
    <Cell ss:StyleID="s19"><Data ss:Type="Number">52161865</Data></Cell>
    <Cell ss:StyleID="s20"><Data ss:Type="String">Stat1</Data></Cell>
    <Cell><Data ss:Type="Number">0.92790733832743233</Data></Cell>
    <Cell ss:StyleID="s22"><Data ss:Type="Number">2.2113673695280496</Data></Cell>
    <Cell><Data ss:Type="Number">2.051944009922908</Data></Cell>
    <Cell ss:StyleID="s22"><Data ss:Type="Number">78</Data></Cell>
    <Cell><Data ss:Type="Number">56</Data></Cell>
   </Row>
   <Row>
    <Cell ss:StyleID="s18"><Data ss:Type="String">chr1</Data></Cell>
    <Cell ss:StyleID="s19"><Data ss:Type="Number">88103256</Data></Cell>
    <Cell ss:StyleID="s19"><Data ss:Type="Number">88218998</Data></Cell>
    <Cell ss:StyleID="s20"><Data ss:Type="String">Ugt1a6b</Data></Cell>
    <Cell><Data ss:Type="Number">0.43640910995548071</Data></Cell>
    <Cell ss:StyleID="s22"><Data ss:Type="Number">2.1830165058161515</Data></Cell>
    <Cell><Data ss:Type="Number">0.95268829032135016</Data></Cell>
    <Cell ss:StyleID="s22"><Data ss:Type="Number">77</Data></Cell>
    <Cell><Data ss:Type="Number">26</Data></Cell>
   </Row>
   <Row>
    <Cell ss:StyleID="s18"><Data ss:Type="String">chr1</Data></Cell>
    <Cell ss:StyleID="s19"><Data ss:Type="Number">162639149</Data></Cell>
    <Cell ss:StyleID="s19"><Data ss:Type="Number">162649694</Data></Cell>
    <Cell ss:StyleID="s20"><Data ss:Type="String">Myoc</Data></Cell>
    <Cell><Data ss:Type="Number">0.39890196422806296</Data></Cell>
    <Cell ss:StyleID="s22"><Data ss:Type="Number">2.2964199606637434</Data></Cell>
    <Cell><Data ss:Type="Number">0.91604643300129829</Data></Cell>
    <Cell ss:StyleID="s22"><Data ss:Type="Number">81</Data></Cell>
    <Cell><Data ss:Type="Number">25</Data></Cell>
   </Row>
   <Row>
    <Cell ss:StyleID="s18"><Data ss:Type="String">chr1</Data></Cell>
    <Cell ss:StyleID="s19"><Data ss:Type="Number">16665190</Data></Cell>
    <Cell ss:StyleID="s19"><Data ss:Type="Number">16678275</Data></Cell>
    <Cell ss:StyleID="s20"><Data ss:Type="String">Tmem70</Data></Cell>
    <Cell><Data ss:Type="Number">1.4071561833976449</Data></Cell>
    <Cell ss:StyleID="s22"><Data ss:Type="Number">4.7912959673107736</Data></Cell>
    <Cell><Data ss:Type="Number">6.7421017468895554</Data></Cell>
    <Cell ss:StyleID="s22"><Data ss:Type="Number">169</Data></Cell>
    <Cell><Data ss:Type="Number">184</Data></Cell>
   </Row>
   <Row>
    <Cell ss:StyleID="s18"><Data ss:Type="String">chr1</Data></Cell>
    <Cell ss:StyleID="s19"><Data ss:Type="Number">107422688</Data></Cell>
    <Cell ss:StyleID="s19"><Data ss:Type="Number">107452689</Data></Cell>
    <Cell ss:StyleID="s20"><Data ss:Type="String">Serpinb7</Data></Cell>
    <Cell><Data ss:Type="Number">1.4001458944405007</Data></Cell>
    <Cell ss:StyleID="s22"><Data ss:Type="Number">0.68042072908555362</Data></Cell>
    <Cell><Data ss:Type="Number">0.95268829032135016</Data></Cell>
    <Cell ss:StyleID="s22"><Data ss:Type="Number">24</Data></Cell>
    <Cell><Data ss:Type="Number">26</Data></Cell>
   </Row>
   <Row>
    <Cell ss:StyleID="s18"><Data ss:Type="String">chr1</Data></Cell>
    <Cell ss:StyleID="s19"><Data ss:Type="Number">20730904</Data></Cell>
    <Cell ss:StyleID="s19"><Data ss:Type="Number">20734496</Data></Cell>
    <Cell ss:StyleID="s20"><Data ss:Type="String">Il17a</Data></Cell>
    <Cell><Data ss:Type="Number">0.77546541845935435</Data></Cell>
    <Cell ss:StyleID="s22"><Data ss:Type="Number">1.5592975041543937</Data></Cell>
    <Cell><Data ss:Type="Number">1.2091812915617137</Data></Cell>
    <Cell ss:StyleID="s22"><Data ss:Type="Number">55</Data></Cell>
    <Cell><Data ss:Type="Number">33</Data></Cell>
   </Row>
   <Row>
    <Cell ss:StyleID="s18"><Data ss:Type="String">chr1</Data></Cell>
    <Cell ss:StyleID="s19"><Data ss:Type="Number">66175328</Data></Cell>
    <Cell ss:StyleID="s19"><Data ss:Type="Number">66442583</Data></Cell>
    <Cell ss:StyleID="s20"><Data ss:Type="String">Map2</Data></Cell>
    <Cell><Data ss:Type="Number">1.3528368670942006</Data></Cell>
    <Cell ss:StyleID="s22"><Data ss:Type="Number">3.0335424171730936</Data></Cell>
    <Cell><Data ss:Type="Number">4.1038880198458161</Data></Cell>
    <Cell ss:StyleID="s22"><Data ss:Type="Number">107</Data></Cell>
    <Cell><Data ss:Type="Number">112</Data></Cell>
   </Row>
   <Row>
    <Cell ss:StyleID="s18"><Data ss:Type="String">chr1</Data></Cell>
    <Cell ss:StyleID="s19"><Data ss:Type="Number">31222838</Data></Cell>
    <Cell ss:StyleID="s19"><Data ss:Type="Number">31224287</Data></Cell>
    <Cell ss:StyleID="s20"><Data ss:Type="String">Pih1d3</Data></Cell>
    <Cell><Data ss:Type="Number">1.6924840482247814</Data></Cell>
    <Cell ss:StyleID="s22"><Data ss:Type="Number">2.3814725517994377</Data></Cell>
    <Cell><Data ss:Type="Number">4.0306043052057126</Data></Cell>
    <Cell ss:StyleID="s22"><Data ss:Type="Number">84</Data></Cell>
    <Cell><Data ss:Type="Number">110</Data></Cell>
   </Row>
   <Row>
    <Cell ss:StyleID="s18"><Data ss:Type="String">chr1</Data></Cell>
    <Cell ss:StyleID="s19"><Data ss:Type="Number">150319416</Data></Cell>
    <Cell ss:StyleID="s19"><Data ss:Type="Number">150333906</Data></Cell>
    <Cell ss:StyleID="s20"><Data ss:Type="String">Pdc</Data></Cell>
    <Cell><Data ss:Type="Number">0.62537533746722129</Data></Cell>
    <Cell ss:StyleID="s22"><Data ss:Type="Number">0.8788767750688401</Data></Cell>
    <Cell><Data ss:Type="Number">0.549627859800779</Data></Cell>
    <Cell ss:StyleID="s22"><Data ss:Type="Number">31</Data></Cell>
    <Cell><Data ss:Type="Number">15</Data></Cell>
   </Row>
   <Row>
    <Cell ss:StyleID="s18"><Data ss:Type="String">chr1</Data></Cell>
    <Cell ss:StyleID="s19"><Data ss:Type="Number">157458581</Data></Cell>
    <Cell ss:StyleID="s19"><Data ss:Type="Number">157488733</Data></Cell>
    <Cell ss:StyleID="s20"><Data ss:Type="String">BC026585</Data></Cell>
    <Cell><Data ss:Type="Number">0.63861857990770354</Data></Cell>
    <Cell ss:StyleID="s22"><Data ss:Type="Number">2.4098234155113358</Data></Cell>
    <Cell><Data ss:Type="Number">1.5389580074421811</Data></Cell>
    <Cell ss:StyleID="s22"><Data ss:Type="Number">85</Data></Cell>
    <Cell><Data ss:Type="Number">42</Data></Cell>
   </Row>
   <Row>
    <Cell ss:StyleID="s18"><Data ss:Type="String">chr1</Data></Cell>
    <Cell ss:StyleID="s19"><Data ss:Type="Number">106938956</Data></Cell>
    <Cell ss:StyleID="s19"><Data ss:Type="Number">106957080</Data></Cell>
    <Cell ss:StyleID="s20"><Data ss:Type="String">Serpinb12</Data></Cell>
    <Cell><Data ss:Type="Number">0.74125370882144148</Data></Cell>
    <Cell ss:StyleID="s22"><Data ss:Type="Number">1.9278587324090688</Data></Cell>
    <Cell><Data ss:Type="Number">1.4290324354820252</Data></Cell>
    <Cell ss:StyleID="s22"><Data ss:Type="Number">68</Data></Cell>
    <Cell><Data ss:Type="Number">39</Data></Cell>
   </Row>
   <Row>
    <Cell ss:StyleID="s18"><Data ss:Type="String">chr1</Data></Cell>
    <Cell ss:StyleID="s19"><Data ss:Type="Number">4807892</Data></Cell>
    <Cell ss:StyleID="s19"><Data ss:Type="Number">4846735</Data></Cell>
    <Cell ss:StyleID="s20"><Data ss:Type="String">Lypla1</Data></Cell>
    <Cell><Data ss:Type="Number">1.750053536076533</Data></Cell>
    <Cell ss:StyleID="s22"><Data ss:Type="Number">5.9253305157866967</Data></Cell>
    <Cell><Data ss:Type="Number">10.369645621574696</Data></Cell>
    <Cell ss:StyleID="s22"><Data ss:Type="Number">209</Data></Cell>
    <Cell><Data ss:Type="Number">283</Data></Cell>
   </Row>
   <Row>
    <Cell ss:StyleID="s18"><Data ss:Type="String">chr1</Data></Cell>
    <Cell ss:StyleID="s19"><Data ss:Type="Number">171225053</Data></Cell>
    <Cell ss:StyleID="s19"><Data ss:Type="Number">171226379</Data></Cell>
    <Cell ss:StyleID="s20"><Data ss:Type="String">Apoa2</Data></Cell>
    <Cell><Data ss:Type="Number">1.2099460429862263</Data></Cell>
    <Cell ss:StyleID="s22"><Data ss:Type="Number">2.6649811889184187</Data></Cell>
    <Cell><Data ss:Type="Number">3.2244834441645698</Data></Cell>
    <Cell ss:StyleID="s22"><Data ss:Type="Number">94</Data></Cell>
    <Cell><Data ss:Type="Number">88</Data></Cell>
   </Row>
   <Row>
    <Cell ss:StyleID="s18"><Data ss:Type="String">chr1</Data></Cell>
    <Cell ss:StyleID="s19"><Data ss:Type="Number">160195259</Data></Cell>
    <Cell ss:StyleID="s19"><Data ss:Type="Number">160201186</Data></Cell>
    <Cell ss:StyleID="s20"><Data ss:Type="String">Mrps14</Data></Cell>
    <Cell><Data ss:Type="Number">1.3431263783773129</Data></Cell>
    <Cell ss:StyleID="s22"><Data ss:Type="Number">1.4458940493068015</Data></Cell>
    <Cell><Data ss:Type="Number">1.9420184379627523</Data></Cell>
    <Cell ss:StyleID="s22"><Data ss:Type="Number">51</Data></Cell>
    <Cell><Data ss:Type="Number">53</Data></Cell>
   </Row>
   <Row>
    <Cell ss:StyleID="s18"><Data ss:Type="String">chr1</Data></Cell>
    <Cell ss:StyleID="s19"><Data ss:Type="Number">174330517</Data></Cell>
    <Cell ss:StyleID="s19"><Data ss:Type="Number">174332877</Data></Cell>
    <Cell ss:StyleID="s20"><Data ss:Type="String">Mptx1</Data></Cell>
    <Cell><Data ss:Type="Number">0.45410137116989213</Data></Cell>
    <Cell ss:StyleID="s22"><Data ss:Type="Number">1.0489819573402286</Data></Cell>
    <Cell><Data ss:Type="Number">0.47634414516067508</Data></Cell>
    <Cell ss:StyleID="s22"><Data ss:Type="Number">37</Data></Cell>
    <Cell><Data ss:Type="Number">13</Data></Cell>
   </Row>
   <Row>
    <Cell ss:StyleID="s18"><Data ss:Type="String">chr1</Data></Cell>
    <Cell ss:StyleID="s19"><Data ss:Type="Number">164307671</Data></Cell>
    <Cell ss:StyleID="s19"><Data ss:Type="Number">164437300</Data></Cell>
    <Cell ss:StyleID="s20"><Data ss:Type="String">Nme7</Data></Cell>
    <Cell><Data ss:Type="Number">1.3792481945234782</Data></Cell>
    <Cell ss:StyleID="s22"><Data ss:Type="Number">3.7990157373943414</Data></Cell>
    <Cell><Data ss:Type="Number">5.2397855967674261</Data></Cell>
    <Cell ss:StyleID="s22"><Data ss:Type="Number">134</Data></Cell>
    <Cell><Data ss:Type="Number">143</Data></Cell>
   </Row>
   <Row>
    <Cell ss:StyleID="s18"><Data ss:Type="String">chr1</Data></Cell>
    <Cell ss:StyleID="s19"><Data ss:Type="Number">118389057</Data></Cell>
    <Cell ss:StyleID="s19"><Data ss:Type="Number">118609462</Data></Cell>
    <Cell ss:StyleID="s20"><Data ss:Type="String">Clasp1</Data></Cell>
    <Cell><Data ss:Type="Number">1.7285425483040822</Data></Cell>
    <Cell ss:StyleID="s22"><Data ss:Type="Number">4.621190785039385</Data></Cell>
    <Cell><Data ss:Type="Number">7.9879248957713207</Data></Cell>
    <Cell ss:StyleID="s22"><Data ss:Type="Number">163</Data></Cell>
    <Cell><Data ss:Type="Number">218</Data></Cell>
   </Row>
   <Row>
    <Cell ss:StyleID="s18"><Data ss:Type="String">chr1</Data></Cell>
    <Cell ss:StyleID="s19"><Data ss:Type="Number">36307732</Data></Cell>
    <Cell ss:StyleID="s19"><Data ss:Type="Number">36324029</Data></Cell>
    <Cell ss:StyleID="s20"><Data ss:Type="String">Arid5a</Data></Cell>
    <Cell><Data ss:Type="Number">1.3082038563440326</Data></Cell>
    <Cell ss:StyleID="s22"><Data ss:Type="Number">2.3247708243756415</Data></Cell>
    <Cell><Data ss:Type="Number">3.0412741575643101</Data></Cell>
    <Cell ss:StyleID="s22"><Data ss:Type="Number">82</Data></Cell>
    <Cell><Data ss:Type="Number">83</Data></Cell>
   </Row>
   <Row>
    <Cell ss:StyleID="s18"><Data ss:Type="String">chr1</Data></Cell>
    <Cell ss:StyleID="s19"><Data ss:Type="Number">115685136</Data></Cell>
    <Cell ss:StyleID="s19"><Data ss:Type="Number">116580674</Data></Cell>
    <Cell ss:StyleID="s20"><Data ss:Type="String">Cntnap5a</Data></Cell>
    <Cell><Data ss:Type="Number">0.52752749555058109</Data></Cell>
    <Cell ss:StyleID="s22"><Data ss:Type="Number">1.3891923218830053</Data></Cell>
    <Cell><Data ss:Type="Number">0.73283714640103859</Data></Cell>
    <Cell ss:StyleID="s22"><Data ss:Type="Number">49</Data></Cell>
    <Cell><Data ss:Type="Number">20</Data></Cell>
   </Row>
   <Row>
    <Cell ss:StyleID="s18"><Data ss:Type="String">chr1</Data></Cell>
    <Cell ss:StyleID="s19"><Data ss:Type="Number">152955100</Data></Cell>
    <Cell ss:StyleID="s19"><Data ss:Type="Number">153119261</Data></Cell>
    <Cell ss:StyleID="s20"><Data ss:Type="String">Nmnat2</Data></Cell>
    <Cell><Data ss:Type="Number">1.534302923462465</Data></Cell>
    <Cell ss:StyleID="s22"><Data ss:Type="Number">4.8479976947345698</Data></Cell>
    <Cell><Data ss:Type="Number">7.4382970359705416</Data></Cell>
    <Cell ss:StyleID="s22"><Data ss:Type="Number">171</Data></Cell>
    <Cell><Data ss:Type="Number">203</Data></Cell>
   </Row>
   <Row>
    <Cell ss:StyleID="s18"><Data ss:Type="String">chr1</Data></Cell>
    <Cell ss:StyleID="s19"><Data ss:Type="Number">172475359</Data></Cell>
    <Cell ss:StyleID="s19"><Data ss:Type="Number">172478409</Data></Cell>
    <Cell ss:StyleID="s20"><Data ss:Type="String">Slamf9</Data></Cell>
    <Cell><Data ss:Type="Number">0.63006565249822533</Data></Cell>
    <Cell ss:StyleID="s22"><Data ss:Type="Number">2.2680690969518453</Data></Cell>
    <Cell><Data ss:Type="Number">1.4290324354820252</Data></Cell>
    <Cell ss:StyleID="s22"><Data ss:Type="Number">80</Data></Cell>
    <Cell><Data ss:Type="Number">39</Data></Cell>
   </Row>
   <Row>
    <Cell ss:StyleID="s18"><Data ss:Type="String">chr1</Data></Cell>
    <Cell ss:StyleID="s19"><Data ss:Type="Number">39900912</Data></Cell>
    <Cell ss:StyleID="s19"><Data ss:Type="Number">40026310</Data></Cell>
    <Cell ss:StyleID="s20"><Data ss:Type="String">Map4k4</Data></Cell>
    <Cell><Data ss:Type="Number">1.87892881503457</Data></Cell>
    <Cell ss:StyleID="s22"><Data ss:Type="Number">6.7475055634317407</Data></Cell>
    <Cell><Data ss:Type="Number">12.678082632737969</Data></Cell>
    <Cell ss:StyleID="s22"><Data ss:Type="Number">238</Data></Cell>
    <Cell><Data ss:Type="Number">346</Data></Cell>
   </Row>
   <Row>
    <Cell ss:StyleID="s18"><Data ss:Type="String">chr1</Data></Cell>
    <Cell ss:StyleID="s19"><Data ss:Type="Number">74588288</Data></Cell>
    <Cell ss:StyleID="s19"><Data ss:Type="Number">74592443</Data></Cell>
    <Cell ss:StyleID="s20"><Data ss:Type="String">Bcs1l</Data></Cell>
    <Cell><Data ss:Type="Number">1.3123260927773688</Data></Cell>
    <Cell ss:StyleID="s22"><Data ss:Type="Number">3.685612282546749</Data></Cell>
    <Cell><Data ss:Type="Number">4.8367251662468549</Data></Cell>
    <Cell ss:StyleID="s22"><Data ss:Type="Number">130</Data></Cell>
    <Cell><Data ss:Type="Number">132</Data></Cell>
   </Row>
   <Row>
    <Cell ss:StyleID="s18"><Data ss:Type="String">chr1</Data></Cell>
    <Cell ss:StyleID="s19"><Data ss:Type="Number">36511875</Data></Cell>
    <Cell ss:StyleID="s19"><Data ss:Type="Number">36528237</Data></Cell>
    <Cell ss:StyleID="s20"><Data ss:Type="String">Cnnm3</Data></Cell>
    <Cell><Data ss:Type="Number">1.8205370935156884</Data></Cell>
    <Cell ss:StyleID="s22"><Data ss:Type="Number">2.6366303252065206</Data></Cell>
    <Cell><Data ss:Type="Number">4.8000833089268031</Data></Cell>
    <Cell ss:StyleID="s22"><Data ss:Type="Number">93</Data></Cell>
    <Cell><Data ss:Type="Number">131</Data></Cell>
   </Row>
   <Row>
    <Cell ss:StyleID="s18"><Data ss:Type="String">chr1</Data></Cell>
    <Cell ss:StyleID="s19"><Data ss:Type="Number">131599113</Data></Cell>
    <Cell ss:StyleID="s19"><Data ss:Type="Number">131612000</Data></Cell>
    <Cell ss:StyleID="s20"><Data ss:Type="String">Avpr1b</Data></Cell>
    <Cell><Data ss:Type="Number">1.4511633561812478</Data></Cell>
    <Cell ss:StyleID="s22"><Data ss:Type="Number">3.2319984631563798</Data></Cell>
    <Cell><Data ss:Type="Number">4.690157736966647</Data></Cell>
    <Cell ss:StyleID="s22"><Data ss:Type="Number">114</Data></Cell>
    <Cell><Data ss:Type="Number">128</Data></Cell>
   </Row>
   <Row>
    <Cell ss:StyleID="s18"><Data ss:Type="String">chr1</Data></Cell>
    <Cell ss:StyleID="s19"><Data ss:Type="Number">139454772</Data></Cell>
    <Cell ss:StyleID="s19"><Data ss:Type="Number">139494088</Data></Cell>
    <Cell ss:StyleID="s20"><Data ss:Type="String">Aspm</Data></Cell>
    <Cell><Data ss:Type="Number">1.5852613372150863</Data></Cell>
    <Cell ss:StyleID="s22"><Data ss:Type="Number">3.6289105551229528</Data></Cell>
    <Cell><Data ss:Type="Number">5.7527715992481534</Data></Cell>
    <Cell ss:StyleID="s22"><Data ss:Type="Number">128</Data></Cell>
    <Cell><Data ss:Type="Number">157</Data></Cell>
   </Row>
   <Row>
    <Cell ss:StyleID="s18"><Data ss:Type="String">chr1</Data></Cell>
    <Cell ss:StyleID="s19"><Data ss:Type="Number">143640696</Data></Cell>
    <Cell ss:StyleID="s19"><Data ss:Type="Number">143649937</Data></Cell>
    <Cell ss:StyleID="s20"><Data ss:Type="String">B3galt2</Data></Cell>
    <Cell><Data ss:Type="Number">0.67699361928991242</Data></Cell>
    <Cell ss:StyleID="s22"><Data ss:Type="Number">0.59536813794985943</Data></Cell>
    <Cell><Data ss:Type="Number">0.40306043052057122</Data></Cell>
    <Cell ss:StyleID="s22"><Data ss:Type="Number">21</Data></Cell>
    <Cell><Data ss:Type="Number">11</Data></Cell>
   </Row>
   <Row>
    <Cell ss:StyleID="s18"><Data ss:Type="String">chr1</Data></Cell>
    <Cell ss:StyleID="s19"><Data ss:Type="Number">164115263</Data></Cell>
    <Cell ss:StyleID="s19"><Data ss:Type="Number">164150026</Data></Cell>
    <Cell ss:StyleID="s20"><Data ss:Type="String">Selp</Data></Cell>
    <Cell><Data ss:Type="Number">0.64622118204946188</Data></Cell>
    <Cell ss:StyleID="s22"><Data ss:Type="Number">1.5876483678662918</Data></Cell>
    <Cell><Data ss:Type="Number">1.025972004961454</Data></Cell>
    <Cell ss:StyleID="s22"><Data ss:Type="Number">56</Data></Cell>
    <Cell><Data ss:Type="Number">28</Data></Cell>
   </Row>
   <Row>
    <Cell ss:StyleID="s18"><Data ss:Type="String">chr1</Data></Cell>
    <Cell ss:StyleID="s19"><Data ss:Type="Number">164062075</Data></Cell>
    <Cell ss:StyleID="s19"><Data ss:Type="Number">164080785</Data></Cell>
    <Cell ss:StyleID="s20"><Data ss:Type="String">Sell</Data></Cell>
    <Cell><Data ss:Type="Number">0.98471799169441809</Data></Cell>
    <Cell ss:StyleID="s22"><Data ss:Type="Number">1.1907362758997189</Data></Cell>
    <Cell><Data ss:Type="Number">1.1725394342416617</Data></Cell>
    <Cell ss:StyleID="s22"><Data ss:Type="Number">42</Data></Cell>
    <Cell><Data ss:Type="Number">32</Data></Cell>
   </Row>
   <Row>
    <Cell ss:StyleID="s18"><Data ss:Type="String">chr1</Data></Cell>
    <Cell ss:StyleID="s19"><Data ss:Type="Number">82724889</Data></Cell>
    <Cell ss:StyleID="s19"><Data ss:Type="Number">82752389</Data></Cell>
    <Cell ss:StyleID="s20"><Data ss:Type="String">Mff</Data></Cell>
    <Cell><Data ss:Type="Number">1.9190810860862808</Data></Cell>
    <Cell ss:StyleID="s22"><Data ss:Type="Number">1.8711570049852726</Data></Cell>
    <Cell><Data ss:Type="Number">3.5909020173650892</Data></Cell>
    <Cell ss:StyleID="s22"><Data ss:Type="Number">66</Data></Cell>
    <Cell><Data ss:Type="Number">98</Data></Cell>
   </Row>
   <Row>
    <Cell ss:StyleID="s18"><Data ss:Type="String">chr1</Data></Cell>
    <Cell ss:StyleID="s19"><Data ss:Type="Number">132880354</Data></Cell>
    <Cell ss:StyleID="s19"><Data ss:Type="Number">132940005</Data></Cell>
    <Cell ss:StyleID="s20"><Data ss:Type="String">Lrrn2</Data></Cell>
    <Cell><Data ss:Type="Number">1.9220937722496814</Data></Cell>
    <Cell ss:StyleID="s22"><Data ss:Type="Number">7.7397857933481733</Data></Cell>
    <Cell><Data ss:Type="Number">14.876594071941083</Data></Cell>
    <Cell ss:StyleID="s22"><Data ss:Type="Number">273</Data></Cell>
    <Cell><Data ss:Type="Number">406</Data></Cell>
   </Row>
   <Row>
    <Cell ss:StyleID="s18"><Data ss:Type="String">chr1</Data></Cell>
    <Cell ss:StyleID="s19"><Data ss:Type="Number">87470263</Data></Cell>
    <Cell ss:StyleID="s19"><Data ss:Type="Number">87475459</Data></Cell>
    <Cell ss:StyleID="s20"><Data ss:Type="String">3110079O15Rik</Data></Cell>
    <Cell><Data ss:Type="Number">0.38245743427417134</Data></Cell>
    <Cell ss:StyleID="s22"><Data ss:Type="Number">2.7783846437660107</Data></Cell>
    <Cell><Data ss:Type="Number">1.062613862281506</Data></Cell>
    <Cell ss:StyleID="s22"><Data ss:Type="Number">98</Data></Cell>
    <Cell><Data ss:Type="Number">29</Data></Cell>
   </Row>
   <Row>
    <Cell ss:StyleID="s18"><Data ss:Type="String">chr1</Data></Cell>
    <Cell ss:StyleID="s19"><Data ss:Type="Number">44551670</Data></Cell>
    <Cell ss:StyleID="s19"><Data ss:Type="Number">44796836</Data></Cell>
    <Cell ss:StyleID="s20"><Data ss:Type="String">Gulp1</Data></Cell>
    <Cell><Data ss:Type="Number">1.4521824315718244</Data></Cell>
    <Cell ss:StyleID="s22"><Data ss:Type="Number">7.5696806110767847</Data></Cell>
    <Cell><Data ss:Type="Number">10.992557196015579</Data></Cell>
    <Cell ss:StyleID="s22"><Data ss:Type="Number">267</Data></Cell>
    <Cell><Data ss:Type="Number">300</Data></Cell>
   </Row>
   <Row>
    <Cell ss:StyleID="s18"><Data ss:Type="String">chr1</Data></Cell>
    <Cell ss:StyleID="s19"><Data ss:Type="Number">34459745</Data></Cell>
    <Cell ss:StyleID="s19"><Data ss:Type="Number">34473779</Data></Cell>
    <Cell ss:StyleID="s20"><Data ss:Type="String">Ptpn18</Data></Cell>
    <Cell><Data ss:Type="Number">1.6975362394135118</Data></Cell>
    <Cell ss:StyleID="s22"><Data ss:Type="Number">3.7990157373943414</Data></Cell>
    <Cell><Data ss:Type="Number">6.4489668883291396</Data></Cell>
    <Cell ss:StyleID="s22"><Data ss:Type="Number">134</Data></Cell>
    <Cell><Data ss:Type="Number">176</Data></Cell>
   </Row>
   <Row>
    <Cell ss:StyleID="s18"><Data ss:Type="String">chr1</Data></Cell>
    <Cell ss:StyleID="s19"><Data ss:Type="Number">58711490</Data></Cell>
    <Cell ss:StyleID="s19"><Data ss:Type="Number">58759209</Data></Cell>
    <Cell ss:StyleID="s20"><Data ss:Type="String">Cflar</Data></Cell>
    <Cell><Data ss:Type="Number">1.5458624354908697</Data></Cell>
    <Cell ss:StyleID="s22"><Data ss:Type="Number">2.8917880986136031</Data></Cell>
    <Cell><Data ss:Type="Number">4.4703065930463355</Data></Cell>
    <Cell ss:StyleID="s22"><Data ss:Type="Number">102</Data></Cell>
    <Cell><Data ss:Type="Number">122</Data></Cell>
   </Row>
   <Row>
    <Cell ss:StyleID="s18"><Data ss:Type="String">chr1</Data></Cell>
    <Cell ss:StyleID="s19"><Data ss:Type="Number">87620311</Data></Cell>
    <Cell ss:StyleID="s19"><Data ss:Type="Number">87720510</Data></Cell>
    <Cell ss:StyleID="s20"><Data ss:Type="String">Inpp5d</Data></Cell>
    <Cell><Data ss:Type="Number">1.1220104039979668</Data></Cell>
    <Cell ss:StyleID="s22"><Data ss:Type="Number">2.5799285977827244</Data></Cell>
    <Cell><Data ss:Type="Number">2.8947067282841026</Data></Cell>
    <Cell ss:StyleID="s22"><Data ss:Type="Number">91</Data></Cell>
    <Cell><Data ss:Type="Number">79</Data></Cell>
   </Row>
   <Row>
    <Cell ss:StyleID="s18"><Data ss:Type="String">chr1</Data></Cell>
    <Cell ss:StyleID="s19"><Data ss:Type="Number">75192159</Data></Cell>
    <Cell ss:StyleID="s19"><Data ss:Type="Number">75195538</Data></Cell>
    <Cell ss:StyleID="s20"><Data ss:Type="String">Ankzf1</Data></Cell>
    <Cell><Data ss:Type="Number">1.2264051630135773</Data></Cell>
    <Cell ss:StyleID="s22"><Data ss:Type="Number">3.8840683285300357</Data></Cell>
    <Cell><Data ss:Type="Number">4.7634414516067514</Data></Cell>
    <Cell ss:StyleID="s22"><Data ss:Type="Number">137</Data></Cell>
    <Cell><Data ss:Type="Number">130</Data></Cell>
   </Row>
   <Row>
    <Cell ss:StyleID="s18"><Data ss:Type="String">chr1</Data></Cell>
    <Cell ss:StyleID="s19"><Data ss:Type="Number">171213969</Data></Cell>
    <Cell ss:StyleID="s19"><Data ss:Type="Number">171218845</Data></Cell>
    <Cell ss:StyleID="s20"><Data ss:Type="String">Nr1i3</Data></Cell>
    <Cell><Data ss:Type="Number">0.58747380186314713</Data></Cell>
    <Cell ss:StyleID="s22"><Data ss:Type="Number">2.1830165058161515</Data></Cell>
    <Cell><Data ss:Type="Number">1.2824650062018175</Data></Cell>
    <Cell ss:StyleID="s22"><Data ss:Type="Number">77</Data></Cell>
    <Cell><Data ss:Type="Number">35</Data></Cell>
   </Row>
   <Row>
    <Cell ss:StyleID="s18"><Data ss:Type="String">chr1</Data></Cell>
    <Cell ss:StyleID="s19"><Data ss:Type="Number">40084767</Data></Cell>
    <Cell ss:StyleID="s19"><Data ss:Type="Number">40125226</Data></Cell>
    <Cell ss:StyleID="s20"><Data ss:Type="String">Il1r2</Data></Cell>
    <Cell><Data ss:Type="Number">0.91872409014260847</Data></Cell>
    <Cell ss:StyleID="s22"><Data ss:Type="Number">2.3531216880875396</Data></Cell>
    <Cell><Data ss:Type="Number">2.1618695818830638</Data></Cell>
    <Cell ss:StyleID="s22"><Data ss:Type="Number">83</Data></Cell>
    <Cell><Data ss:Type="Number">59</Data></Cell>
   </Row>
   <Row>
    <Cell ss:StyleID="s18"><Data ss:Type="String">chr1</Data></Cell>
    <Cell ss:StyleID="s19"><Data ss:Type="Number">172482316</Data></Cell>
    <Cell ss:StyleID="s19"><Data ss:Type="Number">172498877</Data></Cell>
    <Cell ss:StyleID="s20"><Data ss:Type="String">Igsf9</Data></Cell>
    <Cell><Data ss:Type="Number">1.5270703625045747</Data></Cell>
    <Cell ss:StyleID="s22"><Data ss:Type="Number">9.2140307063668718</Data></Cell>
    <Cell><Data ss:Type="Number">14.070473210899941</Data></Cell>
    <Cell ss:StyleID="s22"><Data ss:Type="Number">325</Data></Cell>
    <Cell><Data ss:Type="Number">384</Data></Cell>
   </Row>
   <Row>
    <Cell ss:StyleID="s18"><Data ss:Type="String">chr1</Data></Cell>
    <Cell ss:StyleID="s19"><Data ss:Type="Number">130826683</Data></Cell>
    <Cell ss:StyleID="s19"><Data ss:Type="Number">130852249</Data></Cell>
    <Cell ss:StyleID="s20"><Data ss:Type="String">Pigr</Data></Cell>
    <Cell><Data ss:Type="Number">0.44028256359413881</Data></Cell>
    <Cell ss:StyleID="s22"><Data ss:Type="Number">2.5799285977827244</Data></Cell>
    <Cell><Data ss:Type="Number">1.1358975769216098</Data></Cell>
    <Cell ss:StyleID="s22"><Data ss:Type="Number">91</Data></Cell>
    <Cell><Data ss:Type="Number">31</Data></Cell>
   </Row>
   <Row>
    <Cell ss:StyleID="s18"><Data ss:Type="String">chr1</Data></Cell>
    <Cell ss:StyleID="s19"><Data ss:Type="Number">92906988</Data></Cell>
    <Cell ss:StyleID="s19"><Data ss:Type="Number">92908620</Data></Cell>
    <Cell ss:StyleID="s20"><Data ss:Type="String">Dusp28</Data></Cell>
    <Cell><Data ss:Type="Number">1.7163450289727242</Data></Cell>
    <Cell ss:StyleID="s22"><Data ss:Type="Number">15.904834542374816</Data></Cell>
    <Cell><Data ss:Type="Number">27.298183703438688</Data></Cell>
    <Cell ss:StyleID="s22"><Data ss:Type="Number">561</Data></Cell>
    <Cell><Data ss:Type="Number">745</Data></Cell>
   </Row>
   <Row>
    <Cell ss:StyleID="s18"><Data ss:Type="String">chr1</Data></Cell>
    <Cell ss:StyleID="s19"><Data ss:Type="Number">135729196</Data></Cell>
    <Cell ss:StyleID="s19"><Data ss:Type="Number">135752229</Data></Cell>
    <Cell ss:StyleID="s20"><Data ss:Type="String">Csrp1</Data></Cell>
    <Cell><Data ss:Type="Number">1.3445569755545255</Data></Cell>
    <Cell ss:StyleID="s22"><Data ss:Type="Number">3.5155071002753604</Data></Cell>
    <Cell><Data ss:Type="Number">4.7267995942866987</Data></Cell>
    <Cell ss:StyleID="s22"><Data ss:Type="Number">124</Data></Cell>
    <Cell><Data ss:Type="Number">129</Data></Cell>
   </Row>
   <Row>
    <Cell ss:StyleID="s18"><Data ss:Type="String">chr1</Data></Cell>
    <Cell ss:StyleID="s19"><Data ss:Type="Number">39900912</Data></Cell>
    <Cell ss:StyleID="s19"><Data ss:Type="Number">40026310</Data></Cell>
    <Cell ss:StyleID="s20"><Data ss:Type="String">Map4k4</Data></Cell>
    <Cell><Data ss:Type="Number">1.87892881503457</Data></Cell>
    <Cell ss:StyleID="s22"><Data ss:Type="Number">6.7475055634317407</Data></Cell>
    <Cell><Data ss:Type="Number">12.678082632737969</Data></Cell>
    <Cell ss:StyleID="s22"><Data ss:Type="Number">238</Data></Cell>
    <Cell><Data ss:Type="Number">346</Data></Cell>
   </Row>
   <Row>
    <Cell ss:StyleID="s18"><Data ss:Type="String">chr1</Data></Cell>
    <Cell ss:StyleID="s19"><Data ss:Type="Number">129273303</Data></Cell>
    <Cell ss:StyleID="s19"><Data ss:Type="Number">130219278</Data></Cell>
    <Cell ss:StyleID="s20"><Data ss:Type="String">Thsd7b</Data></Cell>
    <Cell><Data ss:Type="Number">1.3516381975691036</Data></Cell>
    <Cell ss:StyleID="s22"><Data ss:Type="Number">3.7139631462586471</Data></Cell>
    <Cell><Data ss:Type="Number">5.0199344528471146</Data></Cell>
    <Cell ss:StyleID="s22"><Data ss:Type="Number">131</Data></Cell>
    <Cell><Data ss:Type="Number">137</Data></Cell>
   </Row>
   <Row>
    <Cell ss:StyleID="s18"><Data ss:Type="String">chr1</Data></Cell>
    <Cell ss:StyleID="s19"><Data ss:Type="Number">174501824</Data></Cell>
    <Cell ss:StyleID="s19"><Data ss:Type="Number">174822729</Data></Cell>
    <Cell ss:StyleID="s20"><Data ss:Type="String">Fmn2</Data></Cell>
    <Cell><Data ss:Type="Number">2.2134347574135114</Data></Cell>
    <Cell ss:StyleID="s22"><Data ss:Type="Number">7.2011193828221094</Data></Cell>
    <Cell><Data ss:Type="Number">15.939207934222591</Data></Cell>
    <Cell ss:StyleID="s22"><Data ss:Type="Number">254</Data></Cell>
    <Cell><Data ss:Type="Number">435</Data></Cell>
   </Row>
   <Row>
    <Cell ss:StyleID="s18"><Data ss:Type="String">chr1</Data></Cell>
    <Cell ss:StyleID="s19"><Data ss:Type="Number">163929099</Data></Cell>
    <Cell ss:StyleID="s19"><Data ss:Type="Number">163955126</Data></Cell>
    <Cell ss:StyleID="s20"><Data ss:Type="String">Scyl3</Data></Cell>
    <Cell><Data ss:Type="Number">1.3647468320205418</Data></Cell>
    <Cell ss:StyleID="s22"><Data ss:Type="Number">4.0541735108014239</Data></Cell>
    <Cell><Data ss:Type="Number">5.532920455327841</Data></Cell>
    <Cell ss:StyleID="s22"><Data ss:Type="Number">143</Data></Cell>
    <Cell><Data ss:Type="Number">151</Data></Cell>
   </Row>
   <Row>
    <Cell ss:StyleID="s18"><Data ss:Type="String">chr1</Data></Cell>
    <Cell ss:StyleID="s19"><Data ss:Type="Number">191098413</Data></Cell>
    <Cell ss:StyleID="s19"><Data ss:Type="Number">191108943</Data></Cell>
    <Cell ss:StyleID="s20"><Data ss:Type="String">Batf3</Data></Cell>
    <Cell><Data ss:Type="Number">1.9974109263347004</Data></Cell>
    <Cell ss:StyleID="s22"><Data ss:Type="Number">4.9897520132940603</Data></Cell>
    <Cell><Data ss:Type="Number">9.9665851910541257</Data></Cell>
    <Cell ss:StyleID="s22"><Data ss:Type="Number">176</Data></Cell>
    <Cell><Data ss:Type="Number">272</Data></Cell>
   </Row>
   <Row>
    <Cell ss:StyleID="s18"><Data ss:Type="String">chr1</Data></Cell>
    <Cell ss:StyleID="s19"><Data ss:Type="Number">75236422</Data></Cell>
    <Cell ss:StyleID="s19"><Data ss:Type="Number">75245692</Data></Cell>
    <Cell ss:StyleID="s20"><Data ss:Type="String">Dnajb2</Data></Cell>
    <Cell><Data ss:Type="Number">1.6482730149742604</Data></Cell>
    <Cell ss:StyleID="s22"><Data ss:Type="Number">8.9588729329597907</Data></Cell>
    <Cell><Data ss:Type="Number">14.766668499980929</Data></Cell>
    <Cell ss:StyleID="s22"><Data ss:Type="Number">316</Data></Cell>
    <Cell><Data ss:Type="Number">403</Data></Cell>
   </Row>
   <Row>
    <Cell ss:StyleID="s18"><Data ss:Type="String">chr1</Data></Cell>
    <Cell ss:StyleID="s19"><Data ss:Type="Number">55131244</Data></Cell>
    <Cell ss:StyleID="s19"><Data ss:Type="Number">55154899</Data></Cell>
    <Cell ss:StyleID="s20"><Data ss:Type="String">Mob4</Data></Cell>
    <Cell><Data ss:Type="Number">1.5015139229972791</Data></Cell>
    <Cell ss:StyleID="s22"><Data ss:Type="Number">3.8557174648181376</Data></Cell>
    <Cell><Data ss:Type="Number">5.7894134565682052</Data></Cell>
    <Cell ss:StyleID="s22"><Data ss:Type="Number">136</Data></Cell>
    <Cell><Data ss:Type="Number">158</Data></Cell>
   </Row>
   <Row>
    <Cell ss:StyleID="s18"><Data ss:Type="String">chr1</Data></Cell>
    <Cell ss:StyleID="s19"><Data ss:Type="Number">42851232</Data></Cell>
    <Cell ss:StyleID="s19"><Data ss:Type="Number">42905683</Data></Cell>
    <Cell ss:StyleID="s20"><Data ss:Type="String">Mrps9</Data></Cell>
    <Cell><Data ss:Type="Number">1.1708007298307899</Data></Cell>
    <Cell ss:StyleID="s22"><Data ss:Type="Number">2.4098234155113358</Data></Cell>
    <Cell><Data ss:Type="Number">2.8214230136439986</Data></Cell>
    <Cell ss:StyleID="s22"><Data ss:Type="Number">85</Data></Cell>
    <Cell><Data ss:Type="Number">77</Data></Cell>
   </Row>
   <Row>
    <Cell ss:StyleID="s18"><Data ss:Type="String">chr1</Data></Cell>
    <Cell ss:StyleID="s19"><Data ss:Type="Number">143739614</Data></Cell>
    <Cell ss:StyleID="s19"><Data ss:Type="Number">143749678</Data></Cell>
    <Cell ss:StyleID="s20"><Data ss:Type="String">Glrx2</Data></Cell>
    <Cell><Data ss:Type="Number">1.5509308369187085</Data></Cell>
    <Cell ss:StyleID="s22"><Data ss:Type="Number">6.3789443351770654</Data></Cell>
    <Cell><Data ss:Type="Number">9.8933014764140204</Data></Cell>
    <Cell ss:StyleID="s22"><Data ss:Type="Number">225</Data></Cell>
    <Cell><Data ss:Type="Number">270</Data></Cell>
   </Row>
   <Row>
    <Cell ss:StyleID="s18"><Data ss:Type="String">chr1</Data></Cell>
    <Cell ss:StyleID="s19"><Data ss:Type="Number">84839840</Data></Cell>
    <Cell ss:StyleID="s19"><Data ss:Type="Number">84900486</Data></Cell>
    <Cell ss:StyleID="s20"><Data ss:Type="String">Fbxo36</Data></Cell>
    <Cell><Data ss:Type="Number">1.8285122082990455</Data></Cell>
    <Cell ss:StyleID="s22"><Data ss:Type="Number">9.9795040265881205</Data></Cell>
    <Cell><Data ss:Type="Number">18.247644945385861</Data></Cell>
    <Cell ss:StyleID="s22"><Data ss:Type="Number">352</Data></Cell>
    <Cell><Data ss:Type="Number">498</Data></Cell>
   </Row>
   <Row>
    <Cell ss:StyleID="s18"><Data ss:Type="String">chr1</Data></Cell>
    <Cell ss:StyleID="s19"><Data ss:Type="Number">34579692</Data></Cell>
    <Cell ss:StyleID="s19"><Data ss:Type="Number">34590944</Data></Cell>
    <Cell ss:StyleID="s20"><Data ss:Type="String">Amer3</Data></Cell>
    <Cell><Data ss:Type="Number">1.2352546488733078</Data></Cell>
    <Cell ss:StyleID="s22"><Data ss:Type="Number">3.2036475994444817</Data></Cell>
    <Cell><Data ss:Type="Number">3.9573205905656086</Data></Cell>
    <Cell ss:StyleID="s22"><Data ss:Type="Number">113</Data></Cell>
    <Cell><Data ss:Type="Number">108</Data></Cell>
   </Row>
   <Row>
    <Cell ss:StyleID="s18"><Data ss:Type="String">chr1</Data></Cell>
    <Cell ss:StyleID="s19"><Data ss:Type="Number">19103021</Data></Cell>
    <Cell ss:StyleID="s19"><Data ss:Type="Number">19166332</Data></Cell>
    <Cell ss:StyleID="s20"><Data ss:Type="String">Tfap2d</Data></Cell>
    <Cell><Data ss:Type="Number">1.7057233526189286</Data></Cell>
    <Cell ss:StyleID="s22"><Data ss:Type="Number">4.8763485584464679</Data></Cell>
    <Cell><Data ss:Type="Number">8.3177016116517883</Data></Cell>
    <Cell ss:StyleID="s22"><Data ss:Type="Number">172</Data></Cell>
    <Cell><Data ss:Type="Number">227</Data></Cell>
   </Row>
   <Row>
    <Cell ss:StyleID="s18"><Data ss:Type="String">chr1</Data></Cell>
    <Cell ss:StyleID="s19"><Data ss:Type="Number">181150930</Data></Cell>
    <Cell ss:StyleID="s19"><Data ss:Type="Number">181168994</Data></Cell>
    <Cell ss:StyleID="s20"><Data ss:Type="String">Cnih4</Data></Cell>
    <Cell><Data ss:Type="Number">1.5043181614921899</Data></Cell>
    <Cell ss:StyleID="s22"><Data ss:Type="Number">1.7294026864257823</Data></Cell>
    <Cell><Data ss:Type="Number">2.6015718697236871</Data></Cell>
    <Cell ss:StyleID="s22"><Data ss:Type="Number">61</Data></Cell>
    <Cell><Data ss:Type="Number">71</Data></Cell>
   </Row>
   <Row>
    <Cell ss:StyleID="s18"><Data ss:Type="String">chr1</Data></Cell>
    <Cell ss:StyleID="s19"><Data ss:Type="Number">91179821</Data></Cell>
    <Cell ss:StyleID="s19"><Data ss:Type="Number">91206790</Data></Cell>
    <Cell ss:StyleID="s20"><Data ss:Type="String">Ramp1</Data></Cell>
    <Cell><Data ss:Type="Number">0.65532288883889089</Data></Cell>
    <Cell ss:StyleID="s22"><Data ss:Type="Number">2.0129113235447629</Data></Cell>
    <Cell><Data ss:Type="Number">1.3191068635218695</Data></Cell>
    <Cell ss:StyleID="s22"><Data ss:Type="Number">71</Data></Cell>
    <Cell><Data ss:Type="Number">36</Data></Cell>
   </Row>
   <Row>
    <Cell ss:StyleID="s18"><Data ss:Type="String">chr1</Data></Cell>
    <Cell ss:StyleID="s19"><Data ss:Type="Number">163779582</Data></Cell>
    <Cell ss:StyleID="s19"><Data ss:Type="Number">163917107</Data></Cell>
    <Cell ss:StyleID="s20"><Data ss:Type="String">Kifap3</Data></Cell>
    <Cell><Data ss:Type="Number">1.0946195532674559</Data></Cell>
    <Cell ss:StyleID="s22"><Data ss:Type="Number">2.7783846437660107</Data></Cell>
    <Cell><Data ss:Type="Number">3.0412741575643101</Data></Cell>
    <Cell ss:StyleID="s22"><Data ss:Type="Number">98</Data></Cell>
    <Cell><Data ss:Type="Number">83</Data></Cell>
   </Row>
   <Row>
    <Cell ss:StyleID="s18"><Data ss:Type="String">chr1</Data></Cell>
    <Cell ss:StyleID="s19"><Data ss:Type="Number">91366429</Data></Cell>
    <Cell ss:StyleID="s19"><Data ss:Type="Number">91374217</Data></Cell>
    <Cell ss:StyleID="s20"><Data ss:Type="String">Fam132b</Data></Cell>
    <Cell><Data ss:Type="Number">1.1621962343835284</Data></Cell>
    <Cell ss:StyleID="s22"><Data ss:Type="Number">3.6572614188348509</Data></Cell>
    <Cell><Data ss:Type="Number">4.250455449126024</Data></Cell>
    <Cell ss:StyleID="s22"><Data ss:Type="Number">129</Data></Cell>
    <Cell><Data ss:Type="Number">116</Data></Cell>
   </Row>
   <Row>
    <Cell ss:StyleID="s18"><Data ss:Type="String">chr1</Data></Cell>
    <Cell ss:StyleID="s19"><Data ss:Type="Number">66468446</Data></Cell>
    <Cell ss:StyleID="s19"><Data ss:Type="Number">66699148</Data></Cell>
    <Cell ss:StyleID="s20"><Data ss:Type="String">Unc80</Data></Cell>
    <Cell><Data ss:Type="Number">1.6208498500584863</Data></Cell>
    <Cell ss:StyleID="s22"><Data ss:Type="Number">3.4588053728515646</Data></Cell>
    <Cell><Data ss:Type="Number">5.6062041699679455</Data></Cell>
    <Cell ss:StyleID="s22"><Data ss:Type="Number">122</Data></Cell>
    <Cell><Data ss:Type="Number">153</Data></Cell>
   </Row>
   <Row>
    <Cell ss:StyleID="s18"><Data ss:Type="String">chr1</Data></Cell>
    <Cell ss:StyleID="s19"><Data ss:Type="Number">171767131</Data></Cell>
    <Cell ss:StyleID="s19"><Data ss:Type="Number">171801184</Data></Cell>
    <Cell ss:StyleID="s20"><Data ss:Type="String">Slamf1</Data></Cell>
    <Cell><Data ss:Type="Number">0.47389553350293867</Data></Cell>
    <Cell ss:StyleID="s22"><Data ss:Type="Number">1.7010518227138842</Data></Cell>
    <Cell><Data ss:Type="Number">0.80612086104114244</Data></Cell>
    <Cell ss:StyleID="s22"><Data ss:Type="Number">60</Data></Cell>
    <Cell><Data ss:Type="Number">22</Data></Cell>
   </Row>
   <Row>
    <Cell ss:StyleID="s18"><Data ss:Type="String">chr1</Data></Cell>
    <Cell ss:StyleID="s19"><Data ss:Type="Number">55052769</Data></Cell>
    <Cell ss:StyleID="s19"><Data ss:Type="Number">55072702</Data></Cell>
    <Cell ss:StyleID="s20"><Data ss:Type="String">Coq10b</Data></Cell>
    <Cell><Data ss:Type="Number">1.7200534064959654</Data></Cell>
    <Cell ss:StyleID="s22"><Data ss:Type="Number">7.6263823385005809</Data></Cell>
    <Cell><Data ss:Type="Number">13.117784920578591</Data></Cell>
    <Cell ss:StyleID="s22"><Data ss:Type="Number">269</Data></Cell>
    <Cell><Data ss:Type="Number">358</Data></Cell>
   </Row>
   <Row>
    <Cell ss:StyleID="s18"><Data ss:Type="String">chr1</Data></Cell>
    <Cell ss:StyleID="s19"><Data ss:Type="Number">69951614</Data></Cell>
    <Cell ss:StyleID="s19"><Data ss:Type="Number">70725132</Data></Cell>
    <Cell ss:StyleID="s20"><Data ss:Type="String">Spag16</Data></Cell>
    <Cell><Data ss:Type="Number">1.1223841582964338</Data></Cell>
    <Cell ss:StyleID="s22"><Data ss:Type="Number">2.1546656421042534</Data></Cell>
    <Cell><Data ss:Type="Number">2.4183625831234274</Data></Cell>
    <Cell ss:StyleID="s22"><Data ss:Type="Number">76</Data></Cell>
    <Cell><Data ss:Type="Number">66</Data></Cell>
   </Row>
   <Row>
    <Cell ss:StyleID="s18"><Data ss:Type="String">chr1</Data></Cell>
    <Cell ss:StyleID="s19"><Data ss:Type="Number">118389057</Data></Cell>
    <Cell ss:StyleID="s19"><Data ss:Type="Number">118609462</Data></Cell>
    <Cell ss:StyleID="s20"><Data ss:Type="String">Clasp1</Data></Cell>
    <Cell><Data ss:Type="Number">1.7285425483040822</Data></Cell>
    <Cell ss:StyleID="s22"><Data ss:Type="Number">4.621190785039385</Data></Cell>
    <Cell><Data ss:Type="Number">7.9879248957713207</Data></Cell>
    <Cell ss:StyleID="s22"><Data ss:Type="Number">163</Data></Cell>
    <Cell><Data ss:Type="Number">218</Data></Cell>
   </Row>
   <Row>
    <Cell ss:StyleID="s18"><Data ss:Type="String">chr1</Data></Cell>
    <Cell ss:StyleID="s19"><Data ss:Type="Number">82339048</Data></Cell>
    <Cell ss:StyleID="s19"><Data ss:Type="Number">82445367</Data></Cell>
    <Cell ss:StyleID="s20"><Data ss:Type="String">Rhbdd1</Data></Cell>
    <Cell><Data ss:Type="Number">1.5312632357258988</Data></Cell>
    <Cell ss:StyleID="s22"><Data ss:Type="Number">7.8248383844838667</Data></Cell>
    <Cell><Data ss:Type="Number">11.981887343656981</Data></Cell>
    <Cell ss:StyleID="s22"><Data ss:Type="Number">276</Data></Cell>
    <Cell><Data ss:Type="Number">327</Data></Cell>
   </Row>
   <Row>
    <Cell ss:StyleID="s18"><Data ss:Type="String">chr1</Data></Cell>
    <Cell ss:StyleID="s19"><Data ss:Type="Number">172500245</Data></Cell>
    <Cell ss:StyleID="s19"><Data ss:Type="Number">172507375</Data></Cell>
    <Cell ss:StyleID="s20"><Data ss:Type="String">Tagln2</Data></Cell>
    <Cell><Data ss:Type="Number">1.3131214419245065</Data></Cell>
    <Cell ss:StyleID="s22"><Data ss:Type="Number">3.5438579639872585</Data></Cell>
    <Cell><Data ss:Type="Number">4.6535158796465952</Data></Cell>
    <Cell ss:StyleID="s22"><Data ss:Type="Number">125</Data></Cell>
    <Cell><Data ss:Type="Number">127</Data></Cell>
   </Row>
   <Row>
    <Cell ss:StyleID="s18"><Data ss:Type="String">chr1</Data></Cell>
    <Cell ss:StyleID="s19"><Data ss:Type="Number">88134808</Data></Cell>
    <Cell ss:StyleID="s19"><Data ss:Type="Number">88220002</Data></Cell>
    <Cell ss:StyleID="s20"><Data ss:Type="String">Ugt1a6a</Data></Cell>
    <Cell><Data ss:Type="Number">1.2308974896180227</Data></Cell>
    <Cell ss:StyleID="s22"><Data ss:Type="Number">1.1907362758997189</Data></Cell>
    <Cell><Data ss:Type="Number">1.4656742928020772</Data></Cell>
    <Cell ss:StyleID="s22"><Data ss:Type="Number">42</Data></Cell>
    <Cell><Data ss:Type="Number">40</Data></Cell>
   </Row>
   <Row>
    <Cell ss:StyleID="s18"><Data ss:Type="String">chr1</Data></Cell>
    <Cell ss:StyleID="s19"><Data ss:Type="Number">130800901</Data></Cell>
    <Cell ss:StyleID="s19"><Data ss:Type="Number">130814740</Data></Cell>
    <Cell ss:StyleID="s20"><Data ss:Type="String">Fcamr</Data></Cell>
    <Cell><Data ss:Type="Number">0.54569788706399003</Data></Cell>
    <Cell ss:StyleID="s22"><Data ss:Type="Number">2.5515777340708263</Data></Cell>
    <Cell><Data ss:Type="Number">1.3923905781619734</Data></Cell>
    <Cell ss:StyleID="s22"><Data ss:Type="Number">90</Data></Cell>
    <Cell><Data ss:Type="Number">38</Data></Cell>
   </Row>
   <Row>
    <Cell ss:StyleID="s18"><Data ss:Type="String">chr1</Data></Cell>
    <Cell ss:StyleID="s19"><Data ss:Type="Number">81077316</Data></Cell>
    <Cell ss:StyleID="s19"><Data ss:Type="Number">81271651</Data></Cell>
    <Cell ss:StyleID="s20"><Data ss:Type="String">Nyap2</Data></Cell>
    <Cell><Data ss:Type="Number">1.1403903212637563</Data></Cell>
    <Cell ss:StyleID="s22"><Data ss:Type="Number">1.4458940493068015</Data></Cell>
    <Cell><Data ss:Type="Number">1.6488835794023369</Data></Cell>
    <Cell ss:StyleID="s22"><Data ss:Type="Number">51</Data></Cell>
    <Cell><Data ss:Type="Number">45</Data></Cell>
   </Row>
   <Row>
    <Cell ss:StyleID="s18"><Data ss:Type="String">chr1</Data></Cell>
    <Cell ss:StyleID="s19"><Data ss:Type="Number">171250128</Data></Cell>
    <Cell ss:StyleID="s19"><Data ss:Type="Number">171262267</Data></Cell>
    <Cell ss:StyleID="s20"><Data ss:Type="String">Adamts4</Data></Cell>
    <Cell><Data ss:Type="Number">1.2561378033096282</Data></Cell>
    <Cell ss:StyleID="s22"><Data ss:Type="Number">5.0464537407178565</Data></Cell>
    <Cell><Data ss:Type="Number">6.3390413163689843</Data></Cell>
    <Cell ss:StyleID="s22"><Data ss:Type="Number">178</Data></Cell>
    <Cell><Data ss:Type="Number">173</Data></Cell>
   </Row>
   <Row>
    <Cell ss:StyleID="s18"><Data ss:Type="String">chr1</Data></Cell>
    <Cell ss:StyleID="s19"><Data ss:Type="Number">156035663</Data></Cell>
    <Cell ss:StyleID="s19"><Data ss:Type="Number">156068859</Data></Cell>
    <Cell ss:StyleID="s20"><Data ss:Type="String">Tor1aip2</Data></Cell>
    <Cell><Data ss:Type="Number">1.5068567655162566</Data></Cell>
    <Cell ss:StyleID="s22"><Data ss:Type="Number">12.304274850963763</Data></Cell>
    <Cell><Data ss:Type="Number">18.540779803946275</Data></Cell>
    <Cell ss:StyleID="s22"><Data ss:Type="Number">434</Data></Cell>
    <Cell><Data ss:Type="Number">506</Data></Cell>
   </Row>
   <Row>
    <Cell ss:StyleID="s18"><Data ss:Type="String">chr1</Data></Cell>
    <Cell ss:StyleID="s19"><Data ss:Type="Number">180935038</Data></Cell>
    <Cell ss:StyleID="s19"><Data ss:Type="Number">180938401</Data></Cell>
    <Cell ss:StyleID="s20"><Data ss:Type="String">Lefty1</Data></Cell>
    <Cell><Data ss:Type="Number">0.91446393686244598</Data></Cell>
    <Cell ss:StyleID="s22"><Data ss:Type="Number">3.0051915534611955</Data></Cell>
    <Cell><Data ss:Type="Number">2.7481392990038946</Data></Cell>
    <Cell ss:StyleID="s22"><Data ss:Type="Number">106</Data></Cell>
    <Cell><Data ss:Type="Number">75</Data></Cell>
   </Row>
   <Row>
    <Cell ss:StyleID="s18"><Data ss:Type="String">chr1</Data></Cell>
    <Cell ss:StyleID="s19"><Data ss:Type="Number">135836333</Data></Cell>
    <Cell ss:StyleID="s19"><Data ss:Type="Number">135852268</Data></Cell>
    <Cell ss:StyleID="s20"><Data ss:Type="String">Tnnt2</Data></Cell>
    <Cell><Data ss:Type="Number">0.68262800920717803</Data></Cell>
    <Cell ss:StyleID="s22"><Data ss:Type="Number">4.0258226470895258</Data></Cell>
    <Cell><Data ss:Type="Number">2.7481392990038946</Data></Cell>
    <Cell ss:StyleID="s22"><Data ss:Type="Number">142</Data></Cell>
    <Cell><Data ss:Type="Number">75</Data></Cell>
   </Row>
   <Row>
    <Cell ss:StyleID="s18"><Data ss:Type="String">chr1</Data></Cell>
    <Cell ss:StyleID="s19"><Data ss:Type="Number">9798129</Data></Cell>
    <Cell ss:StyleID="s19"><Data ss:Type="Number">9902568</Data></Cell>
    <Cell ss:StyleID="s20"><Data ss:Type="String">Sgk3</Data></Cell>
    <Cell><Data ss:Type="Number">1.4129242793962811</Data></Cell>
    <Cell ss:StyleID="s22"><Data ss:Type="Number">3.3454019180039722</Data></Cell>
    <Cell><Data ss:Type="Number">4.7267995942866987</Data></Cell>
    <Cell ss:StyleID="s22"><Data ss:Type="Number">118</Data></Cell>
    <Cell><Data ss:Type="Number">129</Data></Cell>
   </Row>
   <Row>
    <Cell ss:StyleID="s18"><Data ss:Type="String">chr1</Data></Cell>
    <Cell ss:StyleID="s19"><Data ss:Type="Number">152766541</Data></Cell>
    <Cell ss:StyleID="s19"><Data ss:Type="Number">152775580</Data></Cell>
    <Cell ss:StyleID="s20"><Data ss:Type="String">Arpc5</Data></Cell>
    <Cell><Data ss:Type="Number">1.9476388403435172</Data></Cell>
    <Cell ss:StyleID="s22"><Data ss:Type="Number">4.082524374513322</Data></Cell>
    <Cell><Data ss:Type="Number">7.9512830384512689</Data></Cell>
    <Cell ss:StyleID="s22"><Data ss:Type="Number">144</Data></Cell>
    <Cell><Data ss:Type="Number">217</Data></Cell>
   </Row>
   <Row>
    <Cell ss:StyleID="s18"><Data ss:Type="String">chr1</Data></Cell>
    <Cell ss:StyleID="s19"><Data ss:Type="Number">187215510</Data></Cell>
    <Cell ss:StyleID="s19"><Data ss:Type="Number">187351429</Data></Cell>
    <Cell ss:StyleID="s20"><Data ss:Type="String">Gpatch2</Data></Cell>
    <Cell><Data ss:Type="Number">1.8224889516226397</Data></Cell>
    <Cell ss:StyleID="s22"><Data ss:Type="Number">5.0464537407178565</Data></Cell>
    <Cell><Data ss:Type="Number">9.1971061873330342</Data></Cell>
    <Cell ss:StyleID="s22"><Data ss:Type="Number">178</Data></Cell>
    <Cell><Data ss:Type="Number">251</Data></Cell>
   </Row>
   <Row>
    <Cell ss:StyleID="s18"><Data ss:Type="String">chr1</Data></Cell>
    <Cell ss:StyleID="s19"><Data ss:Type="Number">17727416</Data></Cell>
    <Cell ss:StyleID="s19"><Data ss:Type="Number">17766207</Data></Cell>
    <Cell ss:StyleID="s20"><Data ss:Type="String">Crispld1</Data></Cell>
    <Cell><Data ss:Type="Number">1.2570329842605972</Data></Cell>
    <Cell ss:StyleID="s22"><Data ss:Type="Number">2.0696130509685591</Data></Cell>
    <Cell><Data ss:Type="Number">2.6015718697236871</Data></Cell>
    <Cell ss:StyleID="s22"><Data ss:Type="Number">73</Data></Cell>
    <Cell><Data ss:Type="Number">71</Data></Cell>
   </Row>
   <Row>
    <Cell ss:StyleID="s18"><Data ss:Type="String">chr1</Data></Cell>
    <Cell ss:StyleID="s19"><Data ss:Type="Number">60108082</Data></Cell>
    <Cell ss:StyleID="s19"><Data ss:Type="Number">60153953</Data></Cell>
    <Cell ss:StyleID="s20"><Data ss:Type="String">Carf</Data></Cell>
    <Cell><Data ss:Type="Number">0.80220560530278029</Data></Cell>
    <Cell ss:StyleID="s22"><Data ss:Type="Number">0.82217504764504401</Data></Cell>
    <Cell><Data ss:Type="Number">0.65955343176093473</Data></Cell>
    <Cell ss:StyleID="s22"><Data ss:Type="Number">29</Data></Cell>
    <Cell><Data ss:Type="Number">18</Data></Cell>
   </Row>
   <Row>
    <Cell ss:StyleID="s18"><Data ss:Type="String">chr1</Data></Cell>
    <Cell ss:StyleID="s19"><Data ss:Type="Number">179961088</Data></Cell>
    <Cell ss:StyleID="s19"><Data ss:Type="Number">180165602</Data></Cell>
    <Cell ss:StyleID="s20"><Data ss:Type="String">Cdc42bpa</Data></Cell>
    <Cell><Data ss:Type="Number">1.1352534279247304</Data></Cell>
    <Cell ss:StyleID="s22"><Data ss:Type="Number">2.0979639146804572</Data></Cell>
    <Cell><Data ss:Type="Number">2.3817207258033757</Data></Cell>
    <Cell ss:StyleID="s22"><Data ss:Type="Number">74</Data></Cell>
    <Cell><Data ss:Type="Number">65</Data></Cell>
   </Row>
   <Row>
    <Cell ss:StyleID="s18"><Data ss:Type="String">chr1</Data></Cell>
    <Cell ss:StyleID="s19"><Data ss:Type="Number">67123026</Data></Cell>
    <Cell ss:StyleID="s19"><Data ss:Type="Number">67231267</Data></Cell>
    <Cell ss:StyleID="s20"><Data ss:Type="String">Cps1</Data></Cell>
    <Cell><Data ss:Type="Number">0.85029102901244979</Data></Cell>
    <Cell ss:StyleID="s22"><Data ss:Type="Number">1.0773328210521267</Data></Cell>
    <Cell><Data ss:Type="Number">0.91604643300129829</Data></Cell>
    <Cell ss:StyleID="s22"><Data ss:Type="Number">38</Data></Cell>
    <Cell><Data ss:Type="Number">25</Data></Cell>
   </Row>
   <Row>
    <Cell ss:StyleID="s18"><Data ss:Type="String">chr1</Data></Cell>
    <Cell ss:StyleID="s19"><Data ss:Type="Number">132477366</Data></Cell>
    <Cell ss:StyleID="s19"><Data ss:Type="Number">132505665</Data></Cell>
    <Cell ss:StyleID="s20"><Data ss:Type="String">Rbbp5</Data></Cell>
    <Cell><Data ss:Type="Number">1.6840915653410218</Data></Cell>
    <Cell ss:StyleID="s22"><Data ss:Type="Number">2.8067355074779088</Data></Cell>
    <Cell><Data ss:Type="Number">4.7267995942866987</Data></Cell>
    <Cell ss:StyleID="s22"><Data ss:Type="Number">99</Data></Cell>
    <Cell><Data ss:Type="Number">129</Data></Cell>
   </Row>
   <Row>
    <Cell ss:StyleID="s18"><Data ss:Type="String">chr1</Data></Cell>
    <Cell ss:StyleID="s19"><Data ss:Type="Number">95313627</Data></Cell>
    <Cell ss:StyleID="s19"><Data ss:Type="Number">95335284</Data></Cell>
    <Cell ss:StyleID="s20"><Data ss:Type="String">Fam174a</Data></Cell>
    <Cell><Data ss:Type="Number">1.5001563154719653</Data></Cell>
    <Cell ss:StyleID="s22"><Data ss:Type="Number">3.1752967357325836</Data></Cell>
    <Cell><Data ss:Type="Number">4.7634414516067514</Data></Cell>
    <Cell ss:StyleID="s22"><Data ss:Type="Number">112</Data></Cell>
    <Cell><Data ss:Type="Number">130</Data></Cell>
   </Row>
   <Row>
    <Cell ss:StyleID="s18"><Data ss:Type="String">chr1</Data></Cell>
    <Cell ss:StyleID="s19"><Data ss:Type="Number">156558786</Data></Cell>
    <Cell ss:StyleID="s19"><Data ss:Type="Number">156649619</Data></Cell>
    <Cell ss:StyleID="s20"><Data ss:Type="String">Abl2</Data></Cell>
    <Cell><Data ss:Type="Number">1.3338005197500893</Data></Cell>
    <Cell ss:StyleID="s22"><Data ss:Type="Number">3.5438579639872585</Data></Cell>
    <Cell><Data ss:Type="Number">4.7267995942866987</Data></Cell>
    <Cell ss:StyleID="s22"><Data ss:Type="Number">125</Data></Cell>
    <Cell><Data ss:Type="Number">129</Data></Cell>
   </Row>
   <Row>
    <Cell ss:StyleID="s18"><Data ss:Type="String">chr1</Data></Cell>
    <Cell ss:StyleID="s19"><Data ss:Type="Number">87205810</Data></Cell>
    <Cell ss:StyleID="s19"><Data ss:Type="Number">87211835</Data></Cell>
    <Cell ss:StyleID="s20"><Data ss:Type="String">Chrng</Data></Cell>
    <Cell><Data ss:Type="Number">0.96631204792442893</Data></Cell>
    <Cell ss:StyleID="s22"><Data ss:Type="Number">3.0335424171730936</Data></Cell>
    <Cell><Data ss:Type="Number">2.9313485856041543</Data></Cell>
    <Cell ss:StyleID="s22"><Data ss:Type="Number">107</Data></Cell>
    <Cell><Data ss:Type="Number">80</Data></Cell>
   </Row>
   <Row>
    <Cell ss:StyleID="s18"><Data ss:Type="String">chr1</Data></Cell>
    <Cell ss:StyleID="s19"><Data ss:Type="Number">136624900</Data></Cell>
    <Cell ss:StyleID="s19"><Data ss:Type="Number">136630391</Data></Cell>
    <Cell ss:StyleID="s20"><Data ss:Type="String">Zfp281</Data></Cell>
    <Cell><Data ss:Type="Number">1.2434862139436615</Data></Cell>
    <Cell ss:StyleID="s22"><Data ss:Type="Number">3.7423140099705452</Data></Cell>
    <Cell><Data ss:Type="Number">4.6535158796465952</Data></Cell>
    <Cell ss:StyleID="s22"><Data ss:Type="Number">132</Data></Cell>
    <Cell><Data ss:Type="Number">127</Data></Cell>
   </Row>
   <Row>
    <Cell ss:StyleID="s18"><Data ss:Type="String">chr1</Data></Cell>
    <Cell ss:StyleID="s19"><Data ss:Type="Number">32172805</Data></Cell>
    <Cell ss:StyleID="s19"><Data ss:Type="Number">32657738</Data></Cell>
    <Cell ss:StyleID="s20"><Data ss:Type="String">Khdrbs2</Data></Cell>
    <Cell><Data ss:Type="Number">0.92317311721351714</Data></Cell>
    <Cell ss:StyleID="s22"><Data ss:Type="Number">1.1907362758997189</Data></Cell>
    <Cell><Data ss:Type="Number">1.099255719601558</Data></Cell>
    <Cell ss:StyleID="s22"><Data ss:Type="Number">42</Data></Cell>
    <Cell><Data ss:Type="Number">30</Data></Cell>
   </Row>
   <Row>
    <Cell ss:StyleID="s18"><Data ss:Type="String">chr1</Data></Cell>
    <Cell ss:StyleID="s19"><Data ss:Type="Number">180726042</Data></Cell>
    <Cell ss:StyleID="s19"><Data ss:Type="Number">180754204</Data></Cell>
    <Cell ss:StyleID="s20"><Data ss:Type="String">Acbd3</Data></Cell>
    <Cell><Data ss:Type="Number">1.7317038211782965</Data></Cell>
    <Cell ss:StyleID="s22"><Data ss:Type="Number">4.3376821479204049</Data></Cell>
    <Cell><Data ss:Type="Number">7.511580750610646</Data></Cell>
    <Cell ss:StyleID="s22"><Data ss:Type="Number">153</Data></Cell>
    <Cell><Data ss:Type="Number">205</Data></Cell>
   </Row>
   <Row>
    <Cell ss:StyleID="s18"><Data ss:Type="String">chr1</Data></Cell>
    <Cell ss:StyleID="s19"><Data ss:Type="Number">75507076</Data></Cell>
    <Cell ss:StyleID="s19"><Data ss:Type="Number">75510366</Data></Cell>
    <Cell ss:StyleID="s20"><Data ss:Type="String">Inha</Data></Cell>
    <Cell><Data ss:Type="Number">1.9697846795615326</Data></Cell>
    <Cell ss:StyleID="s22"><Data ss:Type="Number">10.007854890300019</Data></Cell>
    <Cell><Data ss:Type="Number">19.713319238187939</Data></Cell>
    <Cell ss:StyleID="s22"><Data ss:Type="Number">353</Data></Cell>
    <Cell><Data ss:Type="Number">538</Data></Cell>
   </Row>
   <Row>
    <Cell ss:StyleID="s18"><Data ss:Type="String">chr1</Data></Cell>
    <Cell ss:StyleID="s19"><Data ss:Type="Number">72284372</Data></Cell>
    <Cell ss:StyleID="s19"><Data ss:Type="Number">72302995</Data></Cell>
    <Cell ss:StyleID="s20"><Data ss:Type="String">Tmem169</Data></Cell>
    <Cell><Data ss:Type="Number">1.4574350063243182</Data></Cell>
    <Cell ss:StyleID="s22"><Data ss:Type="Number">2.6649811889184187</Data></Cell>
    <Cell><Data ss:Type="Number">3.8840368759255046</Data></Cell>
    <Cell ss:StyleID="s22"><Data ss:Type="Number">94</Data></Cell>
    <Cell><Data ss:Type="Number">106</Data></Cell>
   </Row>
   <Row>
    <Cell ss:StyleID="s18"><Data ss:Type="String">chr1</Data></Cell>
    <Cell ss:StyleID="s19"><Data ss:Type="Number">193301993</Data></Cell>
    <Cell ss:StyleID="s19"><Data ss:Type="Number">193343878</Data></Cell>
    <Cell ss:StyleID="s20"><Data ss:Type="String">Lamb3</Data></Cell>
    <Cell><Data ss:Type="Number">0.59236941687867339</Data></Cell>
    <Cell ss:StyleID="s22"><Data ss:Type="Number">2.7216829163422145</Data></Cell>
    <Cell><Data ss:Type="Number">1.6122417220822849</Data></Cell>
    <Cell ss:StyleID="s22"><Data ss:Type="Number">96</Data></Cell>
    <Cell><Data ss:Type="Number">44</Data></Cell>
   </Row>
   <Row>
    <Cell ss:StyleID="s18"><Data ss:Type="String">chr1</Data></Cell>
    <Cell ss:StyleID="s19"><Data ss:Type="Number">57774860</Data></Cell>
    <Cell ss:StyleID="s19"><Data ss:Type="Number">57948397</Data></Cell>
    <Cell ss:StyleID="s20"><Data ss:Type="String">Spats2l</Data></Cell>
    <Cell><Data ss:Type="Number">2.0646219121410772</Data></Cell>
    <Cell ss:StyleID="s22"><Data ss:Type="Number">6.6908038360079445</Data></Cell>
    <Cell><Data ss:Type="Number">13.813980209659578</Data></Cell>
    <Cell ss:StyleID="s22"><Data ss:Type="Number">236</Data></Cell>
    <Cell><Data ss:Type="Number">377</Data></Cell>
   </Row>
   <Row>
    <Cell ss:StyleID="s18"><Data ss:Type="String">chr1</Data></Cell>
    <Cell ss:StyleID="s19"><Data ss:Type="Number">82316578</Data></Cell>
    <Cell ss:StyleID="s19"><Data ss:Type="Number">82445367</Data></Cell>
    <Cell ss:StyleID="s20"><Data ss:Type="String">Rhbdd1</Data></Cell>
    <Cell><Data ss:Type="Number">1.6630027621972168</Data></Cell>
    <Cell ss:StyleID="s22"><Data ss:Type="Number">4.0541735108014239</Data></Cell>
    <Cell><Data ss:Type="Number">6.7421017468895554</Data></Cell>
    <Cell ss:StyleID="s22"><Data ss:Type="Number">143</Data></Cell>
    <Cell><Data ss:Type="Number">184</Data></Cell>
   </Row>
   <Row>
    <Cell ss:StyleID="s18"><Data ss:Type="String">chr1</Data></Cell>
    <Cell ss:StyleID="s19"><Data ss:Type="Number">176814659</Data></Cell>
    <Cell ss:StyleID="s19"><Data ss:Type="Number">177020432</Data></Cell>
    <Cell ss:StyleID="s20"><Data ss:Type="String">Sdccag8</Data></Cell>
    <Cell><Data ss:Type="Number">1.5037851406182445</Data></Cell>
    <Cell ss:StyleID="s22"><Data ss:Type="Number">4.5077873301917935</Data></Cell>
    <Cell><Data ss:Type="Number">6.7787436042096072</Data></Cell>
    <Cell ss:StyleID="s22"><Data ss:Type="Number">159</Data></Cell>
    <Cell><Data ss:Type="Number">185</Data></Cell>
   </Row>
   <Row>
    <Cell ss:StyleID="s18"><Data ss:Type="String">chr1</Data></Cell>
    <Cell ss:StyleID="s19"><Data ss:Type="Number">10038217</Data></Cell>
    <Cell ss:StyleID="s19"><Data ss:Type="Number">10136768</Data></Cell>
    <Cell ss:StyleID="s20"><Data ss:Type="String">Cspp1</Data></Cell>
    <Cell><Data ss:Type="Number">2.1175609355293101</Data></Cell>
    <Cell ss:StyleID="s22"><Data ss:Type="Number">5.0181028770059584</Data></Cell>
    <Cell><Data ss:Type="Number">10.626138622815059</Data></Cell>
    <Cell ss:StyleID="s22"><Data ss:Type="Number">177</Data></Cell>
    <Cell><Data ss:Type="Number">290</Data></Cell>
   </Row>
   <Row>
    <Cell ss:StyleID="s18"><Data ss:Type="String">chr1</Data></Cell>
    <Cell ss:StyleID="s19"><Data ss:Type="Number">75168734</Data></Cell>
    <Cell ss:StyleID="s19"><Data ss:Type="Number">75171626</Data></Cell>
    <Cell ss:StyleID="s20"><Data ss:Type="String">Zfand2b</Data></Cell>
    <Cell><Data ss:Type="Number">1.3599580099846884</Data></Cell>
    <Cell ss:StyleID="s22"><Data ss:Type="Number">3.7990157373943414</Data></Cell>
    <Cell><Data ss:Type="Number">5.1665018821273225</Data></Cell>
    <Cell ss:StyleID="s22"><Data ss:Type="Number">134</Data></Cell>
    <Cell><Data ss:Type="Number">141</Data></Cell>
   </Row>
   <Row>
    <Cell ss:StyleID="s18"><Data ss:Type="String">chr1</Data></Cell>
    <Cell ss:StyleID="s19"><Data ss:Type="Number">164796731</Data></Cell>
    <Cell ss:StyleID="s19"><Data ss:Type="Number">164824266</Data></Cell>
    <Cell ss:StyleID="s20"><Data ss:Type="String">Dpt</Data></Cell>
    <Cell><Data ss:Type="Number">0.77926671953023341</Data></Cell>
    <Cell ss:StyleID="s22"><Data ss:Type="Number">1.9278587324090688</Data></Cell>
    <Cell><Data ss:Type="Number">1.5023161501221292</Data></Cell>
    <Cell ss:StyleID="s22"><Data ss:Type="Number">68</Data></Cell>
    <Cell><Data ss:Type="Number">41</Data></Cell>
   </Row>
   <Row>
    <Cell ss:StyleID="s18"><Data ss:Type="String">chr1</Data></Cell>
    <Cell ss:StyleID="s19"><Data ss:Type="Number">86045862</Data></Cell>
    <Cell ss:StyleID="s19"><Data ss:Type="Number">86055456</Data></Cell>
    <Cell ss:StyleID="s20"><Data ss:Type="String">2810459M11Rik</Data></Cell>
    <Cell><Data ss:Type="Number">1.877699283690889</Data></Cell>
    <Cell ss:StyleID="s22"><Data ss:Type="Number">4.5077873301917935</Data></Cell>
    <Cell><Data ss:Type="Number">8.4642690409319954</Data></Cell>
    <Cell ss:StyleID="s22"><Data ss:Type="Number">159</Data></Cell>
    <Cell><Data ss:Type="Number">231</Data></Cell>
   </Row>
   <Row>
    <Cell ss:StyleID="s18"><Data ss:Type="String">chr1</Data></Cell>
    <Cell ss:StyleID="s19"><Data ss:Type="Number">6214661</Data></Cell>
    <Cell ss:StyleID="s19"><Data ss:Type="Number">6276104</Data></Cell>
    <Cell ss:StyleID="s20"><Data ss:Type="String">Rb1cc1</Data></Cell>
    <Cell><Data ss:Type="Number">1.6785989241040902</Data></Cell>
    <Cell ss:StyleID="s22"><Data ss:Type="Number">4.6495416487512831</Data></Cell>
    <Cell><Data ss:Type="Number">7.804715609171061</Data></Cell>
    <Cell ss:StyleID="s22"><Data ss:Type="Number">164</Data></Cell>
    <Cell><Data ss:Type="Number">213</Data></Cell>
   </Row>
   <Row>
    <Cell ss:StyleID="s18"><Data ss:Type="String">chr1</Data></Cell>
    <Cell ss:StyleID="s19"><Data ss:Type="Number">36778983</Data></Cell>
    <Cell ss:StyleID="s19"><Data ss:Type="Number">36782820</Data></Cell>
    <Cell ss:StyleID="s20"><Data ss:Type="String">Zap70</Data></Cell>
    <Cell><Data ss:Type="Number">0.72622951887463327</Data></Cell>
    <Cell ss:StyleID="s22"><Data ss:Type="Number">2.9768406897492974</Data></Cell>
    <Cell><Data ss:Type="Number">2.1618695818830638</Data></Cell>
    <Cell ss:StyleID="s22"><Data ss:Type="Number">105</Data></Cell>
    <Cell><Data ss:Type="Number">59</Data></Cell>
   </Row>
   <Row>
    <Cell ss:StyleID="s18"><Data ss:Type="String">chr1</Data></Cell>
    <Cell ss:StyleID="s19"><Data ss:Type="Number">153749425</Data></Cell>
    <Cell ss:StyleID="s19"><Data ss:Type="Number">153764221</Data></Cell>
    <Cell ss:StyleID="s20"><Data ss:Type="String">Rnasel</Data></Cell>
    <Cell><Data ss:Type="Number">0.82572706595209022</Data></Cell>
    <Cell ss:StyleID="s22"><Data ss:Type="Number">2.041262187256661</Data></Cell>
    <Cell><Data ss:Type="Number">1.6855254367223889</Data></Cell>
    <Cell ss:StyleID="s22"><Data ss:Type="Number">72</Data></Cell>
    <Cell><Data ss:Type="Number">46</Data></Cell>
   </Row>
   <Row>
    <Cell ss:StyleID="s18"><Data ss:Type="String">chr1</Data></Cell>
    <Cell ss:StyleID="s19"><Data ss:Type="Number">60909024</Data></Cell>
    <Cell ss:StyleID="s19"><Data ss:Type="Number">60915832</Data></Cell>
    <Cell ss:StyleID="s20"><Data ss:Type="String">Ctla4</Data></Cell>
    <Cell><Data ss:Type="Number">0.87623211125350764</Data></Cell>
    <Cell ss:StyleID="s22"><Data ss:Type="Number">1.6727009590019861</Data></Cell>
    <Cell><Data ss:Type="Number">1.4656742928020772</Data></Cell>
    <Cell ss:StyleID="s22"><Data ss:Type="Number">59</Data></Cell>
    <Cell><Data ss:Type="Number">40</Data></Cell>
   </Row>
   <Row>
    <Cell ss:StyleID="s18"><Data ss:Type="String">chr1</Data></Cell>
    <Cell ss:StyleID="s19"><Data ss:Type="Number">171370172</Data></Cell>
    <Cell ss:StyleID="s19"><Data ss:Type="Number">171388287</Data></Cell>
    <Cell ss:StyleID="s20"><Data ss:Type="String">Nectin4</Data></Cell>
    <Cell><Data ss:Type="Number">0.99418643392224915</Data></Cell>
    <Cell ss:StyleID="s22"><Data ss:Type="Number">1.8428061412733745</Data></Cell>
    <Cell><Data ss:Type="Number">1.8320928660025966</Data></Cell>
    <Cell ss:StyleID="s22"><Data ss:Type="Number">65</Data></Cell>
    <Cell><Data ss:Type="Number">50</Data></Cell>
   </Row>
   <Row>
    <Cell ss:StyleID="s18"><Data ss:Type="String">chr1</Data></Cell>
    <Cell ss:StyleID="s19"><Data ss:Type="Number">105990405</Data></Cell>
    <Cell ss:StyleID="s19"><Data ss:Type="Number">106034079</Data></Cell>
    <Cell ss:StyleID="s20"><Data ss:Type="String">Zcchc2</Data></Cell>
    <Cell><Data ss:Type="Number">1.35706448230387</Data></Cell>
    <Cell ss:StyleID="s22"><Data ss:Type="Number">3.9691209196657296</Data></Cell>
    <Cell><Data ss:Type="Number">5.386353026047634</Data></Cell>
    <Cell ss:StyleID="s22"><Data ss:Type="Number">140</Data></Cell>
    <Cell><Data ss:Type="Number">147</Data></Cell>
   </Row>
   <Row>
    <Cell ss:StyleID="s18"><Data ss:Type="String">chr1</Data></Cell>
    <Cell ss:StyleID="s19"><Data ss:Type="Number">105990405</Data></Cell>
    <Cell ss:StyleID="s19"><Data ss:Type="Number">106034079</Data></Cell>
    <Cell ss:StyleID="s20"><Data ss:Type="String">Zcchc2</Data></Cell>
    <Cell><Data ss:Type="Number">1.35706448230387</Data></Cell>
    <Cell ss:StyleID="s22"><Data ss:Type="Number">3.9691209196657296</Data></Cell>
    <Cell><Data ss:Type="Number">5.386353026047634</Data></Cell>
    <Cell ss:StyleID="s22"><Data ss:Type="Number">140</Data></Cell>
    <Cell><Data ss:Type="Number">147</Data></Cell>
   </Row>
   <Row>
    <Cell ss:StyleID="s18"><Data ss:Type="String">chr1</Data></Cell>
    <Cell ss:StyleID="s19"><Data ss:Type="Number">132298625</Data></Cell>
    <Cell ss:StyleID="s19"><Data ss:Type="Number">132307357</Data></Cell>
    <Cell ss:StyleID="s20"><Data ss:Type="String">Klhdc8a</Data></Cell>
    <Cell><Data ss:Type="Number">1.9526510176213177</Data></Cell>
    <Cell ss:StyleID="s22"><Data ss:Type="Number">6.549049517448454</Data></Cell>
    <Cell><Data ss:Type="Number">12.788008204698123</Data></Cell>
    <Cell ss:StyleID="s22"><Data ss:Type="Number">231</Data></Cell>
    <Cell><Data ss:Type="Number">349</Data></Cell>
   </Row>
   <Row>
    <Cell ss:StyleID="s18"><Data ss:Type="String">chr1</Data></Cell>
    <Cell ss:StyleID="s19"><Data ss:Type="Number">171839696</Data></Cell>
    <Cell ss:StyleID="s19"><Data ss:Type="Number">171855097</Data></Cell>
    <Cell ss:StyleID="s20"><Data ss:Type="String">Cd84</Data></Cell>
    <Cell><Data ss:Type="Number">0.72376772389539734</Data></Cell>
    <Cell ss:StyleID="s22"><Data ss:Type="Number">1.4175431855949034</Data></Cell>
    <Cell><Data ss:Type="Number">1.025972004961454</Data></Cell>
    <Cell ss:StyleID="s22"><Data ss:Type="Number">50</Data></Cell>
    <Cell><Data ss:Type="Number">28</Data></Cell>
   </Row>
   <Row>
    <Cell ss:StyleID="s18"><Data ss:Type="String">chr1</Data></Cell>
    <Cell ss:StyleID="s19"><Data ss:Type="Number">40681711</Data></Cell>
    <Cell ss:StyleID="s19"><Data ss:Type="Number">40768885</Data></Cell>
    <Cell ss:StyleID="s20"><Data ss:Type="String">Slc9a2</Data></Cell>
    <Cell><Data ss:Type="Number">2.0229532655461413</Data></Cell>
    <Cell ss:StyleID="s22"><Data ss:Type="Number">8.476908249857523</Data></Cell>
    <Cell><Data ss:Type="Number">17.148389225784303</Data></Cell>
    <Cell ss:StyleID="s22"><Data ss:Type="Number">299</Data></Cell>
    <Cell><Data ss:Type="Number">468</Data></Cell>
   </Row>
   <Row>
    <Cell ss:StyleID="s18"><Data ss:Type="String">chr1</Data></Cell>
    <Cell ss:StyleID="s19"><Data ss:Type="Number">118389057</Data></Cell>
    <Cell ss:StyleID="s19"><Data ss:Type="Number">118609462</Data></Cell>
    <Cell ss:StyleID="s20"><Data ss:Type="String">Clasp1</Data></Cell>
    <Cell><Data ss:Type="Number">1.7285425483040822</Data></Cell>
    <Cell ss:StyleID="s22"><Data ss:Type="Number">4.621190785039385</Data></Cell>
    <Cell><Data ss:Type="Number">7.9879248957713207</Data></Cell>
    <Cell ss:StyleID="s22"><Data ss:Type="Number">163</Data></Cell>
    <Cell><Data ss:Type="Number">218</Data></Cell>
   </Row>
   <Row>
    <Cell ss:StyleID="s18"><Data ss:Type="String">chr1</Data></Cell>
    <Cell ss:StyleID="s19"><Data ss:Type="Number">55131244</Data></Cell>
    <Cell ss:StyleID="s19"><Data ss:Type="Number">55154899</Data></Cell>
    <Cell ss:StyleID="s20"><Data ss:Type="String">Mob4</Data></Cell>
    <Cell><Data ss:Type="Number">1.5015139229972791</Data></Cell>
    <Cell ss:StyleID="s22"><Data ss:Type="Number">3.8557174648181376</Data></Cell>
    <Cell><Data ss:Type="Number">5.7894134565682052</Data></Cell>
    <Cell ss:StyleID="s22"><Data ss:Type="Number">136</Data></Cell>
    <Cell><Data ss:Type="Number">158</Data></Cell>
   </Row>
   <Row>
    <Cell ss:StyleID="s18"><Data ss:Type="String">chr1</Data></Cell>
    <Cell ss:StyleID="s19"><Data ss:Type="Number">170232870</Data></Cell>
    <Cell ss:StyleID="s19"><Data ss:Type="Number">170251587</Data></Cell>
    <Cell ss:StyleID="s20"><Data ss:Type="String">Sh2d1b2</Data></Cell>
    <Cell><Data ss:Type="Number">0.96181757328292006</Data></Cell>
    <Cell ss:StyleID="s22"><Data ss:Type="Number">1.219087139611617</Data></Cell>
    <Cell><Data ss:Type="Number">1.1725394342416617</Data></Cell>
    <Cell ss:StyleID="s22"><Data ss:Type="Number">43</Data></Cell>
    <Cell><Data ss:Type="Number">32</Data></Cell>
   </Row>
   <Row>
    <Cell ss:StyleID="s18"><Data ss:Type="String">chr1</Data></Cell>
    <Cell ss:StyleID="s19"><Data ss:Type="Number">167598361</Data></Cell>
    <Cell ss:StyleID="s19"><Data ss:Type="Number">167639623</Data></Cell>
    <Cell ss:StyleID="s20"><Data ss:Type="String">Rxrg</Data></Cell>
    <Cell><Data ss:Type="Number">1.45056031289826</Data></Cell>
    <Cell ss:StyleID="s22"><Data ss:Type="Number">5.3299623778368375</Data></Cell>
    <Cell><Data ss:Type="Number">7.7314318945309575</Data></Cell>
    <Cell ss:StyleID="s22"><Data ss:Type="Number">188</Data></Cell>
    <Cell><Data ss:Type="Number">211</Data></Cell>
   </Row>
   <Row>
    <Cell ss:StyleID="s18"><Data ss:Type="String">chr1</Data></Cell>
    <Cell ss:StyleID="s19"><Data ss:Type="Number">164151834</Data></Cell>
    <Cell ss:StyleID="s19"><Data ss:Type="Number">164220277</Data></Cell>
    <Cell ss:StyleID="s20"><Data ss:Type="String">F5</Data></Cell>
    <Cell><Data ss:Type="Number">0.67277821692820694</Data></Cell>
    <Cell ss:StyleID="s22"><Data ss:Type="Number">2.0696130509685591</Data></Cell>
    <Cell><Data ss:Type="Number">1.3923905781619734</Data></Cell>
    <Cell ss:StyleID="s22"><Data ss:Type="Number">73</Data></Cell>
    <Cell><Data ss:Type="Number">38</Data></Cell>
   </Row>
   <Row>
    <Cell ss:StyleID="s18"><Data ss:Type="String">chr1</Data></Cell>
    <Cell ss:StyleID="s19"><Data ss:Type="Number">171329144</Data></Cell>
    <Cell ss:StyleID="s19"><Data ss:Type="Number">171342501</Data></Cell>
    <Cell ss:StyleID="s20"><Data ss:Type="String">Dedd</Data></Cell>
    <Cell><Data ss:Type="Number">1.7491701168256111</Data></Cell>
    <Cell ss:StyleID="s22"><Data ss:Type="Number">3.7706648736824433</Data></Cell>
    <Cell><Data ss:Type="Number">6.5955343176093475</Data></Cell>
    <Cell ss:StyleID="s22"><Data ss:Type="Number">133</Data></Cell>
    <Cell><Data ss:Type="Number">180</Data></Cell>
   </Row>
   <Row>
    <Cell ss:StyleID="s18"><Data ss:Type="String">chr1</Data></Cell>
    <Cell ss:StyleID="s19"><Data ss:Type="Number">93479060</Data></Cell>
    <Cell ss:StyleID="s19"><Data ss:Type="Number">93509732</Data></Cell>
    <Cell ss:StyleID="s20"><Data ss:Type="String">Sept2</Data></Cell>
    <Cell><Data ss:Type="Number">2.1982566705614173</Data></Cell>
    <Cell ss:StyleID="s22"><Data ss:Type="Number">3.3170510542920741</Data></Cell>
    <Cell><Data ss:Type="Number">7.2917296066903345</Data></Cell>
    <Cell ss:StyleID="s22"><Data ss:Type="Number">117</Data></Cell>
    <Cell><Data ss:Type="Number">199</Data></Cell>
   </Row>
   <Row>
    <Cell ss:StyleID="s18"><Data ss:Type="String">chr1</Data></Cell>
    <Cell ss:StyleID="s19"><Data ss:Type="Number">88200610</Data></Cell>
    <Cell ss:StyleID="s19"><Data ss:Type="Number">88220002</Data></Cell>
    <Cell ss:StyleID="s20"><Data ss:Type="String">Ugt1a2</Data></Cell>
    <Cell><Data ss:Type="Number">0.7490290973755126</Data></Cell>
    <Cell ss:StyleID="s22"><Data ss:Type="Number">2.4948760066470301</Data></Cell>
    <Cell><Data ss:Type="Number">1.8687347233226483</Data></Cell>
    <Cell ss:StyleID="s22"><Data ss:Type="Number">88</Data></Cell>
    <Cell><Data ss:Type="Number">51</Data></Cell>
   </Row>
   <Row>
    <Cell ss:StyleID="s18"><Data ss:Type="String">chr1</Data></Cell>
    <Cell ss:StyleID="s19"><Data ss:Type="Number">93006333</Data></Cell>
    <Cell ss:StyleID="s19"><Data ss:Type="Number">93012269</Data></Cell>
    <Cell ss:StyleID="s20"><Data ss:Type="String">Aqp12</Data></Cell>
    <Cell><Data ss:Type="Number">0.7525613765639303</Data></Cell>
    <Cell ss:StyleID="s22"><Data ss:Type="Number">2.2397182332399477</Data></Cell>
    <Cell><Data ss:Type="Number">1.6855254367223889</Data></Cell>
    <Cell ss:StyleID="s22"><Data ss:Type="Number">79</Data></Cell>
    <Cell><Data ss:Type="Number">46</Data></Cell>
   </Row>
   <Row>
    <Cell ss:StyleID="s18"><Data ss:Type="String">chr1</Data></Cell>
    <Cell ss:StyleID="s19"><Data ss:Type="Number">9798129</Data></Cell>
    <Cell ss:StyleID="s19"><Data ss:Type="Number">9902568</Data></Cell>
    <Cell ss:StyleID="s20"><Data ss:Type="String">Sgk3</Data></Cell>
    <Cell><Data ss:Type="Number">1.4129242793962811</Data></Cell>
    <Cell ss:StyleID="s22"><Data ss:Type="Number">3.3454019180039722</Data></Cell>
    <Cell><Data ss:Type="Number">4.7267995942866987</Data></Cell>
    <Cell ss:StyleID="s22"><Data ss:Type="Number">118</Data></Cell>
    <Cell><Data ss:Type="Number">129</Data></Cell>
   </Row>
   <Row>
    <Cell ss:StyleID="s18"><Data ss:Type="String">chr1</Data></Cell>
    <Cell ss:StyleID="s19"><Data ss:Type="Number">59764278</Data></Cell>
    <Cell ss:StyleID="s19"><Data ss:Type="Number">59878081</Data></Cell>
    <Cell ss:StyleID="s20"><Data ss:Type="String">Bmpr2</Data></Cell>
    <Cell><Data ss:Type="Number">1.726090788895273</Data></Cell>
    <Cell ss:StyleID="s22"><Data ss:Type="Number">4.3093312842085068</Data></Cell>
    <Cell><Data ss:Type="Number">7.4382970359705416</Data></Cell>
    <Cell ss:StyleID="s22"><Data ss:Type="Number">152</Data></Cell>
    <Cell><Data ss:Type="Number">203</Data></Cell>
   </Row>
   <Row>
    <Cell ss:StyleID="s18"><Data ss:Type="String">chr1</Data></Cell>
    <Cell ss:StyleID="s19"><Data ss:Type="Number">134962564</Data></Cell>
    <Cell ss:StyleID="s19"><Data ss:Type="Number">134974179</Data></Cell>
    <Cell ss:StyleID="s20"><Data ss:Type="String">Ube2t</Data></Cell>
    <Cell><Data ss:Type="Number">1.7540289227056824</Data></Cell>
    <Cell ss:StyleID="s22"><Data ss:Type="Number">2.3814725517994377</Data></Cell>
    <Cell><Data ss:Type="Number">4.1771717344859205</Data></Cell>
    <Cell ss:StyleID="s22"><Data ss:Type="Number">84</Data></Cell>
    <Cell><Data ss:Type="Number">114</Data></Cell>
   </Row>
   <Row>
    <Cell ss:StyleID="s18"><Data ss:Type="String">chr1</Data></Cell>
    <Cell ss:StyleID="s19"><Data ss:Type="Number">192190776</Data></Cell>
    <Cell ss:StyleID="s19"><Data ss:Type="Number">192510159</Data></Cell>
    <Cell ss:StyleID="s20"><Data ss:Type="String">Kcnh1</Data></Cell>
    <Cell><Data ss:Type="Number">2.0514958160300378</Data></Cell>
    <Cell ss:StyleID="s22"><Data ss:Type="Number">5.3583132415487347</Data></Cell>
    <Cell><Data ss:Type="Number">10.992557196015579</Data></Cell>
    <Cell ss:StyleID="s22"><Data ss:Type="Number">189</Data></Cell>
    <Cell><Data ss:Type="Number">300</Data></Cell>
   </Row>
   <Row>
    <Cell ss:StyleID="s18"><Data ss:Type="String">chr1</Data></Cell>
    <Cell ss:StyleID="s19"><Data ss:Type="Number">173673679</Data></Cell>
    <Cell ss:StyleID="s19"><Data ss:Type="Number">173698392</Data></Cell>
    <Cell ss:StyleID="s20"><Data ss:Type="String">Pydc3</Data></Cell>
    <Cell><Data ss:Type="Number">0.76275287061575825</Data></Cell>
    <Cell ss:StyleID="s22"><Data ss:Type="Number">1.7294026864257823</Data></Cell>
    <Cell><Data ss:Type="Number">1.3191068635218695</Data></Cell>
    <Cell ss:StyleID="s22"><Data ss:Type="Number">61</Data></Cell>
    <Cell><Data ss:Type="Number">36</Data></Cell>
   </Row>
   <Row>
    <Cell ss:StyleID="s18"><Data ss:Type="String">chr1</Data></Cell>
    <Cell ss:StyleID="s19"><Data ss:Type="Number">60098246</Data></Cell>
    <Cell ss:StyleID="s19"><Data ss:Type="Number">60153953</Data></Cell>
    <Cell ss:StyleID="s20"><Data ss:Type="String">Carf</Data></Cell>
    <Cell><Data ss:Type="Number">1.6915789765412386</Data></Cell>
    <Cell ss:StyleID="s22"><Data ss:Type="Number">3.8557174648181376</Data></Cell>
    <Cell><Data ss:Type="Number">6.522250602969244</Data></Cell>
    <Cell ss:StyleID="s22"><Data ss:Type="Number">136</Data></Cell>
    <Cell><Data ss:Type="Number">178</Data></Cell>
   </Row>
   <Row>
    <Cell ss:StyleID="s18"><Data ss:Type="String">chr1</Data></Cell>
    <Cell ss:StyleID="s19"><Data ss:Type="Number">39535801</Data></Cell>
    <Cell ss:StyleID="s19"><Data ss:Type="Number">39546877</Data></Cell>
    <Cell ss:StyleID="s20"><Data ss:Type="String">Cnot11</Data></Cell>
    <Cell><Data ss:Type="Number">1.6602913446501562</Data></Cell>
    <Cell ss:StyleID="s22"><Data ss:Type="Number">3.685612282546749</Data></Cell>
    <Cell><Data ss:Type="Number">6.1191901724486728</Data></Cell>
    <Cell ss:StyleID="s22"><Data ss:Type="Number">130</Data></Cell>
    <Cell><Data ss:Type="Number">167</Data></Cell>
   </Row>
   <Row>
    <Cell ss:StyleID="s18"><Data ss:Type="String">chr1</Data></Cell>
    <Cell ss:StyleID="s19"><Data ss:Type="Number">171150712</Data></Cell>
    <Cell ss:StyleID="s19"><Data ss:Type="Number">171161130</Data></Cell>
    <Cell ss:StyleID="s20"><Data ss:Type="String">Mpz</Data></Cell>
    <Cell><Data ss:Type="Number">1.2731521795601339</Data></Cell>
    <Cell ss:StyleID="s22"><Data ss:Type="Number">3.7990157373943414</Data></Cell>
    <Cell><Data ss:Type="Number">4.8367251662468549</Data></Cell>
    <Cell ss:StyleID="s22"><Data ss:Type="Number">134</Data></Cell>
    <Cell><Data ss:Type="Number">132</Data></Cell>
   </Row>
   <Row>
    <Cell ss:StyleID="s18"><Data ss:Type="String">chr1</Data></Cell>
    <Cell ss:StyleID="s19"><Data ss:Type="Number">12692429</Data></Cell>
    <Cell ss:StyleID="s19"><Data ss:Type="Number">12860372</Data></Cell>
    <Cell ss:StyleID="s20"><Data ss:Type="String">Sulf1</Data></Cell>
    <Cell><Data ss:Type="Number">1.3934144237941521</Data></Cell>
    <Cell ss:StyleID="s22"><Data ss:Type="Number">3.6289105551229528</Data></Cell>
    <Cell><Data ss:Type="Number">5.0565763101671664</Data></Cell>
    <Cell ss:StyleID="s22"><Data ss:Type="Number">128</Data></Cell>
    <Cell><Data ss:Type="Number">138</Data></Cell>
   </Row>
   <Row>
    <Cell ss:StyleID="s18"><Data ss:Type="String">chr1</Data></Cell>
    <Cell ss:StyleID="s19"><Data ss:Type="Number">143739567</Data></Cell>
    <Cell ss:StyleID="s19"><Data ss:Type="Number">143749678</Data></Cell>
    <Cell ss:StyleID="s20"><Data ss:Type="String">Glrx2</Data></Cell>
    <Cell><Data ss:Type="Number">1.5509308369187085</Data></Cell>
    <Cell ss:StyleID="s22"><Data ss:Type="Number">6.3789443351770654</Data></Cell>
    <Cell><Data ss:Type="Number">9.8933014764140204</Data></Cell>
    <Cell ss:StyleID="s22"><Data ss:Type="Number">225</Data></Cell>
    <Cell><Data ss:Type="Number">270</Data></Cell>
   </Row>
   <Row>
    <Cell ss:StyleID="s18"><Data ss:Type="String">chr1</Data></Cell>
    <Cell ss:StyleID="s19"><Data ss:Type="Number">133246096</Data></Cell>
    <Cell ss:StyleID="s19"><Data ss:Type="Number">133303435</Data></Cell>
    <Cell ss:StyleID="s20"><Data ss:Type="String">Plekha6</Data></Cell>
    <Cell><Data ss:Type="Number">0.61812460891687659</Data></Cell>
    <Cell ss:StyleID="s22"><Data ss:Type="Number">1.9562095961209667</Data></Cell>
    <Cell><Data ss:Type="Number">1.2091812915617137</Data></Cell>
    <Cell ss:StyleID="s22"><Data ss:Type="Number">69</Data></Cell>
    <Cell><Data ss:Type="Number">33</Data></Cell>
   </Row>
   <Row>
    <Cell ss:StyleID="s18"><Data ss:Type="String">chr1</Data></Cell>
    <Cell ss:StyleID="s19"><Data ss:Type="Number">7088919</Data></Cell>
    <Cell ss:StyleID="s19"><Data ss:Type="Number">7173628</Data></Cell>
    <Cell ss:StyleID="s20"><Data ss:Type="String">Pcmtd1</Data></Cell>
    <Cell><Data ss:Type="Number">1.9386635461483857</Data></Cell>
    <Cell ss:StyleID="s22"><Data ss:Type="Number">2.041262187256661</Data></Cell>
    <Cell><Data ss:Type="Number">3.9573205905656086</Data></Cell>
    <Cell ss:StyleID="s22"><Data ss:Type="Number">72</Data></Cell>
    <Cell><Data ss:Type="Number">108</Data></Cell>
   </Row>
   <Row>
    <Cell ss:StyleID="s18"><Data ss:Type="String">chr1</Data></Cell>
    <Cell ss:StyleID="s19"><Data ss:Type="Number">93478992</Data></Cell>
    <Cell ss:StyleID="s19"><Data ss:Type="Number">93509732</Data></Cell>
    <Cell ss:StyleID="s20"><Data ss:Type="String">Sept2</Data></Cell>
    <Cell><Data ss:Type="Number">2.1982566705614173</Data></Cell>
    <Cell ss:StyleID="s22"><Data ss:Type="Number">3.3170510542920741</Data></Cell>
    <Cell><Data ss:Type="Number">7.2917296066903345</Data></Cell>
    <Cell ss:StyleID="s22"><Data ss:Type="Number">117</Data></Cell>
    <Cell><Data ss:Type="Number">199</Data></Cell>
   </Row>
   <Row>
    <Cell ss:StyleID="s18"><Data ss:Type="String">chr1</Data></Cell>
    <Cell ss:StyleID="s19"><Data ss:Type="Number">36764514</Data></Cell>
    <Cell ss:StyleID="s19"><Data ss:Type="Number">36782820</Data></Cell>
    <Cell ss:StyleID="s20"><Data ss:Type="String">Zap70</Data></Cell>
    <Cell><Data ss:Type="Number">0.65000025328951716</Data></Cell>
    <Cell ss:StyleID="s22"><Data ss:Type="Number">4.8479976947345698</Data></Cell>
    <Cell><Data ss:Type="Number">3.1511997295244658</Data></Cell>
    <Cell ss:StyleID="s22"><Data ss:Type="Number">171</Data></Cell>
    <Cell><Data ss:Type="Number">86</Data></Cell>
   </Row>
   <Row>
    <Cell ss:StyleID="s18"><Data ss:Type="String">chr1</Data></Cell>
    <Cell ss:StyleID="s19"><Data ss:Type="Number">90998726</Data></Cell>
    <Cell ss:StyleID="s19"><Data ss:Type="Number">91128944</Data></Cell>
    <Cell ss:StyleID="s20"><Data ss:Type="String">Lrrfip1</Data></Cell>
    <Cell><Data ss:Type="Number">1.8520565836056744</Data></Cell>
    <Cell ss:StyleID="s22"><Data ss:Type="Number">5.5000675601082252</Data></Cell>
    <Cell><Data ss:Type="Number">10.186436334974436</Data></Cell>
    <Cell ss:StyleID="s22"><Data ss:Type="Number">194</Data></Cell>
    <Cell><Data ss:Type="Number">278</Data></Cell>
   </Row>
   <Row>
    <Cell ss:StyleID="s18"><Data ss:Type="String">chr1</Data></Cell>
    <Cell ss:StyleID="s19"><Data ss:Type="Number">178319152</Data></Cell>
    <Cell ss:StyleID="s19"><Data ss:Type="Number">178322693</Data></Cell>
    <Cell ss:StyleID="s20"><Data ss:Type="String">Cox20</Data></Cell>
    <Cell><Data ss:Type="Number">1.3396117934455998</Data></Cell>
    <Cell ss:StyleID="s22"><Data ss:Type="Number">3.8840683285300357</Data></Cell>
    <Cell><Data ss:Type="Number">5.2031437394473743</Data></Cell>
    <Cell ss:StyleID="s22"><Data ss:Type="Number">137</Data></Cell>
    <Cell><Data ss:Type="Number">142</Data></Cell>
   </Row>
   <Row>
    <Cell ss:StyleID="s18"><Data ss:Type="String">chr1</Data></Cell>
    <Cell ss:StyleID="s19"><Data ss:Type="Number">161969187</Data></Cell>
    <Cell ss:StyleID="s19"><Data ss:Type="Number">161973435</Data></Cell>
    <Cell ss:StyleID="s20"><Data ss:Type="String">Pigc</Data></Cell>
    <Cell><Data ss:Type="Number">0.87886080758726814</Data></Cell>
    <Cell ss:StyleID="s22"><Data ss:Type="Number">2.1263147783923553</Data></Cell>
    <Cell><Data ss:Type="Number">1.8687347233226483</Data></Cell>
    <Cell ss:StyleID="s22"><Data ss:Type="Number">75</Data></Cell>
    <Cell><Data ss:Type="Number">51</Data></Cell>
   </Row>
   <Row>
    <Cell ss:StyleID="s18"><Data ss:Type="String">chr1</Data></Cell>
    <Cell ss:StyleID="s19"><Data ss:Type="Number">57845570</Data></Cell>
    <Cell ss:StyleID="s19"><Data ss:Type="Number">57948397</Data></Cell>
    <Cell ss:StyleID="s20"><Data ss:Type="String">Spats2l</Data></Cell>
    <Cell><Data ss:Type="Number">0.70718544450695831</Data></Cell>
    <Cell ss:StyleID="s22"><Data ss:Type="Number">1.5025957767305977</Data></Cell>
    <Cell><Data ss:Type="Number">1.062613862281506</Data></Cell>
    <Cell ss:StyleID="s22"><Data ss:Type="Number">53</Data></Cell>
    <Cell><Data ss:Type="Number">29</Data></Cell>
   </Row>
   <Row>
    <Cell ss:StyleID="s18"><Data ss:Type="String">chr1</Data></Cell>
    <Cell ss:StyleID="s19"><Data ss:Type="Number">42697145</Data></Cell>
    <Cell ss:StyleID="s19"><Data ss:Type="Number">42700209</Data></Cell>
    <Cell ss:StyleID="s20"><Data ss:Type="String">Pou3f3</Data></Cell>
    <Cell><Data ss:Type="Number">2.0434836748902669</Data></Cell>
    <Cell ss:StyleID="s22"><Data ss:Type="Number">18.002798457055274</Data></Cell>
    <Cell><Data ss:Type="Number">36.788424749332137</Data></Cell>
    <Cell ss:StyleID="s22"><Data ss:Type="Number">635</Data></Cell>
    <Cell><Data ss:Type="Number">1004</Data></Cell>
   </Row>
   <Row>
    <Cell ss:StyleID="s18"><Data ss:Type="String">chr1</Data></Cell>
    <Cell ss:StyleID="s19"><Data ss:Type="Number">134111241</Data></Cell>
    <Cell ss:StyleID="s19"><Data ss:Type="Number">134151540</Data></Cell>
    <Cell ss:StyleID="s20"><Data ss:Type="String">Chit1</Data></Cell>
    <Cell><Data ss:Type="Number">0.5825092345234586</Data></Cell>
    <Cell ss:StyleID="s22"><Data ss:Type="Number">2.0129113235447629</Data></Cell>
    <Cell><Data ss:Type="Number">1.1725394342416617</Data></Cell>
    <Cell ss:StyleID="s22"><Data ss:Type="Number">71</Data></Cell>
    <Cell><Data ss:Type="Number">32</Data></Cell>
   </Row>
   <Row>
    <Cell ss:StyleID="s18"><Data ss:Type="String">chr1</Data></Cell>
    <Cell ss:StyleID="s19"><Data ss:Type="Number">74332609</Data></Cell>
    <Cell ss:StyleID="s19"><Data ss:Type="Number">74353692</Data></Cell>
    <Cell ss:StyleID="s20"><Data ss:Type="String">Pnkd</Data></Cell>
    <Cell><Data ss:Type="Number">1.6117516540527757</Data></Cell>
    <Cell ss:StyleID="s22"><Data ss:Type="Number">2.4098234155113358</Data></Cell>
    <Cell><Data ss:Type="Number">3.8840368759255046</Data></Cell>
    <Cell ss:StyleID="s22"><Data ss:Type="Number">85</Data></Cell>
    <Cell><Data ss:Type="Number">106</Data></Cell>
   </Row>
   <Row>
    <Cell ss:StyleID="s18"><Data ss:Type="String">chr1</Data></Cell>
    <Cell ss:StyleID="s19"><Data ss:Type="Number">164307671</Data></Cell>
    <Cell ss:StyleID="s19"><Data ss:Type="Number">164437300</Data></Cell>
    <Cell ss:StyleID="s20"><Data ss:Type="String">Nme7</Data></Cell>
    <Cell><Data ss:Type="Number">1.3792481945234782</Data></Cell>
    <Cell ss:StyleID="s22"><Data ss:Type="Number">3.7990157373943414</Data></Cell>
    <Cell><Data ss:Type="Number">5.2397855967674261</Data></Cell>
    <Cell ss:StyleID="s22"><Data ss:Type="Number">134</Data></Cell>
    <Cell><Data ss:Type="Number">143</Data></Cell>
   </Row>
   <Row>
    <Cell ss:StyleID="s18"><Data ss:Type="String">chr1</Data></Cell>
    <Cell ss:StyleID="s19"><Data ss:Type="Number">162570827</Data></Cell>
    <Cell ss:StyleID="s19"><Data ss:Type="Number">162599078</Data></Cell>
    <Cell ss:StyleID="s20"><Data ss:Type="String">Vamp4</Data></Cell>
    <Cell><Data ss:Type="Number">1.6574833371650322</Data></Cell>
    <Cell ss:StyleID="s22"><Data ss:Type="Number">3.7139631462586471</Data></Cell>
    <Cell><Data ss:Type="Number">6.1558320297687246</Data></Cell>
    <Cell ss:StyleID="s22"><Data ss:Type="Number">131</Data></Cell>
    <Cell><Data ss:Type="Number">168</Data></Cell>
   </Row>
   <Row>
    <Cell ss:StyleID="s18"><Data ss:Type="String">chr1</Data></Cell>
    <Cell ss:StyleID="s19"><Data ss:Type="Number">88306711</Data></Cell>
    <Cell ss:StyleID="s19"><Data ss:Type="Number">88388851</Data></Cell>
    <Cell ss:StyleID="s20"><Data ss:Type="String">Trpm8</Data></Cell>
    <Cell><Data ss:Type="Number">0.68023282320995981</Data></Cell>
    <Cell ss:StyleID="s22"><Data ss:Type="Number">3.7706648736824433</Data></Cell>
    <Cell><Data ss:Type="Number">2.5649300124036349</Data></Cell>
    <Cell ss:StyleID="s22"><Data ss:Type="Number">133</Data></Cell>
    <Cell><Data ss:Type="Number">70</Data></Cell>
   </Row>
   <Row>
    <Cell ss:StyleID="s18"><Data ss:Type="String">chr1</Data></Cell>
    <Cell ss:StyleID="s19"><Data ss:Type="Number">75435942</Data></Cell>
    <Cell ss:StyleID="s19"><Data ss:Type="Number">75443176</Data></Cell>
    <Cell ss:StyleID="s20"><Data ss:Type="String">Gmppa</Data></Cell>
    <Cell><Data ss:Type="Number">1.0795695041296893</Data></Cell>
    <Cell ss:StyleID="s22"><Data ss:Type="Number">2.4098234155113358</Data></Cell>
    <Cell><Data ss:Type="Number">2.6015718697236871</Data></Cell>
    <Cell ss:StyleID="s22"><Data ss:Type="Number">85</Data></Cell>
    <Cell><Data ss:Type="Number">71</Data></Cell>
   </Row>
   <Row>
    <Cell ss:StyleID="s18"><Data ss:Type="String">chr1</Data></Cell>
    <Cell ss:StyleID="s19"><Data ss:Type="Number">180904273</Data></Cell>
    <Cell ss:StyleID="s19"><Data ss:Type="Number">180908088</Data></Cell>
    <Cell ss:StyleID="s20"><Data ss:Type="String">Pycr2</Data></Cell>
    <Cell><Data ss:Type="Number">1.4628743241998807</Data></Cell>
    <Cell ss:StyleID="s22"><Data ss:Type="Number">2.5799285977827244</Data></Cell>
    <Cell><Data ss:Type="Number">3.7741113039653489</Data></Cell>
    <Cell ss:StyleID="s22"><Data ss:Type="Number">91</Data></Cell>
    <Cell><Data ss:Type="Number">103</Data></Cell>
   </Row>
   <Row>
    <Cell ss:StyleID="s18"><Data ss:Type="String">chr1</Data></Cell>
    <Cell ss:StyleID="s19"><Data ss:Type="Number">133246096</Data></Cell>
    <Cell ss:StyleID="s19"><Data ss:Type="Number">133303435</Data></Cell>
    <Cell ss:StyleID="s20"><Data ss:Type="String">Plekha6</Data></Cell>
    <Cell><Data ss:Type="Number">0.61812460891687659</Data></Cell>
    <Cell ss:StyleID="s22"><Data ss:Type="Number">1.9562095961209667</Data></Cell>
    <Cell><Data ss:Type="Number">1.2091812915617137</Data></Cell>
    <Cell ss:StyleID="s22"><Data ss:Type="Number">69</Data></Cell>
    <Cell><Data ss:Type="Number">33</Data></Cell>
   </Row>
   <Row>
    <Cell ss:StyleID="s18"><Data ss:Type="String">chr1</Data></Cell>
    <Cell ss:StyleID="s19"><Data ss:Type="Number">167001416</Data></Cell>
    <Cell ss:StyleID="s19"><Data ss:Type="Number">167091302</Data></Cell>
    <Cell ss:StyleID="s20"><Data ss:Type="String">Fam78b</Data></Cell>
    <Cell><Data ss:Type="Number">1.6844627968113934</Data></Cell>
    <Cell ss:StyleID="s22"><Data ss:Type="Number">5.9820322432104929</Data></Cell>
    <Cell><Data ss:Type="Number">10.07651076301428</Data></Cell>
    <Cell ss:StyleID="s22"><Data ss:Type="Number">211</Data></Cell>
    <Cell><Data ss:Type="Number">275</Data></Cell>
   </Row>
   <Row>
    <Cell ss:StyleID="s18"><Data ss:Type="String">chr1</Data></Cell>
    <Cell ss:StyleID="s19"><Data ss:Type="Number">34498429</Data></Cell>
    <Cell ss:StyleID="s19"><Data ss:Type="Number">34503062</Data></Cell>
    <Cell ss:StyleID="s20"><Data ss:Type="String">Prss39</Data></Cell>
    <Cell><Data ss:Type="Number">1.3823513981231967</Data></Cell>
    <Cell ss:StyleID="s22"><Data ss:Type="Number">3.2603493268682779</Data></Cell>
    <Cell><Data ss:Type="Number">4.5069484503663872</Data></Cell>
    <Cell ss:StyleID="s22"><Data ss:Type="Number">115</Data></Cell>
    <Cell><Data ss:Type="Number">123</Data></Cell>
   </Row>
   <Row>
    <Cell ss:StyleID="s18"><Data ss:Type="String">chr1</Data></Cell>
    <Cell ss:StyleID="s19"><Data ss:Type="Number">132007604</Data></Cell>
    <Cell ss:StyleID="s19"><Data ss:Type="Number">132025684</Data></Cell>
    <Cell ss:StyleID="s20"><Data ss:Type="String">Elk4</Data></Cell>
    <Cell><Data ss:Type="Number">1.6714292227444727</Data></Cell>
    <Cell ss:StyleID="s22"><Data ss:Type="Number">3.7706648736824433</Data></Cell>
    <Cell><Data ss:Type="Number">6.3023994590489316</Data></Cell>
    <Cell ss:StyleID="s22"><Data ss:Type="Number">133</Data></Cell>
    <Cell><Data ss:Type="Number">172</Data></Cell>
   </Row>
   <Row>
    <Cell ss:StyleID="s18"><Data ss:Type="String">chr1</Data></Cell>
    <Cell ss:StyleID="s19"><Data ss:Type="Number">72824479</Data></Cell>
    <Cell ss:StyleID="s19"><Data ss:Type="Number">72852471</Data></Cell>
    <Cell ss:StyleID="s20"><Data ss:Type="String">Igfbp2</Data></Cell>
    <Cell><Data ss:Type="Number">1.8242881156971535</Data></Cell>
    <Cell ss:StyleID="s22"><Data ss:Type="Number">6.4072951988889635</Data></Cell>
    <Cell><Data ss:Type="Number">11.688752485096567</Data></Cell>
    <Cell ss:StyleID="s22"><Data ss:Type="Number">226</Data></Cell>
    <Cell><Data ss:Type="Number">319</Data></Cell>
   </Row>
   <Row>
    <Cell ss:StyleID="s18"><Data ss:Type="String">chr1</Data></Cell>
    <Cell ss:StyleID="s19"><Data ss:Type="Number">172126754</Data></Cell>
    <Cell ss:StyleID="s19"><Data ss:Type="Number">172136497</Data></Cell>
    <Cell ss:StyleID="s20"><Data ss:Type="String">Pex19</Data></Cell>
    <Cell><Data ss:Type="Number">1.2924423640989238</Data></Cell>
    <Cell ss:StyleID="s22"><Data ss:Type="Number">2.1830165058161515</Data></Cell>
    <Cell><Data ss:Type="Number">2.8214230136439986</Data></Cell>
    <Cell ss:StyleID="s22"><Data ss:Type="Number">77</Data></Cell>
    <Cell><Data ss:Type="Number">77</Data></Cell>
   </Row>
   <Row>
    <Cell ss:StyleID="s18"><Data ss:Type="String">chr1</Data></Cell>
    <Cell ss:StyleID="s19"><Data ss:Type="Number">6359330</Data></Cell>
    <Cell ss:StyleID="s19"><Data ss:Type="Number">6394731</Data></Cell>
    <Cell ss:StyleID="s20"><Data ss:Type="String">Fam150a</Data></Cell>
    <Cell><Data ss:Type="Number">1.91606839992288</Data></Cell>
    <Cell ss:StyleID="s22"><Data ss:Type="Number">4.0541735108014239</Data></Cell>
    <Cell><Data ss:Type="Number">7.7680737518510092</Data></Cell>
    <Cell ss:StyleID="s22"><Data ss:Type="Number">143</Data></Cell>
    <Cell><Data ss:Type="Number">212</Data></Cell>
   </Row>
   <Row>
    <Cell ss:StyleID="s18"><Data ss:Type="String">chr1</Data></Cell>
    <Cell ss:StyleID="s19"><Data ss:Type="Number">74601454</Data></Cell>
    <Cell ss:StyleID="s19"><Data ss:Type="Number">74636893</Data></Cell>
    <Cell ss:StyleID="s20"><Data ss:Type="String">Stk36</Data></Cell>
    <Cell><Data ss:Type="Number">1.4531243877436548</Data></Cell>
    <Cell ss:StyleID="s22"><Data ss:Type="Number">5.2449097867011432</Data></Cell>
    <Cell><Data ss:Type="Number">7.6215063225708013</Data></Cell>
    <Cell ss:StyleID="s22"><Data ss:Type="Number">185</Data></Cell>
    <Cell><Data ss:Type="Number">208</Data></Cell>
   </Row>
   <Row>
    <Cell ss:StyleID="s18"><Data ss:Type="String">chr1</Data></Cell>
    <Cell ss:StyleID="s19"><Data ss:Type="Number">173630858</Data></Cell>
    <Cell ss:StyleID="s19"><Data ss:Type="Number">173647928</Data></Cell>
    <Cell ss:StyleID="s20"><Data ss:Type="String">Pyhin1</Data></Cell>
    <Cell><Data ss:Type="Number">1.0411341266352443</Data></Cell>
    <Cell ss:StyleID="s22"><Data ss:Type="Number">1.0206310936283305</Data></Cell>
    <Cell><Data ss:Type="Number">1.062613862281506</Data></Cell>
    <Cell ss:StyleID="s22"><Data ss:Type="Number">36</Data></Cell>
    <Cell><Data ss:Type="Number">29</Data></Cell>
   </Row>
   <Row>
    <Cell ss:StyleID="s18"><Data ss:Type="String">chr1</Data></Cell>
    <Cell ss:StyleID="s19"><Data ss:Type="Number">93755032</Data></Cell>
    <Cell ss:StyleID="s19"><Data ss:Type="Number">93789529</Data></Cell>
    <Cell ss:StyleID="s20"><Data ss:Type="String">Atg4b</Data></Cell>
    <Cell><Data ss:Type="Number">1.7566294103598048</Data></Cell>
    <Cell ss:StyleID="s22"><Data ss:Type="Number">4.0258226470895258</Data></Cell>
    <Cell><Data ss:Type="Number">7.0718784627700222</Data></Cell>
    <Cell ss:StyleID="s22"><Data ss:Type="Number">142</Data></Cell>
    <Cell><Data ss:Type="Number">193</Data></Cell>
   </Row>
   <Row>
    <Cell ss:StyleID="s18"><Data ss:Type="String">chr1</Data></Cell>
    <Cell ss:StyleID="s19"><Data ss:Type="Number">153891645</Data></Cell>
    <Cell ss:StyleID="s19"><Data ss:Type="Number">153893060</Data></Cell>
    <Cell ss:StyleID="s20"><Data ss:Type="String">Teddm1a</Data></Cell>
    <Cell><Data ss:Type="Number">0.54610240736574245</Data></Cell>
    <Cell ss:StyleID="s22"><Data ss:Type="Number">2.0129113235447629</Data></Cell>
    <Cell><Data ss:Type="Number">1.099255719601558</Data></Cell>
    <Cell ss:StyleID="s22"><Data ss:Type="Number">71</Data></Cell>
    <Cell><Data ss:Type="Number">30</Data></Cell>
   </Row>
   <Row>
    <Cell ss:StyleID="s18"><Data ss:Type="String">chr1</Data></Cell>
    <Cell ss:StyleID="s19"><Data ss:Type="Number">139501706</Data></Cell>
    <Cell ss:StyleID="s19"><Data ss:Type="Number">139523756</Data></Cell>
    <Cell ss:StyleID="s20"><Data ss:Type="String">F13b</Data></Cell>
    <Cell><Data ss:Type="Number">0.66124958163200753</Data></Cell>
    <Cell ss:StyleID="s22"><Data ss:Type="Number">1.219087139611617</Data></Cell>
    <Cell><Data ss:Type="Number">0.80612086104114244</Data></Cell>
    <Cell ss:StyleID="s22"><Data ss:Type="Number">43</Data></Cell>
    <Cell><Data ss:Type="Number">22</Data></Cell>
   </Row>
   <Row>
    <Cell ss:StyleID="s18"><Data ss:Type="String">chr1</Data></Cell>
    <Cell ss:StyleID="s19"><Data ss:Type="Number">10993464</Data></Cell>
    <Cell ss:StyleID="s19"><Data ss:Type="Number">11303682</Data></Cell>
    <Cell ss:StyleID="s20"><Data ss:Type="String">Prex2</Data></Cell>
    <Cell><Data ss:Type="Number">2.1296519926650284</Data></Cell>
    <Cell ss:StyleID="s22"><Data ss:Type="Number">7.0026633368388227</Data></Cell>
    <Cell><Data ss:Type="Number">14.913235929261136</Data></Cell>
    <Cell ss:StyleID="s22"><Data ss:Type="Number">247</Data></Cell>
    <Cell><Data ss:Type="Number">407</Data></Cell>
   </Row>
   <Row>
    <Cell ss:StyleID="s18"><Data ss:Type="String">chr1</Data></Cell>
    <Cell ss:StyleID="s19"><Data ss:Type="Number">165788680</Data></Cell>
    <Cell ss:StyleID="s19"><Data ss:Type="Number">165867436</Data></Cell>
    <Cell ss:StyleID="s20"><Data ss:Type="String">Cd247</Data></Cell>
    <Cell><Data ss:Type="Number">0.74825610553095578</Data></Cell>
    <Cell ss:StyleID="s22"><Data ss:Type="Number">2.1546656421042534</Data></Cell>
    <Cell><Data ss:Type="Number">1.6122417220822849</Data></Cell>
    <Cell ss:StyleID="s22"><Data ss:Type="Number">76</Data></Cell>
    <Cell><Data ss:Type="Number">44</Data></Cell>
   </Row>
   <Row>
    <Cell ss:StyleID="s18"><Data ss:Type="String">chr1</Data></Cell>
    <Cell ss:StyleID="s19"><Data ss:Type="Number">54250682</Data></Cell>
    <Cell ss:StyleID="s19"><Data ss:Type="Number">54368727</Data></Cell>
    <Cell ss:StyleID="s20"><Data ss:Type="String">Ccdc150</Data></Cell>
    <Cell><Data ss:Type="Number">1.7669622658936976</Data></Cell>
    <Cell ss:StyleID="s22"><Data ss:Type="Number">5.8686287883629005</Data></Cell>
    <Cell><Data ss:Type="Number">10.369645621574696</Data></Cell>
    <Cell ss:StyleID="s22"><Data ss:Type="Number">207</Data></Cell>
    <Cell><Data ss:Type="Number">283</Data></Cell>
   </Row>
   <Row>
    <Cell ss:StyleID="s18"><Data ss:Type="String">chr1</Data></Cell>
    <Cell ss:StyleID="s19"><Data ss:Type="Number">132506229</Data></Cell>
    <Cell ss:StyleID="s19"><Data ss:Type="Number">132508639</Data></Cell>
    <Cell ss:StyleID="s20"><Data ss:Type="String">Tmem81</Data></Cell>
    <Cell><Data ss:Type="Number">1.225010588580719</Data></Cell>
    <Cell ss:StyleID="s22"><Data ss:Type="Number">3.2603493268682779</Data></Cell>
    <Cell><Data ss:Type="Number">3.9939624478856603</Data></Cell>
    <Cell ss:StyleID="s22"><Data ss:Type="Number">115</Data></Cell>
    <Cell><Data ss:Type="Number">109</Data></Cell>
   </Row>
   <Row>
    <Cell ss:StyleID="s18"><Data ss:Type="String">chr1</Data></Cell>
    <Cell ss:StyleID="s19"><Data ss:Type="Number">157526169</Data></Cell>
    <Cell ss:StyleID="s19"><Data ss:Type="Number">157568424</Data></Cell>
    <Cell ss:StyleID="s20"><Data ss:Type="String">Sec16b</Data></Cell>
    <Cell><Data ss:Type="Number">0.68538610217367169</Data></Cell>
    <Cell ss:StyleID="s22"><Data ss:Type="Number">1.8711570049852726</Data></Cell>
    <Cell><Data ss:Type="Number">1.2824650062018175</Data></Cell>
    <Cell ss:StyleID="s22"><Data ss:Type="Number">66</Data></Cell>
    <Cell><Data ss:Type="Number">35</Data></Cell>
   </Row>
   <Row>
    <Cell ss:StyleID="s18"><Data ss:Type="String">chr1</Data></Cell>
    <Cell ss:StyleID="s19"><Data ss:Type="Number">75375296</Data></Cell>
    <Cell ss:StyleID="s19"><Data ss:Type="Number">75432306</Data></Cell>
    <Cell ss:StyleID="s20"><Data ss:Type="String">Speg</Data></Cell>
    <Cell><Data ss:Type="Number">1.6756665534538375</Data></Cell>
    <Cell ss:StyleID="s22"><Data ss:Type="Number">4.8763485584464679</Data></Cell>
    <Cell><Data ss:Type="Number">8.1711341823715813</Data></Cell>
    <Cell ss:StyleID="s22"><Data ss:Type="Number">172</Data></Cell>
    <Cell><Data ss:Type="Number">223</Data></Cell>
   </Row>
   <Row>
    <Cell ss:StyleID="s18"><Data ss:Type="String">chr1</Data></Cell>
    <Cell ss:StyleID="s19"><Data ss:Type="Number">98421123</Data></Cell>
    <Cell ss:StyleID="s19"><Data ss:Type="Number">98509380</Data></Cell>
    <Cell ss:StyleID="s20"><Data ss:Type="String">Slco6d1</Data></Cell>
    <Cell><Data ss:Type="Number">1.3564246593513458</Data></Cell>
    <Cell ss:StyleID="s22"><Data ss:Type="Number">2.863437234901705</Data></Cell>
    <Cell><Data ss:Type="Number">3.8840368759255046</Data></Cell>
    <Cell ss:StyleID="s22"><Data ss:Type="Number">101</Data></Cell>
    <Cell><Data ss:Type="Number">106</Data></Cell>
   </Row>
   <Row>
    <Cell ss:StyleID="s18"><Data ss:Type="String">chr1</Data></Cell>
    <Cell ss:StyleID="s19"><Data ss:Type="Number">169655500</Data></Cell>
    <Cell ss:StyleID="s19"><Data ss:Type="Number">169695813</Data></Cell>
    <Cell ss:StyleID="s20"><Data ss:Type="String">Rgs5</Data></Cell>
    <Cell><Data ss:Type="Number">0.92317311721351714</Data></Cell>
    <Cell ss:StyleID="s22"><Data ss:Type="Number">2.3814725517994377</Data></Cell>
    <Cell><Data ss:Type="Number">2.198511439203116</Data></Cell>
    <Cell ss:StyleID="s22"><Data ss:Type="Number">84</Data></Cell>
    <Cell><Data ss:Type="Number">60</Data></Cell>
   </Row>
   <Row>
    <Cell ss:StyleID="s18"><Data ss:Type="String">chr1</Data></Cell>
    <Cell ss:StyleID="s19"><Data ss:Type="Number">171345698</Data></Cell>
    <Cell ss:StyleID="s19"><Data ss:Type="Number">171358170</Data></Cell>
    <Cell ss:StyleID="s20"><Data ss:Type="String">Pfdn2</Data></Cell>
    <Cell><Data ss:Type="Number">1.2557773324932806</Data></Cell>
    <Cell ss:StyleID="s22"><Data ss:Type="Number">3.9974717833776277</Data></Cell>
    <Cell><Data ss:Type="Number">5.0199344528471146</Data></Cell>
    <Cell ss:StyleID="s22"><Data ss:Type="Number">141</Data></Cell>
    <Cell><Data ss:Type="Number">137</Data></Cell>
   </Row>
   <Row>
    <Cell ss:StyleID="s18"><Data ss:Type="String">chr1</Data></Cell>
    <Cell ss:StyleID="s19"><Data ss:Type="Number">21240584</Data></Cell>
    <Cell ss:StyleID="s19"><Data ss:Type="Number">21265575</Data></Cell>
    <Cell ss:StyleID="s20"><Data ss:Type="String">Gsta3</Data></Cell>
    <Cell><Data ss:Type="Number">0.75196646638482845</Data></Cell>
    <Cell ss:StyleID="s22"><Data ss:Type="Number">1.5592975041543937</Data></Cell>
    <Cell><Data ss:Type="Number">1.1725394342416617</Data></Cell>
    <Cell ss:StyleID="s22"><Data ss:Type="Number">55</Data></Cell>
    <Cell><Data ss:Type="Number">32</Data></Cell>
   </Row>
   <Row>
    <Cell ss:StyleID="s18"><Data ss:Type="String">chr1</Data></Cell>
    <Cell ss:StyleID="s19"><Data ss:Type="Number">134415663</Data></Cell>
    <Cell ss:StyleID="s19"><Data ss:Type="Number">134433350</Data></Cell>
    <Cell ss:StyleID="s20"><Data ss:Type="String">Adipor1</Data></Cell>
    <Cell><Data ss:Type="Number">1.2094414783311029</Data></Cell>
    <Cell ss:StyleID="s22"><Data ss:Type="Number">3.0902441445968893</Data></Cell>
    <Cell><Data ss:Type="Number">3.7374694466452967</Data></Cell>
    <Cell ss:StyleID="s22"><Data ss:Type="Number">109</Data></Cell>
    <Cell><Data ss:Type="Number">102</Data></Cell>
   </Row>
   <Row>
    <Cell ss:StyleID="s18"><Data ss:Type="String">chr1</Data></Cell>
    <Cell ss:StyleID="s19"><Data ss:Type="Number">52119437</Data></Cell>
    <Cell ss:StyleID="s19"><Data ss:Type="Number">52161865</Data></Cell>
    <Cell ss:StyleID="s20"><Data ss:Type="String">Stat1</Data></Cell>
    <Cell><Data ss:Type="Number">0.92790733832743233</Data></Cell>
    <Cell ss:StyleID="s22"><Data ss:Type="Number">2.2113673695280496</Data></Cell>
    <Cell><Data ss:Type="Number">2.051944009922908</Data></Cell>
    <Cell ss:StyleID="s22"><Data ss:Type="Number">78</Data></Cell>
    <Cell><Data ss:Type="Number">56</Data></Cell>
   </Row>
   <Row>
    <Cell ss:StyleID="s18"><Data ss:Type="String">chr1</Data></Cell>
    <Cell ss:StyleID="s19"><Data ss:Type="Number">59685005</Data></Cell>
    <Cell ss:StyleID="s19"><Data ss:Type="Number">59711510</Data></Cell>
    <Cell ss:StyleID="s20"><Data ss:Type="String">Nop58</Data></Cell>
    <Cell><Data ss:Type="Number">1.1441293059236375</Data></Cell>
    <Cell ss:StyleID="s22"><Data ss:Type="Number">3.4588053728515646</Data></Cell>
    <Cell><Data ss:Type="Number">3.9573205905656086</Data></Cell>
    <Cell ss:StyleID="s22"><Data ss:Type="Number">122</Data></Cell>
    <Cell><Data ss:Type="Number">108</Data></Cell>
   </Row>
   <Row>
    <Cell ss:StyleID="s18"><Data ss:Type="String">chr1</Data></Cell>
    <Cell ss:StyleID="s19"><Data ss:Type="Number">170644531</Data></Cell>
    <Cell ss:StyleID="s19"><Data ss:Type="Number">170682789</Data></Cell>
    <Cell ss:StyleID="s20"><Data ss:Type="String">Olfml2b</Data></Cell>
    <Cell><Data ss:Type="Number">1.6057617250926024</Data></Cell>
    <Cell ss:StyleID="s22"><Data ss:Type="Number">4.6778925124631812</Data></Cell>
    <Cell><Data ss:Type="Number">7.511580750610646</Data></Cell>
    <Cell ss:StyleID="s22"><Data ss:Type="Number">165</Data></Cell>
    <Cell><Data ss:Type="Number">205</Data></Cell>
   </Row>
   <Row>
    <Cell ss:StyleID="s18"><Data ss:Type="String">chr1</Data></Cell>
    <Cell ss:StyleID="s19"><Data ss:Type="Number">36691486</Data></Cell>
    <Cell ss:StyleID="s19"><Data ss:Type="Number">36693388</Data></Cell>
    <Cell ss:StyleID="s20"><Data ss:Type="String">Cox5b</Data></Cell>
    <Cell><Data ss:Type="Number">1.144734665344761</Data></Cell>
    <Cell ss:StyleID="s22"><Data ss:Type="Number">2.9768406897492974</Data></Cell>
    <Cell><Data ss:Type="Number">3.4076927307648295</Data></Cell>
    <Cell ss:StyleID="s22"><Data ss:Type="Number">105</Data></Cell>
    <Cell><Data ss:Type="Number">93</Data></Cell>
   </Row>
   <Row>
    <Cell ss:StyleID="s18"><Data ss:Type="String">chr1</Data></Cell>
    <Cell ss:StyleID="s19"><Data ss:Type="Number">21240584</Data></Cell>
    <Cell ss:StyleID="s19"><Data ss:Type="Number">21265575</Data></Cell>
    <Cell ss:StyleID="s20"><Data ss:Type="String">Gsta3</Data></Cell>
    <Cell><Data ss:Type="Number">0.75196646638482845</Data></Cell>
    <Cell ss:StyleID="s22"><Data ss:Type="Number">1.5592975041543937</Data></Cell>
    <Cell><Data ss:Type="Number">1.1725394342416617</Data></Cell>
    <Cell ss:StyleID="s22"><Data ss:Type="Number">55</Data></Cell>
    <Cell><Data ss:Type="Number">32</Data></Cell>
   </Row>
   <Row>
    <Cell ss:StyleID="s18"><Data ss:Type="String">chr1</Data></Cell>
    <Cell ss:StyleID="s19"><Data ss:Type="Number">15312451</Data></Cell>
    <Cell ss:StyleID="s19"><Data ss:Type="Number">15714214</Data></Cell>
    <Cell ss:StyleID="s20"><Data ss:Type="String">Kcnb2</Data></Cell>
    <Cell><Data ss:Type="Number">0.93655243775284336</Data></Cell>
    <Cell ss:StyleID="s22"><Data ss:Type="Number">1.9562095961209667</Data></Cell>
    <Cell><Data ss:Type="Number">1.8320928660025966</Data></Cell>
    <Cell ss:StyleID="s22"><Data ss:Type="Number">69</Data></Cell>
    <Cell><Data ss:Type="Number">50</Data></Cell>
   </Row>
   <Row>
    <Cell ss:StyleID="s18"><Data ss:Type="String">chr1</Data></Cell>
    <Cell ss:StyleID="s19"><Data ss:Type="Number">192190776</Data></Cell>
    <Cell ss:StyleID="s19"><Data ss:Type="Number">192510159</Data></Cell>
    <Cell ss:StyleID="s20"><Data ss:Type="String">Kcnh1</Data></Cell>
    <Cell><Data ss:Type="Number">2.0514958160300378</Data></Cell>
    <Cell ss:StyleID="s22"><Data ss:Type="Number">5.3583132415487347</Data></Cell>
    <Cell><Data ss:Type="Number">10.992557196015579</Data></Cell>
    <Cell ss:StyleID="s22"><Data ss:Type="Number">189</Data></Cell>
    <Cell><Data ss:Type="Number">300</Data></Cell>
   </Row>
   <Row>
    <Cell ss:StyleID="s18"><Data ss:Type="String">chr1</Data></Cell>
    <Cell ss:StyleID="s19"><Data ss:Type="Number">175920328</Data></Cell>
    <Cell ss:StyleID="s19"><Data ss:Type="Number">175922225</Data></Cell>
    <Cell ss:StyleID="s20"><Data ss:Type="String">Becn2</Data></Cell>
    <Cell><Data ss:Type="Number">1.2555154394103829</Data></Cell>
    <Cell ss:StyleID="s22"><Data ss:Type="Number">2.9768406897492974</Data></Cell>
    <Cell><Data ss:Type="Number">3.7374694466452967</Data></Cell>
    <Cell ss:StyleID="s22"><Data ss:Type="Number">105</Data></Cell>
    <Cell><Data ss:Type="Number">102</Data></Cell>
   </Row>
   <Row>
    <Cell ss:StyleID="s18"><Data ss:Type="String">chr1</Data></Cell>
    <Cell ss:StyleID="s19"><Data ss:Type="Number">63445890</Data></Cell>
    <Cell ss:StyleID="s19"><Data ss:Type="Number">63596101</Data></Cell>
    <Cell ss:StyleID="s20"><Data ss:Type="String">Adam23</Data></Cell>
    <Cell><Data ss:Type="Number">1.3091190397647163</Data></Cell>
    <Cell ss:StyleID="s22"><Data ss:Type="Number">4.3943838753442011</Data></Cell>
    <Cell><Data ss:Type="Number">5.7527715992481534</Data></Cell>
    <Cell ss:StyleID="s22"><Data ss:Type="Number">155</Data></Cell>
    <Cell><Data ss:Type="Number">157</Data></Cell>
   </Row>
   <Row>
    <Cell ss:StyleID="s18"><Data ss:Type="String">chr1</Data></Cell>
    <Cell ss:StyleID="s19"><Data ss:Type="Number">74236549</Data></Cell>
    <Cell ss:StyleID="s19"><Data ss:Type="Number">74268213</Data></Cell>
    <Cell ss:StyleID="s20"><Data ss:Type="String">Arpc2</Data></Cell>
    <Cell><Data ss:Type="Number">1.552374906599266</Data></Cell>
    <Cell ss:StyleID="s22"><Data ss:Type="Number">5.0748046044297546</Data></Cell>
    <Cell><Data ss:Type="Number">7.8779993238111654</Data></Cell>
    <Cell ss:StyleID="s22"><Data ss:Type="Number">179</Data></Cell>
    <Cell><Data ss:Type="Number">215</Data></Cell>
   </Row>
   <Row>
    <Cell ss:StyleID="s18"><Data ss:Type="String">chr1</Data></Cell>
    <Cell ss:StyleID="s19"><Data ss:Type="Number">171917536</Data></Cell>
    <Cell ss:StyleID="s19"><Data ss:Type="Number">171943868</Data></Cell>
    <Cell ss:StyleID="s20"><Data ss:Type="String">Slamf6</Data></Cell>
    <Cell><Data ss:Type="Number">0.90170397495273757</Data></Cell>
    <Cell ss:StyleID="s22"><Data ss:Type="Number">2.4381742792232339</Data></Cell>
    <Cell><Data ss:Type="Number">2.198511439203116</Data></Cell>
    <Cell ss:StyleID="s22"><Data ss:Type="Number">86</Data></Cell>
    <Cell><Data ss:Type="Number">60</Data></Cell>
   </Row>
   <Row>
    <Cell ss:StyleID="s18"><Data ss:Type="String">chr1</Data></Cell>
    <Cell ss:StyleID="s19"><Data ss:Type="Number">185363094</Data></Cell>
    <Cell ss:StyleID="s19"><Data ss:Type="Number">185428355</Data></Cell>
    <Cell ss:StyleID="s20"><Data ss:Type="String">Eprs</Data></Cell>
    <Cell><Data ss:Type="Number">1.6459308739379457</Data></Cell>
    <Cell ss:StyleID="s22"><Data ss:Type="Number">3.3170510542920741</Data></Cell>
    <Cell><Data ss:Type="Number">5.4596367406877375</Data></Cell>
    <Cell ss:StyleID="s22"><Data ss:Type="Number">117</Data></Cell>
    <Cell><Data ss:Type="Number">149</Data></Cell>
   </Row>
   <Row>
    <Cell ss:StyleID="s18"><Data ss:Type="String">chr1</Data></Cell>
    <Cell ss:StyleID="s19"><Data ss:Type="Number">70725714</Data></Cell>
    <Cell ss:StyleID="s19"><Data ss:Type="Number">70885397</Data></Cell>
    <Cell ss:StyleID="s20"><Data ss:Type="String">Vwc2l</Data></Cell>
    <Cell><Data ss:Type="Number">0.46158655860675857</Data></Cell>
    <Cell ss:StyleID="s22"><Data ss:Type="Number">1.1907362758997189</Data></Cell>
    <Cell><Data ss:Type="Number">0.549627859800779</Data></Cell>
    <Cell ss:StyleID="s22"><Data ss:Type="Number">42</Data></Cell>
    <Cell><Data ss:Type="Number">15</Data></Cell>
   </Row>
   <Row>
    <Cell ss:StyleID="s18"><Data ss:Type="String">chr1</Data></Cell>
    <Cell ss:StyleID="s19"><Data ss:Type="Number">92831685</Data></Cell>
    <Cell ss:StyleID="s19"><Data ss:Type="Number">92860196</Data></Cell>
    <Cell ss:StyleID="s20"><Data ss:Type="String">Gpc1</Data></Cell>
    <Cell><Data ss:Type="Number">1.7024585623647892</Data></Cell>
    <Cell ss:StyleID="s22"><Data ss:Type="Number">4.1108752382252201</Data></Cell>
    <Cell><Data ss:Type="Number">6.9985947481299187</Data></Cell>
    <Cell ss:StyleID="s22"><Data ss:Type="Number">145</Data></Cell>
    <Cell><Data ss:Type="Number">191</Data></Cell>
   </Row>
   <Row>
    <Cell ss:StyleID="s18"><Data ss:Type="String">chr1</Data></Cell>
    <Cell ss:StyleID="s19"><Data ss:Type="Number">71557155</Data></Cell>
    <Cell ss:StyleID="s19"><Data ss:Type="Number">71579403</Data></Cell>
    <Cell ss:StyleID="s20"><Data ss:Type="String">Atic</Data></Cell>
    <Cell><Data ss:Type="Number">1.2286180498224337</Data></Cell>
    <Cell ss:StyleID="s22"><Data ss:Type="Number">2.2964199606637434</Data></Cell>
    <Cell><Data ss:Type="Number">2.8214230136439986</Data></Cell>
    <Cell ss:StyleID="s22"><Data ss:Type="Number">81</Data></Cell>
    <Cell><Data ss:Type="Number">77</Data></Cell>
   </Row>
   <Row>
    <Cell ss:StyleID="s18"><Data ss:Type="String">chr1</Data></Cell>
    <Cell ss:StyleID="s19"><Data ss:Type="Number">85649987</Data></Cell>
    <Cell ss:StyleID="s19"><Data ss:Type="Number">85709997</Data></Cell>
    <Cell ss:StyleID="s20"><Data ss:Type="String">Sp100</Data></Cell>
    <Cell><Data ss:Type="Number">0.92387515000227249</Data></Cell>
    <Cell ss:StyleID="s22"><Data ss:Type="Number">7.4562771562291923</Data></Cell>
    <Cell><Data ss:Type="Number">6.8886691761697625</Data></Cell>
    <Cell ss:StyleID="s22"><Data ss:Type="Number">263</Data></Cell>
    <Cell><Data ss:Type="Number">188</Data></Cell>
   </Row>
   <Row>
    <Cell ss:StyleID="s18"><Data ss:Type="String">chr1</Data></Cell>
    <Cell ss:StyleID="s19"><Data ss:Type="Number">134193447</Data></Cell>
    <Cell ss:StyleID="s19"><Data ss:Type="Number">134201232</Data></Cell>
    <Cell ss:StyleID="s20"><Data ss:Type="String">Mybph</Data></Cell>
    <Cell><Data ss:Type="Number">0.63911985037858865</Data></Cell>
    <Cell ss:StyleID="s22"><Data ss:Type="Number">2.5799285977827244</Data></Cell>
    <Cell><Data ss:Type="Number">1.6488835794023369</Data></Cell>
    <Cell ss:StyleID="s22"><Data ss:Type="Number">91</Data></Cell>
    <Cell><Data ss:Type="Number">45</Data></Cell>
   </Row>
   <Row>
    <Cell ss:StyleID="s18"><Data ss:Type="String">chr1</Data></Cell>
    <Cell ss:StyleID="s19"><Data ss:Type="Number">88070778</Data></Cell>
    <Cell ss:StyleID="s19"><Data ss:Type="Number">88220002</Data></Cell>
    <Cell ss:StyleID="s20"><Data ss:Type="String">Ugt1a9</Data></Cell>
    <Cell><Data ss:Type="Number">0.66641559398850758</Data></Cell>
    <Cell ss:StyleID="s22"><Data ss:Type="Number">1.8144552775614764</Data></Cell>
    <Cell><Data ss:Type="Number">1.2091812915617137</Data></Cell>
    <Cell ss:StyleID="s22"><Data ss:Type="Number">64</Data></Cell>
    <Cell><Data ss:Type="Number">33</Data></Cell>
   </Row>
   <Row>
    <Cell ss:StyleID="s18"><Data ss:Type="String">chr1</Data></Cell>
    <Cell ss:StyleID="s19"><Data ss:Type="Number">88095000</Data></Cell>
    <Cell ss:StyleID="s19"><Data ss:Type="Number">88220002</Data></Cell>
    <Cell ss:StyleID="s20"><Data ss:Type="String">Ugt1a7c</Data></Cell>
    <Cell><Data ss:Type="Number">0.77926671953023341</Data></Cell>
    <Cell ss:StyleID="s22"><Data ss:Type="Number">1.9278587324090688</Data></Cell>
    <Cell><Data ss:Type="Number">1.5023161501221292</Data></Cell>
    <Cell ss:StyleID="s22"><Data ss:Type="Number">68</Data></Cell>
    <Cell><Data ss:Type="Number">41</Data></Cell>
   </Row>
   <Row>
    <Cell ss:StyleID="s18"><Data ss:Type="String">chr1</Data></Cell>
    <Cell ss:StyleID="s19"><Data ss:Type="Number">88055410</Data></Cell>
    <Cell ss:StyleID="s19"><Data ss:Type="Number">88220002</Data></Cell>
    <Cell ss:StyleID="s20"><Data ss:Type="String">Ugt1a10</Data></Cell>
    <Cell><Data ss:Type="Number">0.70496856223577653</Data></Cell>
    <Cell ss:StyleID="s22"><Data ss:Type="Number">2.4948760066470301</Data></Cell>
    <Cell><Data ss:Type="Number">1.7588091513624926</Data></Cell>
    <Cell ss:StyleID="s22"><Data ss:Type="Number">88</Data></Cell>
    <Cell><Data ss:Type="Number">48</Data></Cell>
   </Row>
   <Row>
    <Cell ss:StyleID="s18"><Data ss:Type="String">chr1</Data></Cell>
    <Cell ss:StyleID="s19"><Data ss:Type="Number">38939148</Data></Cell>
    <Cell ss:StyleID="s19"><Data ss:Type="Number">38950276</Data></Cell>
    <Cell ss:StyleID="s20"><Data ss:Type="String">Nms</Data></Cell>
    <Cell><Data ss:Type="Number">0.66776188811777726</Data></Cell>
    <Cell ss:StyleID="s22"><Data ss:Type="Number">1.7010518227138842</Data></Cell>
    <Cell><Data ss:Type="Number">1.1358975769216098</Data></Cell>
    <Cell ss:StyleID="s22"><Data ss:Type="Number">60</Data></Cell>
    <Cell><Data ss:Type="Number">31</Data></Cell>
   </Row>
   <Row>
    <Cell ss:StyleID="s18"><Data ss:Type="String">chr1</Data></Cell>
    <Cell ss:StyleID="s19"><Data ss:Type="Number">180330475</Data></Cell>
    <Cell ss:StyleID="s19"><Data ss:Type="Number">180423659</Data></Cell>
    <Cell ss:StyleID="s20"><Data ss:Type="String">Itpkb</Data></Cell>
    <Cell><Data ss:Type="Number">1.7232564854652317</Data></Cell>
    <Cell ss:StyleID="s22"><Data ss:Type="Number">7.2294702465340075</Data></Cell>
    <Cell><Data ss:Type="Number">12.458231488817656</Data></Cell>
    <Cell ss:StyleID="s22"><Data ss:Type="Number">255</Data></Cell>
    <Cell><Data ss:Type="Number">340</Data></Cell>
   </Row>
   <Row>
    <Cell ss:StyleID="s18"><Data ss:Type="String">chr1</Data></Cell>
    <Cell ss:StyleID="s19"><Data ss:Type="Number">171121660</Data></Cell>
    <Cell ss:StyleID="s19"><Data ss:Type="Number">171126967</Data></Cell>
    <Cell ss:StyleID="s20"><Data ss:Type="String">Cfap126</Data></Cell>
    <Cell><Data ss:Type="Number">1.3647468320205418</Data></Cell>
    <Cell ss:StyleID="s22"><Data ss:Type="Number">4.0541735108014239</Data></Cell>
    <Cell><Data ss:Type="Number">5.532920455327841</Data></Cell>
    <Cell ss:StyleID="s22"><Data ss:Type="Number">143</Data></Cell>
    <Cell><Data ss:Type="Number">151</Data></Cell>
   </Row>
   <Row>
    <Cell ss:StyleID="s18"><Data ss:Type="String">chr1</Data></Cell>
    <Cell ss:StyleID="s19"><Data ss:Type="Number">131153206</Data></Cell>
    <Cell ss:StyleID="s19"><Data ss:Type="Number">131173471</Data></Cell>
    <Cell ss:StyleID="s20"><Data ss:Type="String">Eif2d</Data></Cell>
    <Cell><Data ss:Type="Number">0.84008753666430047</Data></Cell>
    <Cell ss:StyleID="s22"><Data ss:Type="Number">2.2680690969518453</Data></Cell>
    <Cell><Data ss:Type="Number">1.9053765806427003</Data></Cell>
    <Cell ss:StyleID="s22"><Data ss:Type="Number">80</Data></Cell>
    <Cell><Data ss:Type="Number">52</Data></Cell>
   </Row>
   <Row>
    <Cell ss:StyleID="s18"><Data ss:Type="String">chr1</Data></Cell>
    <Cell ss:StyleID="s19"><Data ss:Type="Number">121431066</Data></Cell>
    <Cell ss:StyleID="s19"><Data ss:Type="Number">121506460</Data></Cell>
    <Cell ss:StyleID="s20"><Data ss:Type="String">Ccdc93</Data></Cell>
    <Cell><Data ss:Type="Number">1.6617116109843304</Data></Cell>
    <Cell ss:StyleID="s22"><Data ss:Type="Number">2.5799285977827244</Data></Cell>
    <Cell><Data ss:Type="Number">4.2870973064460758</Data></Cell>
    <Cell ss:StyleID="s22"><Data ss:Type="Number">91</Data></Cell>
    <Cell><Data ss:Type="Number">117</Data></Cell>
   </Row>
   <Row>
    <Cell ss:StyleID="s18"><Data ss:Type="String">chr1</Data></Cell>
    <Cell ss:StyleID="s19"><Data ss:Type="Number">131910457</Data></Cell>
    <Cell ss:StyleID="s19"><Data ss:Type="Number">131936321</Data></Cell>
    <Cell ss:StyleID="s20"><Data ss:Type="String">Nucks1</Data></Cell>
    <Cell><Data ss:Type="Number">1.2372097844365766</Data></Cell>
    <Cell ss:StyleID="s22"><Data ss:Type="Number">3.3170510542920741</Data></Cell>
    <Cell><Data ss:Type="Number">4.1038880198458161</Data></Cell>
    <Cell ss:StyleID="s22"><Data ss:Type="Number">117</Data></Cell>
    <Cell><Data ss:Type="Number">112</Data></Cell>
   </Row>
   <Row>
    <Cell ss:StyleID="s18"><Data ss:Type="String">chr1</Data></Cell>
    <Cell ss:StyleID="s19"><Data ss:Type="Number">159232325</Data></Cell>
    <Cell ss:StyleID="s19"><Data ss:Type="Number">159347580</Data></Cell>
    <Cell ss:StyleID="s20"><Data ss:Type="String">Rfwd2</Data></Cell>
    <Cell><Data ss:Type="Number">1.5701572522524114</Data></Cell>
    <Cell ss:StyleID="s22"><Data ss:Type="Number">3.4304545091396665</Data></Cell>
    <Cell><Data ss:Type="Number">5.386353026047634</Data></Cell>
    <Cell ss:StyleID="s22"><Data ss:Type="Number">121</Data></Cell>
    <Cell><Data ss:Type="Number">147</Data></Cell>
   </Row>
   <Row>
    <Cell ss:StyleID="s18"><Data ss:Type="String">chr1</Data></Cell>
    <Cell ss:StyleID="s19"><Data ss:Type="Number">78310345</Data></Cell>
    <Cell ss:StyleID="s19"><Data ss:Type="Number">78420286</Data></Cell>
    <Cell ss:StyleID="s20"><Data ss:Type="String">Sgpp2</Data></Cell>
    <Cell><Data ss:Type="Number">1.9732825380438925</Data></Cell>
    <Cell ss:StyleID="s22"><Data ss:Type="Number">3.1752967357325836</Data></Cell>
    <Cell><Data ss:Type="Number">6.2657576017288799</Data></Cell>
    <Cell ss:StyleID="s22"><Data ss:Type="Number">112</Data></Cell>
    <Cell><Data ss:Type="Number">171</Data></Cell>
   </Row>
   <Row>
    <Cell ss:StyleID="s18"><Data ss:Type="String">chr1</Data></Cell>
    <Cell ss:StyleID="s19"><Data ss:Type="Number">78816948</Data></Cell>
    <Cell ss:StyleID="s19"><Data ss:Type="Number">78820025</Data></Cell>
    <Cell ss:StyleID="s20"><Data ss:Type="String">Kcne4</Data></Cell>
    <Cell><Data ss:Type="Number">1.087542964912509</Data></Cell>
    <Cell ss:StyleID="s22"><Data ss:Type="Number">2.3247708243756415</Data></Cell>
    <Cell><Data ss:Type="Number">2.5282881550835832</Data></Cell>
    <Cell ss:StyleID="s22"><Data ss:Type="Number">82</Data></Cell>
    <Cell><Data ss:Type="Number">69</Data></Cell>
   </Row>
   <Row>
    <Cell ss:StyleID="s18"><Data ss:Type="String">chr1</Data></Cell>
    <Cell ss:StyleID="s19"><Data ss:Type="Number">40515361</Data></Cell>
    <Cell ss:StyleID="s19"><Data ss:Type="Number">40551705</Data></Cell>
    <Cell ss:StyleID="s20"><Data ss:Type="String">Il18rap</Data></Cell>
    <Cell><Data ss:Type="Number">0.6701552999031456</Data></Cell>
    <Cell ss:StyleID="s22"><Data ss:Type="Number">1.5309466404424958</Data></Cell>
    <Cell><Data ss:Type="Number">1.025972004961454</Data></Cell>
    <Cell ss:StyleID="s22"><Data ss:Type="Number">54</Data></Cell>
    <Cell><Data ss:Type="Number">28</Data></Cell>
   </Row>
   <Row>
    <Cell ss:StyleID="s18"><Data ss:Type="String">chr1</Data></Cell>
    <Cell ss:StyleID="s19"><Data ss:Type="Number">82724889</Data></Cell>
    <Cell ss:StyleID="s19"><Data ss:Type="Number">82752389</Data></Cell>
    <Cell ss:StyleID="s20"><Data ss:Type="String">Mff</Data></Cell>
    <Cell><Data ss:Type="Number">1.9190810860862808</Data></Cell>
    <Cell ss:StyleID="s22"><Data ss:Type="Number">1.8711570049852726</Data></Cell>
    <Cell><Data ss:Type="Number">3.5909020173650892</Data></Cell>
    <Cell ss:StyleID="s22"><Data ss:Type="Number">66</Data></Cell>
    <Cell><Data ss:Type="Number">98</Data></Cell>
   </Row>
   <Row>
    <Cell ss:StyleID="s18"><Data ss:Type="String">chr1</Data></Cell>
    <Cell ss:StyleID="s19"><Data ss:Type="Number">167349990</Data></Cell>
    <Cell ss:StyleID="s19"><Data ss:Type="Number">167368530</Data></Cell>
    <Cell ss:StyleID="s20"><Data ss:Type="String">Aldh9a1</Data></Cell>
    <Cell><Data ss:Type="Number">1.6559417790017461</Data></Cell>
    <Cell ss:StyleID="s22"><Data ss:Type="Number">2.7216829163422145</Data></Cell>
    <Cell><Data ss:Type="Number">4.5069484503663872</Data></Cell>
    <Cell ss:StyleID="s22"><Data ss:Type="Number">96</Data></Cell>
    <Cell><Data ss:Type="Number">123</Data></Cell>
   </Row>
   <Row>
    <Cell ss:StyleID="s18"><Data ss:Type="String">chr1</Data></Cell>
    <Cell ss:StyleID="s19"><Data ss:Type="Number">135836333</Data></Cell>
    <Cell ss:StyleID="s19"><Data ss:Type="Number">135852268</Data></Cell>
    <Cell ss:StyleID="s20"><Data ss:Type="String">Tnnt2</Data></Cell>
    <Cell><Data ss:Type="Number">0.68262800920717803</Data></Cell>
    <Cell ss:StyleID="s22"><Data ss:Type="Number">4.0258226470895258</Data></Cell>
    <Cell><Data ss:Type="Number">2.7481392990038946</Data></Cell>
    <Cell ss:StyleID="s22"><Data ss:Type="Number">142</Data></Cell>
    <Cell><Data ss:Type="Number">75</Data></Cell>
   </Row>
   <Row>
    <Cell ss:StyleID="s18"><Data ss:Type="String">chr1</Data></Cell>
    <Cell ss:StyleID="s19"><Data ss:Type="Number">135836333</Data></Cell>
    <Cell ss:StyleID="s19"><Data ss:Type="Number">135852268</Data></Cell>
    <Cell ss:StyleID="s20"><Data ss:Type="String">Tnnt2</Data></Cell>
    <Cell><Data ss:Type="Number">0.68262800920717803</Data></Cell>
    <Cell ss:StyleID="s22"><Data ss:Type="Number">4.0258226470895258</Data></Cell>
    <Cell><Data ss:Type="Number">2.7481392990038946</Data></Cell>
    <Cell ss:StyleID="s22"><Data ss:Type="Number">142</Data></Cell>
    <Cell><Data ss:Type="Number">75</Data></Cell>
   </Row>
   <Row>
    <Cell ss:StyleID="s18"><Data ss:Type="String">chr1</Data></Cell>
    <Cell ss:StyleID="s19"><Data ss:Type="Number">135836333</Data></Cell>
    <Cell ss:StyleID="s19"><Data ss:Type="Number">135852268</Data></Cell>
    <Cell ss:StyleID="s20"><Data ss:Type="String">Tnnt2</Data></Cell>
    <Cell><Data ss:Type="Number">0.68262800920717803</Data></Cell>
    <Cell ss:StyleID="s22"><Data ss:Type="Number">4.0258226470895258</Data></Cell>
    <Cell><Data ss:Type="Number">2.7481392990038946</Data></Cell>
    <Cell ss:StyleID="s22"><Data ss:Type="Number">142</Data></Cell>
    <Cell><Data ss:Type="Number">75</Data></Cell>
   </Row>
   <Row>
    <Cell ss:StyleID="s18"><Data ss:Type="String">chr1</Data></Cell>
    <Cell ss:StyleID="s19"><Data ss:Type="Number">164275597</Data></Cell>
    <Cell ss:StyleID="s19"><Data ss:Type="Number">164287847</Data></Cell>
    <Cell ss:StyleID="s20"><Data ss:Type="String">Ccdc181</Data></Cell>
    <Cell><Data ss:Type="Number">1.4631422989799137</Data></Cell>
    <Cell ss:StyleID="s22"><Data ss:Type="Number">1.5025957767305977</Data></Cell>
    <Cell><Data ss:Type="Number">2.198511439203116</Data></Cell>
    <Cell ss:StyleID="s22"><Data ss:Type="Number">53</Data></Cell>
    <Cell><Data ss:Type="Number">60</Data></Cell>
   </Row>
   <Row>
    <Cell ss:StyleID="s18"><Data ss:Type="String">chr1</Data></Cell>
    <Cell ss:StyleID="s19"><Data ss:Type="Number">86426328</Data></Cell>
    <Cell ss:StyleID="s19"><Data ss:Type="Number">86428049</Data></Cell>
    <Cell ss:StyleID="s20"><Data ss:Type="String">1700019O17Rik</Data></Cell>
    <Cell><Data ss:Type="Number">1.3347185161956174</Data></Cell>
    <Cell ss:StyleID="s22"><Data ss:Type="Number">6.0670848343461872</Data></Cell>
    <Cell><Data ss:Type="Number">8.097850467731476</Data></Cell>
    <Cell ss:StyleID="s22"><Data ss:Type="Number">214</Data></Cell>
    <Cell><Data ss:Type="Number">221</Data></Cell>
   </Row>
   <Row>
    <Cell ss:StyleID="s18"><Data ss:Type="String">chr1</Data></Cell>
    <Cell ss:StyleID="s19"><Data ss:Type="Number">19212053</Data></Cell>
    <Cell ss:StyleID="s19"><Data ss:Type="Number">19238845</Data></Cell>
    <Cell ss:StyleID="s20"><Data ss:Type="String">Tfap2b</Data></Cell>
    <Cell><Data ss:Type="Number">1.7613816289489757</Data></Cell>
    <Cell ss:StyleID="s22"><Data ss:Type="Number">9.6109427983334452</Data></Cell>
    <Cell><Data ss:Type="Number">16.928538081863991</Data></Cell>
    <Cell ss:StyleID="s22"><Data ss:Type="Number">339</Data></Cell>
    <Cell><Data ss:Type="Number">462</Data></Cell>
   </Row>
   <Row>
    <Cell ss:StyleID="s18"><Data ss:Type="String">chr1</Data></Cell>
    <Cell ss:StyleID="s19"><Data ss:Type="Number">155558119</Data></Cell>
    <Cell ss:StyleID="s19"><Data ss:Type="Number">155572287</Data></Cell>
    <Cell ss:StyleID="s20"><Data ss:Type="String">Acbd6</Data></Cell>
    <Cell><Data ss:Type="Number">1.5006209999269384</Data></Cell>
    <Cell ss:StyleID="s22"><Data ss:Type="Number">4.2242786930728125</Data></Cell>
    <Cell><Data ss:Type="Number">6.3390413163689843</Data></Cell>
    <Cell ss:StyleID="s22"><Data ss:Type="Number">149</Data></Cell>
    <Cell><Data ss:Type="Number">173</Data></Cell>
   </Row>
   <Row>
    <Cell ss:StyleID="s18"><Data ss:Type="String">chr1</Data></Cell>
    <Cell ss:StyleID="s19"><Data ss:Type="Number">135836333</Data></Cell>
    <Cell ss:StyleID="s19"><Data ss:Type="Number">135852268</Data></Cell>
    <Cell ss:StyleID="s20"><Data ss:Type="String">Tnnt2</Data></Cell>
    <Cell><Data ss:Type="Number">0.68262800920717803</Data></Cell>
    <Cell ss:StyleID="s22"><Data ss:Type="Number">4.0258226470895258</Data></Cell>
    <Cell><Data ss:Type="Number">2.7481392990038946</Data></Cell>
    <Cell ss:StyleID="s22"><Data ss:Type="Number">142</Data></Cell>
    <Cell><Data ss:Type="Number">75</Data></Cell>
   </Row>
   <Row>
    <Cell ss:StyleID="s18"><Data ss:Type="String">chr1</Data></Cell>
    <Cell ss:StyleID="s19"><Data ss:Type="Number">175698592</Data></Cell>
    <Cell ss:StyleID="s19"><Data ss:Type="Number">175815733</Data></Cell>
    <Cell ss:StyleID="s20"><Data ss:Type="String">Wdr64</Data></Cell>
    <Cell><Data ss:Type="Number">1.3818133786376789</Data></Cell>
    <Cell ss:StyleID="s22"><Data ss:Type="Number">5.3299623778368375</Data></Cell>
    <Cell><Data ss:Type="Number">7.3650133213304381</Data></Cell>
    <Cell ss:StyleID="s22"><Data ss:Type="Number">188</Data></Cell>
    <Cell><Data ss:Type="Number">201</Data></Cell>
   </Row>
   <Row>
    <Cell ss:StyleID="s18"><Data ss:Type="String">chr1</Data></Cell>
    <Cell ss:StyleID="s19"><Data ss:Type="Number">45311537</Data></Cell>
    <Cell ss:StyleID="s19"><Data ss:Type="Number">45349706</Data></Cell>
    <Cell ss:StyleID="s20"><Data ss:Type="String">Col3a1</Data></Cell>
    <Cell><Data ss:Type="Number">0.7087587157961841</Data></Cell>
    <Cell ss:StyleID="s22"><Data ss:Type="Number">0.8788767750688401</Data></Cell>
    <Cell><Data ss:Type="Number">0.62291157444088285</Data></Cell>
    <Cell ss:StyleID="s22"><Data ss:Type="Number">31</Data></Cell>
    <Cell><Data ss:Type="Number">17</Data></Cell>
   </Row>
   <Row>
    <Cell ss:StyleID="s18"><Data ss:Type="String">chr1</Data></Cell>
    <Cell ss:StyleID="s19"><Data ss:Type="Number">87574026</Data></Cell>
    <Cell ss:StyleID="s19"><Data ss:Type="Number">87597840</Data></Cell>
    <Cell ss:StyleID="s20"><Data ss:Type="String">Neu2</Data></Cell>
    <Cell><Data ss:Type="Number">0.63488396832929583</Data></Cell>
    <Cell ss:StyleID="s22"><Data ss:Type="Number">1.6159992315781899</Data></Cell>
    <Cell><Data ss:Type="Number">1.025972004961454</Data></Cell>
    <Cell ss:StyleID="s22"><Data ss:Type="Number">57</Data></Cell>
    <Cell><Data ss:Type="Number">28</Data></Cell>
   </Row>
   <Row>
    <Cell ss:StyleID="s18"><Data ss:Type="String">chr1</Data></Cell>
    <Cell ss:StyleID="s19"><Data ss:Type="Number">69826969</Data></Cell>
    <Cell ss:StyleID="s19"><Data ss:Type="Number">69926250</Data></Cell>
    <Cell ss:StyleID="s20"><Data ss:Type="String">Spag16</Data></Cell>
    <Cell><Data ss:Type="Number">1.3069641884146419</Data></Cell>
    <Cell ss:StyleID="s22"><Data ss:Type="Number">2.5232268703589282</Data></Cell>
    <Cell><Data ss:Type="Number">3.2977671588046737</Data></Cell>
    <Cell ss:StyleID="s22"><Data ss:Type="Number">89</Data></Cell>
    <Cell><Data ss:Type="Number">90</Data></Cell>
   </Row>
   <Row>
    <Cell ss:StyleID="s18"><Data ss:Type="String">chr1</Data></Cell>
    <Cell ss:StyleID="s19"><Data ss:Type="Number">74409383</Data></Cell>
    <Cell ss:StyleID="s19"><Data ss:Type="Number">74435560</Data></Cell>
    <Cell ss:StyleID="s20"><Data ss:Type="String">Vil1</Data></Cell>
    <Cell><Data ss:Type="Number">0.6923798379101378</Data></Cell>
    <Cell ss:StyleID="s22"><Data ss:Type="Number">2.3814725517994377</Data></Cell>
    <Cell><Data ss:Type="Number">1.6488835794023369</Data></Cell>
    <Cell ss:StyleID="s22"><Data ss:Type="Number">84</Data></Cell>
    <Cell><Data ss:Type="Number">45</Data></Cell>
   </Row>
   <Row>
    <Cell ss:StyleID="s18"><Data ss:Type="String">chr1</Data></Cell>
    <Cell ss:StyleID="s19"><Data ss:Type="Number">87756010</Data></Cell>
    <Cell ss:StyleID="s19"><Data ss:Type="Number">87792428</Data></Cell>
    <Cell ss:StyleID="s20"><Data ss:Type="String">Atg16l1</Data></Cell>
    <Cell><Data ss:Type="Number">1.3820175774523147</Data></Cell>
    <Cell ss:StyleID="s22"><Data ss:Type="Number">2.863437234901705</Data></Cell>
    <Cell><Data ss:Type="Number">3.9573205905656086</Data></Cell>
    <Cell ss:StyleID="s22"><Data ss:Type="Number">101</Data></Cell>
    <Cell><Data ss:Type="Number">108</Data></Cell>
   </Row>
   <Row>
    <Cell ss:StyleID="s18"><Data ss:Type="String">chr1</Data></Cell>
    <Cell ss:StyleID="s19"><Data ss:Type="Number">128103305</Data></Cell>
    <Cell ss:StyleID="s19"><Data ss:Type="Number">128237735</Data></Cell>
    <Cell ss:StyleID="s20"><Data ss:Type="String">R3hdm1</Data></Cell>
    <Cell><Data ss:Type="Number">2.3246011965390365</Data></Cell>
    <Cell ss:StyleID="s22"><Data ss:Type="Number">4.082524374513322</Data></Cell>
    <Cell><Data ss:Type="Number">9.4902410458934501</Data></Cell>
    <Cell ss:StyleID="s22"><Data ss:Type="Number">144</Data></Cell>
    <Cell><Data ss:Type="Number">259</Data></Cell>
   </Row>
   <Row>
    <Cell ss:StyleID="s18"><Data ss:Type="String">chr1</Data></Cell>
    <Cell ss:StyleID="s19"><Data ss:Type="Number">183297059</Data></Cell>
    <Cell ss:StyleID="s19"><Data ss:Type="Number">183324501</Data></Cell>
    <Cell ss:StyleID="s20"><Data ss:Type="String">Aida</Data></Cell>
    <Cell><Data ss:Type="Number">0.84427718283475872</Data></Cell>
    <Cell ss:StyleID="s22"><Data ss:Type="Number">28.861179258712234</Data></Cell>
    <Cell><Data ss:Type="Number">24.366835117834533</Data></Cell>
    <Cell ss:StyleID="s22"><Data ss:Type="Number">1018</Data></Cell>
    <Cell><Data ss:Type="Number">665</Data></Cell>
   </Row>
   <Row>
    <Cell ss:StyleID="s18"><Data ss:Type="String">chr1</Data></Cell>
    <Cell ss:StyleID="s19"><Data ss:Type="Number">134415377</Data></Cell>
    <Cell ss:StyleID="s19"><Data ss:Type="Number">134433350</Data></Cell>
    <Cell ss:StyleID="s20"><Data ss:Type="String">Adipor1</Data></Cell>
    <Cell><Data ss:Type="Number">1.2094414783311029</Data></Cell>
    <Cell ss:StyleID="s22"><Data ss:Type="Number">3.0902441445968893</Data></Cell>
    <Cell><Data ss:Type="Number">3.7374694466452967</Data></Cell>
    <Cell ss:StyleID="s22"><Data ss:Type="Number">109</Data></Cell>
    <Cell><Data ss:Type="Number">102</Data></Cell>
   </Row>
   <Row>
    <Cell ss:StyleID="s18"><Data ss:Type="String">chr1</Data></Cell>
    <Cell ss:StyleID="s19"><Data ss:Type="Number">9601266</Data></Cell>
    <Cell ss:StyleID="s19"><Data ss:Type="Number">9627142</Data></Cell>
    <Cell ss:StyleID="s20"><Data ss:Type="String">3110035E14Rik</Data></Cell>
    <Cell><Data ss:Type="Number">1.0203492348149399</Data></Cell>
    <Cell ss:StyleID="s22"><Data ss:Type="Number">2.1546656421042534</Data></Cell>
    <Cell><Data ss:Type="Number">2.198511439203116</Data></Cell>
    <Cell ss:StyleID="s22"><Data ss:Type="Number">76</Data></Cell>
    <Cell><Data ss:Type="Number">60</Data></Cell>
   </Row>
   <Row>
    <Cell ss:StyleID="s18"><Data ss:Type="String">chr1</Data></Cell>
    <Cell ss:StyleID="s19"><Data ss:Type="Number">171221563</Data></Cell>
    <Cell ss:StyleID="s19"><Data ss:Type="Number">171226379</Data></Cell>
    <Cell ss:StyleID="s20"><Data ss:Type="String">Apoa2</Data></Cell>
    <Cell><Data ss:Type="Number">1.2099460429862263</Data></Cell>
    <Cell ss:StyleID="s22"><Data ss:Type="Number">2.6649811889184187</Data></Cell>
    <Cell><Data ss:Type="Number">3.2244834441645698</Data></Cell>
    <Cell ss:StyleID="s22"><Data ss:Type="Number">94</Data></Cell>
    <Cell><Data ss:Type="Number">88</Data></Cell>
   </Row>
   <Row>
    <Cell ss:StyleID="s18"><Data ss:Type="String">chr1</Data></Cell>
    <Cell ss:StyleID="s19"><Data ss:Type="Number">171225053</Data></Cell>
    <Cell ss:StyleID="s19"><Data ss:Type="Number">171226379</Data></Cell>
    <Cell ss:StyleID="s20"><Data ss:Type="String">Apoa2</Data></Cell>
    <Cell><Data ss:Type="Number">1.2099460429862263</Data></Cell>
    <Cell ss:StyleID="s22"><Data ss:Type="Number">2.6649811889184187</Data></Cell>
    <Cell><Data ss:Type="Number">3.2244834441645698</Data></Cell>
    <Cell ss:StyleID="s22"><Data ss:Type="Number">94</Data></Cell>
    <Cell><Data ss:Type="Number">88</Data></Cell>
   </Row>
   <Row>
    <Cell ss:StyleID="s18"><Data ss:Type="String">chr1</Data></Cell>
    <Cell ss:StyleID="s19"><Data ss:Type="Number">135818597</Data></Cell>
    <Cell ss:StyleID="s19"><Data ss:Type="Number">135833341</Data></Cell>
    <Cell ss:StyleID="s20"><Data ss:Type="String">Lad1</Data></Cell>
    <Cell><Data ss:Type="Number">1.6537703368577623</Data></Cell>
    <Cell ss:StyleID="s22"><Data ss:Type="Number">5.2732606504130413</Data></Cell>
    <Cell><Data ss:Type="Number">8.7207620421723586</Data></Cell>
    <Cell ss:StyleID="s22"><Data ss:Type="Number">186</Data></Cell>
    <Cell><Data ss:Type="Number">238</Data></Cell>
   </Row>
   <Row>
    <Cell ss:StyleID="s18"><Data ss:Type="String">chr1</Data></Cell>
    <Cell ss:StyleID="s19"><Data ss:Type="Number">74661753</Data></Cell>
    <Cell ss:StyleID="s19"><Data ss:Type="Number">74697973</Data></Cell>
    <Cell ss:StyleID="s20"><Data ss:Type="String">Ttll4</Data></Cell>
    <Cell><Data ss:Type="Number">1.609456528877905</Data></Cell>
    <Cell ss:StyleID="s22"><Data ss:Type="Number">3.0051915534611955</Data></Cell>
    <Cell><Data ss:Type="Number">4.8367251662468549</Data></Cell>
    <Cell ss:StyleID="s22"><Data ss:Type="Number">106</Data></Cell>
    <Cell><Data ss:Type="Number">132</Data></Cell>
   </Row>
   <Row>
    <Cell ss:StyleID="s18"><Data ss:Type="String">chr1</Data></Cell>
    <Cell ss:StyleID="s19"><Data ss:Type="Number">83116765</Data></Cell>
    <Cell ss:StyleID="s19"><Data ss:Type="Number">83119167</Data></Cell>
    <Cell ss:StyleID="s20"><Data ss:Type="String">Ccl20</Data></Cell>
    <Cell><Data ss:Type="Number">0.50261647492735928</Data></Cell>
    <Cell ss:StyleID="s22"><Data ss:Type="Number">1.5309466404424958</Data></Cell>
    <Cell><Data ss:Type="Number">0.76947900372109057</Data></Cell>
    <Cell ss:StyleID="s22"><Data ss:Type="Number">54</Data></Cell>
    <Cell><Data ss:Type="Number">21</Data></Cell>
   </Row>
   <Row>
    <Cell ss:StyleID="s18"><Data ss:Type="String">chr1</Data></Cell>
    <Cell ss:StyleID="s19"><Data ss:Type="Number">55052769</Data></Cell>
    <Cell ss:StyleID="s19"><Data ss:Type="Number">55072702</Data></Cell>
    <Cell ss:StyleID="s20"><Data ss:Type="String">Coq10b</Data></Cell>
    <Cell><Data ss:Type="Number">1.7200534064959654</Data></Cell>
    <Cell ss:StyleID="s22"><Data ss:Type="Number">7.6263823385005809</Data></Cell>
    <Cell><Data ss:Type="Number">13.117784920578591</Data></Cell>
    <Cell ss:StyleID="s22"><Data ss:Type="Number">269</Data></Cell>
    <Cell><Data ss:Type="Number">358</Data></Cell>
   </Row>
   <Row>
    <Cell ss:StyleID="s18"><Data ss:Type="String">chr1</Data></Cell>
    <Cell ss:StyleID="s19"><Data ss:Type="Number">45795500</Data></Cell>
    <Cell ss:StyleID="s19"><Data ss:Type="Number">45823613</Data></Cell>
    <Cell ss:StyleID="s20"><Data ss:Type="String">Wdr75</Data></Cell>
    <Cell><Data ss:Type="Number">1.3085978936501605</Data></Cell>
    <Cell ss:StyleID="s22"><Data ss:Type="Number">2.2680690969518453</Data></Cell>
    <Cell><Data ss:Type="Number">2.9679904429242066</Data></Cell>
    <Cell ss:StyleID="s22"><Data ss:Type="Number">80</Data></Cell>
    <Cell><Data ss:Type="Number">81</Data></Cell>
   </Row>
   <Row>
    <Cell ss:StyleID="s18"><Data ss:Type="String">chr1</Data></Cell>
    <Cell ss:StyleID="s19"><Data ss:Type="Number">191977369</Data></Cell>
    <Cell ss:StyleID="s19"><Data ss:Type="Number">191988282</Data></Cell>
    <Cell ss:StyleID="s20"><Data ss:Type="String">Rd3</Data></Cell>
    <Cell><Data ss:Type="Number">1.4551274169225645</Data></Cell>
    <Cell ss:StyleID="s22"><Data ss:Type="Number">4.0541735108014239</Data></Cell>
    <Cell><Data ss:Type="Number">5.8993390285283605</Data></Cell>
    <Cell ss:StyleID="s22"><Data ss:Type="Number">143</Data></Cell>
    <Cell><Data ss:Type="Number">161</Data></Cell>
   </Row>
   <Row>
    <Cell ss:StyleID="s18"><Data ss:Type="String">chr1</Data></Cell>
    <Cell ss:StyleID="s19"><Data ss:Type="Number">37369216</Data></Cell>
    <Cell ss:StyleID="s19"><Data ss:Type="Number">37404442</Data></Cell>
    <Cell ss:StyleID="s20"><Data ss:Type="String">Inpp4a</Data></Cell>
    <Cell><Data ss:Type="Number">0.55390387032811028</Data></Cell>
    <Cell ss:StyleID="s22"><Data ss:Type="Number">1.9845604598328648</Data></Cell>
    <Cell><Data ss:Type="Number">1.099255719601558</Data></Cell>
    <Cell ss:StyleID="s22"><Data ss:Type="Number">70</Data></Cell>
    <Cell><Data ss:Type="Number">30</Data></Cell>
   </Row>
   <Row>
    <Cell ss:StyleID="s18"><Data ss:Type="String">chr1</Data></Cell>
    <Cell ss:StyleID="s19"><Data ss:Type="Number">85894509</Data></Cell>
    <Cell ss:StyleID="s19"><Data ss:Type="Number">85908698</Data></Cell>
    <Cell ss:StyleID="s20"><Data ss:Type="String">Itm2c</Data></Cell>
    <Cell><Data ss:Type="Number">1.694360416349199</Data></Cell>
    <Cell ss:StyleID="s22"><Data ss:Type="Number">4.6495416487512831</Data></Cell>
    <Cell><Data ss:Type="Number">7.8779993238111654</Data></Cell>
    <Cell ss:StyleID="s22"><Data ss:Type="Number">164</Data></Cell>
    <Cell><Data ss:Type="Number">215</Data></Cell>
   </Row>
   <Row>
    <Cell ss:StyleID="s18"><Data ss:Type="String">chr1</Data></Cell>
    <Cell ss:StyleID="s19"><Data ss:Type="Number">188262837</Data></Cell>
    <Cell ss:StyleID="s19"><Data ss:Type="Number">188965039</Data></Cell>
    <Cell ss:StyleID="s20"><Data ss:Type="String">Ush2a</Data></Cell>
    <Cell><Data ss:Type="Number">0.74633995673318132</Data></Cell>
    <Cell ss:StyleID="s22"><Data ss:Type="Number">2.0129113235447629</Data></Cell>
    <Cell><Data ss:Type="Number">1.5023161501221292</Data></Cell>
    <Cell ss:StyleID="s22"><Data ss:Type="Number">71</Data></Cell>
    <Cell><Data ss:Type="Number">41</Data></Cell>
   </Row>
   <Row>
    <Cell ss:StyleID="s18"><Data ss:Type="String">chr1</Data></Cell>
    <Cell ss:StyleID="s19"><Data ss:Type="Number">135799420</Data></Cell>
    <Cell ss:StyleID="s19"><Data ss:Type="Number">135810989</Data></Cell>
    <Cell ss:StyleID="s20"><Data ss:Type="String">Tnni1</Data></Cell>
    <Cell><Data ss:Type="Number">0.74563982544168672</Data></Cell>
    <Cell ss:StyleID="s22"><Data ss:Type="Number">2.2113673695280496</Data></Cell>
    <Cell><Data ss:Type="Number">1.6488835794023369</Data></Cell>
    <Cell ss:StyleID="s22"><Data ss:Type="Number">78</Data></Cell>
    <Cell><Data ss:Type="Number">45</Data></Cell>
   </Row>
   <Row>
    <Cell ss:StyleID="s18"><Data ss:Type="String">chr1</Data></Cell>
    <Cell ss:StyleID="s19"><Data ss:Type="Number">132316124</Data></Cell>
    <Cell ss:StyleID="s19"><Data ss:Type="Number">132333488</Data></Cell>
    <Cell ss:StyleID="s20"><Data ss:Type="String">Nuak2</Data></Cell>
    <Cell><Data ss:Type="Number">1.11677058645441</Data></Cell>
    <Cell ss:StyleID="s22"><Data ss:Type="Number">2.9201389623255012</Data></Cell>
    <Cell><Data ss:Type="Number">3.261125301484622</Data></Cell>
    <Cell ss:StyleID="s22"><Data ss:Type="Number">103</Data></Cell>
    <Cell><Data ss:Type="Number">89</Data></Cell>
   </Row>
   <Row>
    <Cell ss:StyleID="s18"><Data ss:Type="String">chr1</Data></Cell>
    <Cell ss:StyleID="s19"><Data ss:Type="Number">163929764</Data></Cell>
    <Cell ss:StyleID="s19"><Data ss:Type="Number">163955126</Data></Cell>
    <Cell ss:StyleID="s20"><Data ss:Type="String">Scyl3</Data></Cell>
    <Cell><Data ss:Type="Number">1.3647468320205418</Data></Cell>
    <Cell ss:StyleID="s22"><Data ss:Type="Number">4.0541735108014239</Data></Cell>
    <Cell><Data ss:Type="Number">5.532920455327841</Data></Cell>
    <Cell ss:StyleID="s22"><Data ss:Type="Number">143</Data></Cell>
    <Cell><Data ss:Type="Number">151</Data></Cell>
   </Row>
   <Row>
    <Cell ss:StyleID="s18"><Data ss:Type="String">chr1</Data></Cell>
    <Cell ss:StyleID="s19"><Data ss:Type="Number">78657824</Data></Cell>
    <Cell ss:StyleID="s19"><Data ss:Type="Number">78707743</Data></Cell>
    <Cell ss:StyleID="s20"><Data ss:Type="String">Acsl3</Data></Cell>
    <Cell><Data ss:Type="Number">1.7367194267579291</Data></Cell>
    <Cell ss:StyleID="s22"><Data ss:Type="Number">4.5361381939036907</Data></Cell>
    <Cell><Data ss:Type="Number">7.8779993238111654</Data></Cell>
    <Cell ss:StyleID="s22"><Data ss:Type="Number">160</Data></Cell>
    <Cell><Data ss:Type="Number">215</Data></Cell>
   </Row>
   <Row>
    <Cell ss:StyleID="s18"><Data ss:Type="String">chr1</Data></Cell>
    <Cell ss:StyleID="s19"><Data ss:Type="Number">34801721</Data></Cell>
    <Cell ss:StyleID="s19"><Data ss:Type="Number">34812754</Data></Cell>
    <Cell ss:StyleID="s20"><Data ss:Type="String">Arhgef4</Data></Cell>
    <Cell><Data ss:Type="Number">0.94109880880989594</Data></Cell>
    <Cell ss:StyleID="s22"><Data ss:Type="Number">2.9201389623255012</Data></Cell>
    <Cell><Data ss:Type="Number">2.7481392990038946</Data></Cell>
    <Cell ss:StyleID="s22"><Data ss:Type="Number">103</Data></Cell>
    <Cell><Data ss:Type="Number">75</Data></Cell>
   </Row>
   <Row>
    <Cell ss:StyleID="s18"><Data ss:Type="String">chr1</Data></Cell>
    <Cell ss:StyleID="s19"><Data ss:Type="Number">164249045</Data></Cell>
    <Cell ss:StyleID="s19"><Data ss:Type="Number">164265385</Data></Cell>
    <Cell ss:StyleID="s20"><Data ss:Type="String">Slc19a2</Data></Cell>
    <Cell><Data ss:Type="Number">1.7859203576639675</Data></Cell>
    <Cell ss:StyleID="s22"><Data ss:Type="Number">3.1185950083087874</Data></Cell>
    <Cell><Data ss:Type="Number">5.5695623126478937</Data></Cell>
    <Cell ss:StyleID="s22"><Data ss:Type="Number">110</Data></Cell>
    <Cell><Data ss:Type="Number">152</Data></Cell>
   </Row>
   <Row>
    <Cell ss:StyleID="s18"><Data ss:Type="String">chr1</Data></Cell>
    <Cell ss:StyleID="s19"><Data ss:Type="Number">50927522</Data></Cell>
    <Cell ss:StyleID="s19"><Data ss:Type="Number">51187270</Data></Cell>
    <Cell ss:StyleID="s20"><Data ss:Type="String">Tmeff2</Data></Cell>
    <Cell><Data ss:Type="Number">1.6907422121545668</Data></Cell>
    <Cell ss:StyleID="s22"><Data ss:Type="Number">9.0155746603835869</Data></Cell>
    <Cell><Data ss:Type="Number">15.243012645141603</Data></Cell>
    <Cell ss:StyleID="s22"><Data ss:Type="Number">318</Data></Cell>
    <Cell><Data ss:Type="Number">416</Data></Cell>
   </Row>
   <Row>
    <Cell ss:StyleID="s18"><Data ss:Type="String">chr1</Data></Cell>
    <Cell ss:StyleID="s19"><Data ss:Type="Number">79776017</Data></Cell>
    <Cell ss:StyleID="s19"><Data ss:Type="Number">79781445</Data></Cell>
    <Cell ss:StyleID="s20"><Data ss:Type="String">Mrpl44</Data></Cell>
    <Cell><Data ss:Type="Number">1.0203492348149399</Data></Cell>
    <Cell ss:StyleID="s22"><Data ss:Type="Number">2.6933320526303164</Data></Cell>
    <Cell><Data ss:Type="Number">2.7481392990038946</Data></Cell>
    <Cell ss:StyleID="s22"><Data ss:Type="Number">95</Data></Cell>
    <Cell><Data ss:Type="Number">75</Data></Cell>
   </Row>
   <Row>
    <Cell ss:StyleID="s18"><Data ss:Type="String">chr1</Data></Cell>
    <Cell ss:StyleID="s19"><Data ss:Type="Number">40805600</Data></Cell>
    <Cell ss:StyleID="s19"><Data ss:Type="Number">40855267</Data></Cell>
    <Cell ss:StyleID="s20"><Data ss:Type="String">Tmem182</Data></Cell>
    <Cell><Data ss:Type="Number">0.72224720346704563</Data></Cell>
    <Cell ss:StyleID="s22"><Data ss:Type="Number">1.9278587324090688</Data></Cell>
    <Cell><Data ss:Type="Number">1.3923905781619734</Data></Cell>
    <Cell ss:StyleID="s22"><Data ss:Type="Number">68</Data></Cell>
    <Cell><Data ss:Type="Number">38</Data></Cell>
   </Row>
   <Row>
    <Cell ss:StyleID="s18"><Data ss:Type="String">chr1</Data></Cell>
    <Cell ss:StyleID="s19"><Data ss:Type="Number">152750550</Data></Cell>
    <Cell ss:StyleID="s19"><Data ss:Type="Number">152757544</Data></Cell>
    <Cell ss:StyleID="s20"><Data ss:Type="String">Apobec4</Data></Cell>
    <Cell><Data ss:Type="Number">1.397234988215053</Data></Cell>
    <Cell ss:StyleID="s22"><Data ss:Type="Number">3.1469458720206855</Data></Cell>
    <Cell><Data ss:Type="Number">4.397022878406232</Data></Cell>
    <Cell ss:StyleID="s22"><Data ss:Type="Number">111</Data></Cell>
    <Cell><Data ss:Type="Number">120</Data></Cell>
   </Row>
   <Row>
    <Cell ss:StyleID="s18"><Data ss:Type="String">chr1</Data></Cell>
    <Cell ss:StyleID="s19"><Data ss:Type="Number">183388884</Data></Cell>
    <Cell ss:StyleID="s19"><Data ss:Type="Number">183410206</Data></Cell>
    <Cell ss:StyleID="s20"><Data ss:Type="String">Taf1a</Data></Cell>
    <Cell><Data ss:Type="Number">1.4713959222049287</Data></Cell>
    <Cell ss:StyleID="s22"><Data ss:Type="Number">3.685612282546749</Data></Cell>
    <Cell><Data ss:Type="Number">5.4229948833676858</Data></Cell>
    <Cell ss:StyleID="s22"><Data ss:Type="Number">130</Data></Cell>
    <Cell><Data ss:Type="Number">148</Data></Cell>
   </Row>
   <Row>
    <Cell ss:StyleID="s18"><Data ss:Type="String">chr1</Data></Cell>
    <Cell ss:StyleID="s19"><Data ss:Type="Number">59256906</Data></Cell>
    <Cell ss:StyleID="s19"><Data ss:Type="Number">59352369</Data></Cell>
    <Cell ss:StyleID="s20"><Data ss:Type="String">Cdk15</Data></Cell>
    <Cell><Data ss:Type="Number">0.91106592879104453</Data></Cell>
    <Cell ss:StyleID="s22"><Data ss:Type="Number">1.7294026864257823</Data></Cell>
    <Cell><Data ss:Type="Number">1.5755998647622329</Data></Cell>
    <Cell ss:StyleID="s22"><Data ss:Type="Number">61</Data></Cell>
    <Cell><Data ss:Type="Number">43</Data></Cell>
   </Row>
   <Row>
    <Cell ss:StyleID="s18"><Data ss:Type="String">chr1</Data></Cell>
    <Cell ss:StyleID="s19"><Data ss:Type="Number">136018155</Data></Cell>
    <Cell ss:StyleID="s19"><Data ss:Type="Number">136035030</Data></Cell>
    <Cell ss:StyleID="s20"><Data ss:Type="String">Tmem9</Data></Cell>
    <Cell><Data ss:Type="Number">1.5590448248547557</Data></Cell>
    <Cell ss:StyleID="s22"><Data ss:Type="Number">6.3222426077532692</Data></Cell>
    <Cell><Data ss:Type="Number">9.8566596190939695</Data></Cell>
    <Cell ss:StyleID="s22"><Data ss:Type="Number">223</Data></Cell>
    <Cell><Data ss:Type="Number">269</Data></Cell>
   </Row>
   <Row>
    <Cell ss:StyleID="s18"><Data ss:Type="String">chr1</Data></Cell>
    <Cell ss:StyleID="s19"><Data ss:Type="Number">136008218</Data></Cell>
    <Cell ss:StyleID="s19"><Data ss:Type="Number">136035030</Data></Cell>
    <Cell ss:StyleID="s20"><Data ss:Type="String">Tmem9</Data></Cell>
    <Cell><Data ss:Type="Number">1.2407446695349669</Data></Cell>
    <Cell ss:StyleID="s22"><Data ss:Type="Number">2.8350863711898069</Data></Cell>
    <Cell><Data ss:Type="Number">3.5176183027249852</Data></Cell>
    <Cell ss:StyleID="s22"><Data ss:Type="Number">100</Data></Cell>
    <Cell><Data ss:Type="Number">96</Data></Cell>
   </Row>
   <Row>
    <Cell ss:StyleID="s18"><Data ss:Type="String">chr1</Data></Cell>
    <Cell ss:StyleID="s19"><Data ss:Type="Number">6487230</Data></Cell>
    <Cell ss:StyleID="s19"><Data ss:Type="Number">6860940</Data></Cell>
    <Cell ss:StyleID="s20"><Data ss:Type="String">St18</Data></Cell>
    <Cell><Data ss:Type="Number">0.7482561055309559</Data></Cell>
    <Cell ss:StyleID="s22"><Data ss:Type="Number">1.6159992315781899</Data></Cell>
    <Cell><Data ss:Type="Number">1.2091812915617137</Data></Cell>
    <Cell ss:StyleID="s22"><Data ss:Type="Number">57</Data></Cell>
    <Cell><Data ss:Type="Number">33</Data></Cell>
   </Row>
   <Row>
    <Cell ss:StyleID="s18"><Data ss:Type="String">chr1</Data></Cell>
    <Cell ss:StyleID="s19"><Data ss:Type="Number">87584021</Data></Cell>
    <Cell ss:StyleID="s19"><Data ss:Type="Number">87597840</Data></Cell>
    <Cell ss:StyleID="s20"><Data ss:Type="String">Neu2</Data></Cell>
    <Cell><Data ss:Type="Number">0.44804668622096022</Data></Cell>
    <Cell ss:StyleID="s22"><Data ss:Type="Number">2.1263147783923553</Data></Cell>
    <Cell><Data ss:Type="Number">0.95268829032135016</Data></Cell>
    <Cell ss:StyleID="s22"><Data ss:Type="Number">75</Data></Cell>
    <Cell><Data ss:Type="Number">26</Data></Cell>
   </Row>
   <Row>
    <Cell ss:StyleID="s18"><Data ss:Type="String">chr1</Data></Cell>
    <Cell ss:StyleID="s19"><Data ss:Type="Number">87574026</Data></Cell>
    <Cell ss:StyleID="s19"><Data ss:Type="Number">87597840</Data></Cell>
    <Cell ss:StyleID="s20"><Data ss:Type="String">Neu2</Data></Cell>
    <Cell><Data ss:Type="Number">0.63488396832929583</Data></Cell>
    <Cell ss:StyleID="s22"><Data ss:Type="Number">1.6159992315781899</Data></Cell>
    <Cell><Data ss:Type="Number">1.025972004961454</Data></Cell>
    <Cell ss:StyleID="s22"><Data ss:Type="Number">57</Data></Cell>
    <Cell><Data ss:Type="Number">28</Data></Cell>
   </Row>
   <Row>
    <Cell ss:StyleID="s18"><Data ss:Type="String">chr1</Data></Cell>
    <Cell ss:StyleID="s19"><Data ss:Type="Number">87183313</Data></Cell>
    <Cell ss:StyleID="s19"><Data ss:Type="Number">87188405</Data></Cell>
    <Cell ss:StyleID="s20"><Data ss:Type="String">Prss56</Data></Cell>
    <Cell><Data ss:Type="Number">1.7468166327274517</Data></Cell>
    <Cell ss:StyleID="s22"><Data ss:Type="Number">3.6289105551229528</Data></Cell>
    <Cell><Data ss:Type="Number">6.3390413163689843</Data></Cell>
    <Cell ss:StyleID="s22"><Data ss:Type="Number">128</Data></Cell>
    <Cell><Data ss:Type="Number">173</Data></Cell>
   </Row>
   <Row>
    <Cell ss:StyleID="s18"><Data ss:Type="String">chr1</Data></Cell>
    <Cell ss:StyleID="s19"><Data ss:Type="Number">158362303</Data></Cell>
    <Cell ss:StyleID="s19"><Data ss:Type="Number">158691786</Data></Cell>
    <Cell ss:StyleID="s20"><Data ss:Type="String">Astn1</Data></Cell>
    <Cell><Data ss:Type="Number">1.1563957994569318</Data></Cell>
    <Cell ss:StyleID="s22"><Data ss:Type="Number">2.6933320526303164</Data></Cell>
    <Cell><Data ss:Type="Number">3.114557872204414</Data></Cell>
    <Cell ss:StyleID="s22"><Data ss:Type="Number">95</Data></Cell>
    <Cell><Data ss:Type="Number">85</Data></Cell>
   </Row>
   <Row>
    <Cell ss:StyleID="s18"><Data ss:Type="String">chr1</Data></Cell>
    <Cell ss:StyleID="s19"><Data ss:Type="Number">24195202</Data></Cell>
    <Cell ss:StyleID="s19"><Data ss:Type="Number">24252738</Data></Cell>
    <Cell ss:StyleID="s20"><Data ss:Type="String">Col9a1</Data></Cell>
    <Cell><Data ss:Type="Number">0.86162824273261573</Data></Cell>
    <Cell ss:StyleID="s22"><Data ss:Type="Number">2.2113673695280496</Data></Cell>
    <Cell><Data ss:Type="Number">1.9053765806427003</Data></Cell>
    <Cell ss:StyleID="s22"><Data ss:Type="Number">78</Data></Cell>
    <Cell><Data ss:Type="Number">52</Data></Cell>
   </Row>
   <Row>
    <Cell ss:StyleID="s18"><Data ss:Type="String">chr1</Data></Cell>
    <Cell ss:StyleID="s19"><Data ss:Type="Number">118627944</Data></Cell>
    <Cell ss:StyleID="s19"><Data ss:Type="Number">118685168</Data></Cell>
    <Cell ss:StyleID="s20"><Data ss:Type="String">Tfcp2l1</Data></Cell>
    <Cell><Data ss:Type="Number">1.1986360634788407</Data></Cell>
    <Cell ss:StyleID="s22"><Data ss:Type="Number">3.5155071002753604</Data></Cell>
    <Cell><Data ss:Type="Number">4.2138135918059723</Data></Cell>
    <Cell ss:StyleID="s22"><Data ss:Type="Number">124</Data></Cell>
    <Cell><Data ss:Type="Number">115</Data></Cell>
   </Row>
   <Row>
    <Cell ss:StyleID="s18"><Data ss:Type="String">chr1</Data></Cell>
    <Cell ss:StyleID="s19"><Data ss:Type="Number">93343644</Data></Cell>
    <Cell ss:StyleID="s19"><Data ss:Type="Number">93367618</Data></Cell>
    <Cell ss:StyleID="s20"><Data ss:Type="String">Ppp1r7</Data></Cell>
    <Cell><Data ss:Type="Number">1.567002659062944</Data></Cell>
    <Cell ss:StyleID="s22"><Data ss:Type="Number">5.4717166963963271</Data></Cell>
    <Cell><Data ss:Type="Number">8.5741946128921516</Data></Cell>
    <Cell ss:StyleID="s22"><Data ss:Type="Number">193</Data></Cell>
    <Cell><Data ss:Type="Number">234</Data></Cell>
   </Row>
   <Row>
    <Cell ss:StyleID="s18"><Data ss:Type="String">chr1</Data></Cell>
    <Cell ss:StyleID="s19"><Data ss:Type="Number">16688455</Data></Cell>
    <Cell ss:StyleID="s19"><Data ss:Type="Number">16709605</Data></Cell>
    <Cell ss:StyleID="s20"><Data ss:Type="String">Ly96</Data></Cell>
    <Cell><Data ss:Type="Number">1.2924423640989238</Data></Cell>
    <Cell ss:StyleID="s22"><Data ss:Type="Number">0.9355785024926363</Data></Cell>
    <Cell><Data ss:Type="Number">1.2091812915617137</Data></Cell>
    <Cell ss:StyleID="s22"><Data ss:Type="Number">33</Data></Cell>
    <Cell><Data ss:Type="Number">33</Data></Cell>
   </Row>
   <Row>
    <Cell ss:StyleID="s18"><Data ss:Type="String">chr1</Data></Cell>
    <Cell ss:StyleID="s19"><Data ss:Type="Number">170308860</Data></Cell>
    <Cell ss:StyleID="s19"><Data ss:Type="Number">170312125</Data></Cell>
    <Cell ss:StyleID="s20"><Data ss:Type="String">1700015E13Rik</Data></Cell>
    <Cell><Data ss:Type="Number">1.1688174423155484</Data></Cell>
    <Cell ss:StyleID="s22"><Data ss:Type="Number">3.2603493268682779</Data></Cell>
    <Cell><Data ss:Type="Number">3.8107531612854006</Data></Cell>
    <Cell ss:StyleID="s22"><Data ss:Type="Number">115</Data></Cell>
    <Cell><Data ss:Type="Number">104</Data></Cell>
   </Row>
   <Row>
    <Cell ss:StyleID="s18"><Data ss:Type="String">chr1</Data></Cell>
    <Cell ss:StyleID="s19"><Data ss:Type="Number">105663860</Data></Cell>
    <Cell ss:StyleID="s19"><Data ss:Type="Number">105755131</Data></Cell>
    <Cell ss:StyleID="s20"><Data ss:Type="String">2310035C23Rik</Data></Cell>
    <Cell><Data ss:Type="Number">1.7232564854652317</Data></Cell>
    <Cell ss:StyleID="s22"><Data ss:Type="Number">4.2526295567847106</Data></Cell>
    <Cell><Data ss:Type="Number">7.3283714640103863</Data></Cell>
    <Cell ss:StyleID="s22"><Data ss:Type="Number">150</Data></Cell>
    <Cell><Data ss:Type="Number">200</Data></Cell>
   </Row>
   <Row>
    <Cell ss:StyleID="s18"><Data ss:Type="String">chr1</Data></Cell>
    <Cell ss:StyleID="s19"><Data ss:Type="Number">63273268</Data></Cell>
    <Cell ss:StyleID="s19"><Data ss:Type="Number">63314575</Data></Cell>
    <Cell ss:StyleID="s20"><Data ss:Type="String">Zdbf2</Data></Cell>
    <Cell><Data ss:Type="Number">1.6526312196674762</Data></Cell>
    <Cell ss:StyleID="s22"><Data ss:Type="Number">5.188208059277347</Data></Cell>
    <Cell><Data ss:Type="Number">8.5741946128921516</Data></Cell>
    <Cell ss:StyleID="s22"><Data ss:Type="Number">183</Data></Cell>
    <Cell><Data ss:Type="Number">234</Data></Cell>
   </Row>
   <Row>
    <Cell ss:StyleID="s18"><Data ss:Type="String">chr1</Data></Cell>
    <Cell ss:StyleID="s19"><Data ss:Type="Number">92619880</Data></Cell>
    <Cell ss:StyleID="s19"><Data ss:Type="Number">92621001</Data></Cell>
    <Cell ss:StyleID="s20"><Data ss:Type="String">Olfr12</Data></Cell>
    <Cell><Data ss:Type="Number">0.45692406811578112</Data></Cell>
    <Cell ss:StyleID="s22"><Data ss:Type="Number">2.8067355074779088</Data></Cell>
    <Cell><Data ss:Type="Number">1.2824650062018175</Data></Cell>
    <Cell ss:StyleID="s22"><Data ss:Type="Number">99</Data></Cell>
    <Cell><Data ss:Type="Number">35</Data></Cell>
   </Row>
   <Row>
    <Cell ss:StyleID="s18"><Data ss:Type="String">chr1</Data></Cell>
    <Cell ss:StyleID="s19"><Data ss:Type="Number">130731975</Data></Cell>
    <Cell ss:StyleID="s19"><Data ss:Type="Number">130744622</Data></Cell>
    <Cell ss:StyleID="s20"><Data ss:Type="String">AA986860</Data></Cell>
    <Cell><Data ss:Type="Number">1.5362994139289095</Data></Cell>
    <Cell ss:StyleID="s22"><Data ss:Type="Number">6.010383106922391</Data></Cell>
    <Cell><Data ss:Type="Number">9.2337480446530869</Data></Cell>
    <Cell ss:StyleID="s22"><Data ss:Type="Number">212</Data></Cell>
    <Cell><Data ss:Type="Number">252</Data></Cell>
   </Row>
   <Row>
    <Cell ss:StyleID="s18"><Data ss:Type="String">chr1</Data></Cell>
    <Cell ss:StyleID="s19"><Data ss:Type="Number">191718394</Data></Cell>
    <Cell ss:StyleID="s19"><Data ss:Type="Number">191784257</Data></Cell>
    <Cell ss:StyleID="s20"><Data ss:Type="String">Lpgat1</Data></Cell>
    <Cell><Data ss:Type="Number">1.7728191719940989</Data></Cell>
    <Cell ss:StyleID="s22"><Data ss:Type="Number">3.2036475994444817</Data></Cell>
    <Cell><Data ss:Type="Number">5.679487884608049</Data></Cell>
    <Cell ss:StyleID="s22"><Data ss:Type="Number">113</Data></Cell>
    <Cell><Data ss:Type="Number">155</Data></Cell>
   </Row>
   <Row>
    <Cell ss:StyleID="s18"><Data ss:Type="String">chr1</Data></Cell>
    <Cell ss:StyleID="s19"><Data ss:Type="Number">60409618</Data></Cell>
    <Cell ss:StyleID="s19"><Data ss:Type="Number">60481163</Data></Cell>
    <Cell ss:StyleID="s20"><Data ss:Type="String">Abi2</Data></Cell>
    <Cell><Data ss:Type="Number">1.739361686263972</Data></Cell>
    <Cell ss:StyleID="s22"><Data ss:Type="Number">3.0335424171730936</Data></Cell>
    <Cell><Data ss:Type="Number">5.2764274540874778</Data></Cell>
    <Cell ss:StyleID="s22"><Data ss:Type="Number">107</Data></Cell>
    <Cell><Data ss:Type="Number">144</Data></Cell>
   </Row>
   <Row>
    <Cell ss:StyleID="s18"><Data ss:Type="String">chr1</Data></Cell>
    <Cell ss:StyleID="s19"><Data ss:Type="Number">82839459</Data></Cell>
    <Cell ss:StyleID="s19"><Data ss:Type="Number">82901001</Data></Cell>
    <Cell ss:StyleID="s20"><Data ss:Type="String">Agfg1</Data></Cell>
    <Cell><Data ss:Type="Number">1.6278854204299422</Data></Cell>
    <Cell ss:StyleID="s22"><Data ss:Type="Number">3.7139631462586471</Data></Cell>
    <Cell><Data ss:Type="Number">6.0459064578085684</Data></Cell>
    <Cell ss:StyleID="s22"><Data ss:Type="Number">131</Data></Cell>
    <Cell><Data ss:Type="Number">165</Data></Cell>
   </Row>
   <Row>
    <Cell ss:StyleID="s18"><Data ss:Type="String">chr1</Data></Cell>
    <Cell ss:StyleID="s19"><Data ss:Type="Number">53061639</Data></Cell>
    <Cell ss:StyleID="s19"><Data ss:Type="Number">53068079</Data></Cell>
    <Cell ss:StyleID="s20"><Data ss:Type="String">Mstn</Data></Cell>
    <Cell><Data ss:Type="Number">0.72960456037842469</Data></Cell>
    <Cell ss:StyleID="s22"><Data ss:Type="Number">1.7577535501376802</Data></Cell>
    <Cell><Data ss:Type="Number">1.2824650062018175</Data></Cell>
    <Cell ss:StyleID="s22"><Data ss:Type="Number">62</Data></Cell>
    <Cell><Data ss:Type="Number">35</Data></Cell>
   </Row>
   <Row>
    <Cell ss:StyleID="s18"><Data ss:Type="String">chr1</Data></Cell>
    <Cell ss:StyleID="s19"><Data ss:Type="Number">39900912</Data></Cell>
    <Cell ss:StyleID="s19"><Data ss:Type="Number">40026310</Data></Cell>
    <Cell ss:StyleID="s20"><Data ss:Type="String">Map4k4</Data></Cell>
    <Cell><Data ss:Type="Number">1.87892881503457</Data></Cell>
    <Cell ss:StyleID="s22"><Data ss:Type="Number">6.7475055634317407</Data></Cell>
    <Cell><Data ss:Type="Number">12.678082632737969</Data></Cell>
    <Cell ss:StyleID="s22"><Data ss:Type="Number">238</Data></Cell>
    <Cell><Data ss:Type="Number">346</Data></Cell>
   </Row>
   <Row>
    <Cell ss:StyleID="s18"><Data ss:Type="String">chr1</Data></Cell>
    <Cell ss:StyleID="s19"><Data ss:Type="Number">90953107</Data></Cell>
    <Cell ss:StyleID="s19"><Data ss:Type="Number">90954012</Data></Cell>
    <Cell ss:StyleID="s20"><Data ss:Type="String">Prlh</Data></Cell>
    <Cell><Data ss:Type="Number">0.57614900568265281</Data></Cell>
    <Cell ss:StyleID="s22"><Data ss:Type="Number">2.3531216880875396</Data></Cell>
    <Cell><Data ss:Type="Number">1.3557487208419214</Data></Cell>
    <Cell ss:StyleID="s22"><Data ss:Type="Number">83</Data></Cell>
    <Cell><Data ss:Type="Number">37</Data></Cell>
   </Row>
   <Row>
    <Cell ss:StyleID="s18"><Data ss:Type="String">chr1</Data></Cell>
    <Cell ss:StyleID="s19"><Data ss:Type="Number">104768818</Data></Cell>
    <Cell ss:StyleID="s19"><Data ss:Type="Number">104995481</Data></Cell>
    <Cell ss:StyleID="s20"><Data ss:Type="String">Cdh20</Data></Cell>
    <Cell><Data ss:Type="Number">1.3563543491367827</Data></Cell>
    <Cell ss:StyleID="s22"><Data ss:Type="Number">5.1598571955654489</Data></Cell>
    <Cell><Data ss:Type="Number">6.9985947481299187</Data></Cell>
    <Cell ss:StyleID="s22"><Data ss:Type="Number">182</Data></Cell>
    <Cell><Data ss:Type="Number">191</Data></Cell>
   </Row>
   <Row>
    <Cell ss:StyleID="s18"><Data ss:Type="String">chr1</Data></Cell>
    <Cell ss:StyleID="s19"><Data ss:Type="Number">17145372</Data></Cell>
    <Cell ss:StyleID="s19"><Data ss:Type="Number">17164270</Data></Cell>
    <Cell ss:StyleID="s20"><Data ss:Type="String">Gdap1</Data></Cell>
    <Cell><Data ss:Type="Number">1.0737213486360291</Data></Cell>
    <Cell ss:StyleID="s22"><Data ss:Type="Number">1.8428061412733745</Data></Cell>
    <Cell><Data ss:Type="Number">1.9786602952828043</Data></Cell>
    <Cell ss:StyleID="s22"><Data ss:Type="Number">65</Data></Cell>
    <Cell><Data ss:Type="Number">54</Data></Cell>
   </Row>
   <Row>
    <Cell ss:StyleID="s18"><Data ss:Type="String">chr1</Data></Cell>
    <Cell ss:StyleID="s19"><Data ss:Type="Number">58795373</Data></Cell>
    <Cell ss:StyleID="s19"><Data ss:Type="Number">58847503</Data></Cell>
    <Cell ss:StyleID="s20"><Data ss:Type="String">Casp8</Data></Cell>
    <Cell><Data ss:Type="Number">2.2084452046738892</Data></Cell>
    <Cell ss:StyleID="s22"><Data ss:Type="Number">2.9201389623255012</Data></Cell>
    <Cell><Data ss:Type="Number">6.4489668883291396</Data></Cell>
    <Cell ss:StyleID="s22"><Data ss:Type="Number">103</Data></Cell>
    <Cell><Data ss:Type="Number">176</Data></Cell>
   </Row>
   <Row>
    <Cell ss:StyleID="s18"><Data ss:Type="String">chr1</Data></Cell>
    <Cell ss:StyleID="s19"><Data ss:Type="Number">172698055</Data></Cell>
    <Cell ss:StyleID="s19"><Data ss:Type="Number">172699966</Data></Cell>
    <Cell ss:StyleID="s20"><Data ss:Type="String">Crp</Data></Cell>
    <Cell><Data ss:Type="Number">0.98633759365444185</Data></Cell>
    <Cell ss:StyleID="s22"><Data ss:Type="Number">1.0773328210521267</Data></Cell>
    <Cell><Data ss:Type="Number">1.062613862281506</Data></Cell>
    <Cell ss:StyleID="s22"><Data ss:Type="Number">38</Data></Cell>
    <Cell><Data ss:Type="Number">29</Data></Cell>
   </Row>
   <Row>
    <Cell ss:StyleID="s18"><Data ss:Type="String">chr1</Data></Cell>
    <Cell ss:StyleID="s19"><Data ss:Type="Number">155558119</Data></Cell>
    <Cell ss:StyleID="s19"><Data ss:Type="Number">155587794</Data></Cell>
    <Cell ss:StyleID="s20"><Data ss:Type="String">Acbd6</Data></Cell>
    <Cell><Data ss:Type="Number">1.5006209999269384</Data></Cell>
    <Cell ss:StyleID="s22"><Data ss:Type="Number">4.2242786930728125</Data></Cell>
    <Cell><Data ss:Type="Number">6.3390413163689843</Data></Cell>
    <Cell ss:StyleID="s22"><Data ss:Type="Number">149</Data></Cell>
    <Cell><Data ss:Type="Number">173</Data></Cell>
   </Row>
   <Row>
    <Cell ss:StyleID="s18"><Data ss:Type="String">chr1</Data></Cell>
    <Cell ss:StyleID="s19"><Data ss:Type="Number">75546265</Data></Cell>
    <Cell ss:StyleID="s19"><Data ss:Type="Number">75559431</Data></Cell>
    <Cell ss:StyleID="s20"><Data ss:Type="String">Slc4a3</Data></Cell>
    <Cell><Data ss:Type="Number">1.5892254254846025</Data></Cell>
    <Cell ss:StyleID="s22"><Data ss:Type="Number">3.8273666011062395</Data></Cell>
    <Cell><Data ss:Type="Number">6.0825483151286202</Data></Cell>
    <Cell ss:StyleID="s22"><Data ss:Type="Number">135</Data></Cell>
    <Cell><Data ss:Type="Number">166</Data></Cell>
   </Row>
   <Row>
    <Cell ss:StyleID="s18"><Data ss:Type="String">chr1</Data></Cell>
    <Cell ss:StyleID="s19"><Data ss:Type="Number">191063020</Data></Cell>
    <Cell ss:StyleID="s19"><Data ss:Type="Number">191084558</Data></Cell>
    <Cell ss:StyleID="s20"><Data ss:Type="String">Nsl1</Data></Cell>
    <Cell><Data ss:Type="Number">1.4943864834893807</Data></Cell>
    <Cell ss:StyleID="s22"><Data ss:Type="Number">4.5361381939036907</Data></Cell>
    <Cell><Data ss:Type="Number">6.7787436042096072</Data></Cell>
    <Cell ss:StyleID="s22"><Data ss:Type="Number">160</Data></Cell>
    <Cell><Data ss:Type="Number">185</Data></Cell>
   </Row>
   <Row>
    <Cell ss:StyleID="s18"><Data ss:Type="String">chr1</Data></Cell>
    <Cell ss:StyleID="s19"><Data ss:Type="Number">75360291</Data></Cell>
    <Cell ss:StyleID="s19"><Data ss:Type="Number">75368579</Data></Cell>
    <Cell ss:StyleID="s20"><Data ss:Type="String">Des</Data></Cell>
    <Cell><Data ss:Type="Number">1.5086684630356257</Data></Cell>
    <Cell ss:StyleID="s22"><Data ss:Type="Number">7.4562771562291923</Data></Cell>
    <Cell><Data ss:Type="Number">11.249050197255942</Data></Cell>
    <Cell ss:StyleID="s22"><Data ss:Type="Number">263</Data></Cell>
    <Cell><Data ss:Type="Number">307</Data></Cell>
   </Row>
   <Row>
    <Cell ss:StyleID="s18"><Data ss:Type="String">chr1</Data></Cell>
    <Cell ss:StyleID="s19"><Data ss:Type="Number">87756010</Data></Cell>
    <Cell ss:StyleID="s19"><Data ss:Type="Number">87792428</Data></Cell>
    <Cell ss:StyleID="s20"><Data ss:Type="String">Atg16l1</Data></Cell>
    <Cell><Data ss:Type="Number">1.3820175774523147</Data></Cell>
    <Cell ss:StyleID="s22"><Data ss:Type="Number">2.863437234901705</Data></Cell>
    <Cell><Data ss:Type="Number">3.9573205905656086</Data></Cell>
    <Cell ss:StyleID="s22"><Data ss:Type="Number">101</Data></Cell>
    <Cell><Data ss:Type="Number">108</Data></Cell>
   </Row>
   <Row>
    <Cell ss:StyleID="s18"><Data ss:Type="String">chr1</Data></Cell>
    <Cell ss:StyleID="s19"><Data ss:Type="Number">62703316</Data></Cell>
    <Cell ss:StyleID="s19"><Data ss:Type="Number">62797091</Data></Cell>
    <Cell ss:StyleID="s20"><Data ss:Type="String">Nrp2</Data></Cell>
    <Cell><Data ss:Type="Number">2.1021652910042739</Data></Cell>
    <Cell ss:StyleID="s22"><Data ss:Type="Number">7.0593650642626189</Data></Cell>
    <Cell><Data ss:Type="Number">14.839952214621032</Data></Cell>
    <Cell ss:StyleID="s22"><Data ss:Type="Number">249</Data></Cell>
    <Cell><Data ss:Type="Number">405</Data></Cell>
   </Row>
   <Row>
    <Cell ss:StyleID="s18"><Data ss:Type="String">chr1</Data></Cell>
    <Cell ss:StyleID="s19"><Data ss:Type="Number">136415270</Data></Cell>
    <Cell ss:StyleID="s19"><Data ss:Type="Number">136440220</Data></Cell>
    <Cell ss:StyleID="s20"><Data ss:Type="String">Ddx59</Data></Cell>
    <Cell><Data ss:Type="Number">1.2660659893213948</Data></Cell>
    <Cell ss:StyleID="s22"><Data ss:Type="Number">2.7783846437660107</Data></Cell>
    <Cell><Data ss:Type="Number">3.5176183027249852</Data></Cell>
    <Cell ss:StyleID="s22"><Data ss:Type="Number">98</Data></Cell>
    <Cell><Data ss:Type="Number">96</Data></Cell>
   </Row>
   <Row>
    <Cell ss:StyleID="s18"><Data ss:Type="String">chr1</Data></Cell>
    <Cell ss:StyleID="s19"><Data ss:Type="Number">139422382</Data></Cell>
    <Cell ss:StyleID="s19"><Data ss:Type="Number">139453007</Data></Cell>
    <Cell ss:StyleID="s20"><Data ss:Type="String">Zbtb41</Data></Cell>
    <Cell><Data ss:Type="Number">1.3129573222592241</Data></Cell>
    <Cell ss:StyleID="s22"><Data ss:Type="Number">1.7861044138495783</Data></Cell>
    <Cell><Data ss:Type="Number">2.3450788684833235</Data></Cell>
    <Cell ss:StyleID="s22"><Data ss:Type="Number">63</Data></Cell>
    <Cell><Data ss:Type="Number">64</Data></Cell>
   </Row>
   <Row>
    <Cell ss:StyleID="s18"><Data ss:Type="String">chr1</Data></Cell>
    <Cell ss:StyleID="s19"><Data ss:Type="Number">191906780</Data></Cell>
    <Cell ss:StyleID="s19"><Data ss:Type="Number">191913247</Data></Cell>
    <Cell ss:StyleID="s20"><Data ss:Type="String">Slc30a1</Data></Cell>
    <Cell><Data ss:Type="Number">1.8105334841903027</Data></Cell>
    <Cell ss:StyleID="s22"><Data ss:Type="Number">6.5774003811603521</Data></Cell>
    <Cell><Data ss:Type="Number">11.908603629016877</Data></Cell>
    <Cell ss:StyleID="s22"><Data ss:Type="Number">232</Data></Cell>
    <Cell><Data ss:Type="Number">325</Data></Cell>
   </Row>
   <Row>
    <Cell ss:StyleID="s18"><Data ss:Type="String">chr1</Data></Cell>
    <Cell ss:StyleID="s19"><Data ss:Type="Number">74506059</Data></Cell>
    <Cell ss:StyleID="s19"><Data ss:Type="Number">74530842</Data></Cell>
    <Cell ss:StyleID="s20"><Data ss:Type="String">Cnot9</Data></Cell>
    <Cell><Data ss:Type="Number">1.4987987079466512</Data></Cell>
    <Cell ss:StyleID="s22"><Data ss:Type="Number">3.3737527817158703</Data></Cell>
    <Cell><Data ss:Type="Number">5.0565763101671664</Data></Cell>
    <Cell ss:StyleID="s22"><Data ss:Type="Number">119</Data></Cell>
    <Cell><Data ss:Type="Number">138</Data></Cell>
   </Row>
   <Row>
    <Cell ss:StyleID="s18"><Data ss:Type="String">chr1</Data></Cell>
    <Cell ss:StyleID="s19"><Data ss:Type="Number">91801460</Data></Cell>
    <Cell ss:StyleID="s19"><Data ss:Type="Number">91848034</Data></Cell>
    <Cell ss:StyleID="s20"><Data ss:Type="String">Twist2</Data></Cell>
    <Cell><Data ss:Type="Number">1.87449974083851</Data></Cell>
    <Cell ss:StyleID="s22"><Data ss:Type="Number">7.9949435667552553</Data></Cell>
    <Cell><Data ss:Type="Number">14.986519643901239</Data></Cell>
    <Cell ss:StyleID="s22"><Data ss:Type="Number">282</Data></Cell>
    <Cell><Data ss:Type="Number">409</Data></Cell>
   </Row>
   <Row>
    <Cell ss:StyleID="s18"><Data ss:Type="String">chr1</Data></Cell>
    <Cell ss:StyleID="s19"><Data ss:Type="Number">120602486</Data></Cell>
    <Cell ss:StyleID="s19"><Data ss:Type="Number">120607991</Data></Cell>
    <Cell ss:StyleID="s20"><Data ss:Type="String">En1</Data></Cell>
    <Cell><Data ss:Type="Number">2.0315114171325037</Data></Cell>
    <Cell ss:StyleID="s22"><Data ss:Type="Number">9.8661005717405281</Data></Cell>
    <Cell><Data ss:Type="Number">20.043095954068406</Data></Cell>
    <Cell ss:StyleID="s22"><Data ss:Type="Number">348</Data></Cell>
    <Cell><Data ss:Type="Number">547</Data></Cell>
   </Row>
   <Row>
    <Cell ss:StyleID="s18"><Data ss:Type="String">chr1</Data></Cell>
    <Cell ss:StyleID="s19"><Data ss:Type="Number">42952871</Data></Cell>
    <Cell ss:StyleID="s19"><Data ss:Type="Number">43035449</Data></Cell>
    <Cell ss:StyleID="s20"><Data ss:Type="String">Gpr45</Data></Cell>
    <Cell><Data ss:Type="Number">1.7293242899915175</Data></Cell>
    <Cell ss:StyleID="s22"><Data ss:Type="Number">6.0387339706342891</Data></Cell>
    <Cell><Data ss:Type="Number">10.442929336214799</Data></Cell>
    <Cell ss:StyleID="s22"><Data ss:Type="Number">213</Data></Cell>
    <Cell><Data ss:Type="Number">285</Data></Cell>
   </Row>
   <Row>
    <Cell ss:StyleID="s18"><Data ss:Type="String">chr1</Data></Cell>
    <Cell ss:StyleID="s19"><Data ss:Type="Number">135324812</Data></Cell>
    <Cell ss:StyleID="s19"><Data ss:Type="Number">135368065</Data></Cell>
    <Cell ss:StyleID="s20"><Data ss:Type="String">Lmod1</Data></Cell>
    <Cell><Data ss:Type="Number">1.2152816259437642</Data></Cell>
    <Cell ss:StyleID="s22"><Data ss:Type="Number">3.7990157373943414</Data></Cell>
    <Cell><Data ss:Type="Number">4.6168740223265434</Data></Cell>
    <Cell ss:StyleID="s22"><Data ss:Type="Number">134</Data></Cell>
    <Cell><Data ss:Type="Number">126</Data></Cell>
   </Row>
   <Row>
    <Cell ss:StyleID="s18"><Data ss:Type="String">chr1</Data></Cell>
    <Cell ss:StyleID="s19"><Data ss:Type="Number">182565006</Data></Cell>
    <Cell ss:StyleID="s19"><Data ss:Type="Number">182632352</Data></Cell>
    <Cell ss:StyleID="s20"><Data ss:Type="String">Capn8</Data></Cell>
    <Cell><Data ss:Type="Number">1.2420874667963682</Data></Cell>
    <Cell ss:StyleID="s22"><Data ss:Type="Number">2.1830165058161515</Data></Cell>
    <Cell><Data ss:Type="Number">2.7114974416838429</Data></Cell>
    <Cell ss:StyleID="s22"><Data ss:Type="Number">77</Data></Cell>
    <Cell><Data ss:Type="Number">74</Data></Cell>
   </Row>
   <Row>
    <Cell ss:StyleID="s18"><Data ss:Type="String">chr1</Data></Cell>
    <Cell ss:StyleID="s19"><Data ss:Type="Number">153740352</Data></Cell>
    <Cell ss:StyleID="s19"><Data ss:Type="Number">153745468</Data></Cell>
    <Cell ss:StyleID="s20"><Data ss:Type="String">Rgs16</Data></Cell>
    <Cell><Data ss:Type="Number">1.1722151674385588</Data></Cell>
    <Cell ss:StyleID="s22"><Data ss:Type="Number">3.6572614188348509</Data></Cell>
    <Cell><Data ss:Type="Number">4.2870973064460758</Data></Cell>
    <Cell ss:StyleID="s22"><Data ss:Type="Number">129</Data></Cell>
    <Cell><Data ss:Type="Number">117</Data></Cell>
   </Row>
   <Row>
    <Cell ss:StyleID="s18"><Data ss:Type="String">chr1</Data></Cell>
    <Cell ss:StyleID="s19"><Data ss:Type="Number">190928504</Data></Cell>
    <Cell ss:StyleID="s19"><Data ss:Type="Number">190946491</Data></Cell>
    <Cell ss:StyleID="s20"><Data ss:Type="String">Angel2</Data></Cell>
    <Cell><Data ss:Type="Number">1.2735745923602533</Data></Cell>
    <Cell ss:StyleID="s22"><Data ss:Type="Number">3.8840683285300357</Data></Cell>
    <Cell><Data ss:Type="Number">4.9466507382070102</Data></Cell>
    <Cell ss:StyleID="s22"><Data ss:Type="Number">137</Data></Cell>
    <Cell><Data ss:Type="Number">135</Data></Cell>
   </Row>
   <Row>
    <Cell ss:StyleID="s18"><Data ss:Type="String">chr1</Data></Cell>
    <Cell ss:StyleID="s19"><Data ss:Type="Number">40580226</Data></Cell>
    <Cell ss:StyleID="s19"><Data ss:Type="Number">40630731</Data></Cell>
    <Cell ss:StyleID="s20"><Data ss:Type="String">Slc9a4</Data></Cell>
    <Cell><Data ss:Type="Number">1.4486716608581343</Data></Cell>
    <Cell ss:StyleID="s22"><Data ss:Type="Number">5.1598571955654489</Data></Cell>
    <Cell><Data ss:Type="Number">7.4749388932905934</Data></Cell>
    <Cell ss:StyleID="s22"><Data ss:Type="Number">182</Data></Cell>
    <Cell><Data ss:Type="Number">204</Data></Cell>
   </Row>
   <Row>
    <Cell ss:StyleID="s18"><Data ss:Type="String">chr1</Data></Cell>
    <Cell ss:StyleID="s19"><Data ss:Type="Number">21349676</Data></Cell>
    <Cell ss:StyleID="s19"><Data ss:Type="Number">21352199</Data></Cell>
    <Cell ss:StyleID="s20"><Data ss:Type="String">Khdc1a</Data></Cell>
    <Cell><Data ss:Type="Number">0.91907012558145684</Data></Cell>
    <Cell ss:StyleID="s22"><Data ss:Type="Number">1.2757888670354132</Data></Cell>
    <Cell><Data ss:Type="Number">1.1725394342416617</Data></Cell>
    <Cell ss:StyleID="s22"><Data ss:Type="Number">45</Data></Cell>
    <Cell><Data ss:Type="Number">32</Data></Cell>
   </Row>
   <Row>
    <Cell ss:StyleID="s18"><Data ss:Type="String">chr1</Data></Cell>
    <Cell ss:StyleID="s19"><Data ss:Type="Number">160978605</Data></Cell>
    <Cell ss:StyleID="s19"><Data ss:Type="Number">161003014</Data></Cell>
    <Cell ss:StyleID="s20"><Data ss:Type="String">Serpinc1</Data></Cell>
    <Cell><Data ss:Type="Number">0.30945803084058743</Data></Cell>
    <Cell ss:StyleID="s22"><Data ss:Type="Number">2.0129113235447629</Data></Cell>
    <Cell><Data ss:Type="Number">0.62291157444088285</Data></Cell>
    <Cell ss:StyleID="s22"><Data ss:Type="Number">71</Data></Cell>
    <Cell><Data ss:Type="Number">17</Data></Cell>
   </Row>
   <Row>
    <Cell ss:StyleID="s18"><Data ss:Type="String">chr1</Data></Cell>
    <Cell ss:StyleID="s19"><Data ss:Type="Number">91053443</Data></Cell>
    <Cell ss:StyleID="s19"><Data ss:Type="Number">91128944</Data></Cell>
    <Cell ss:StyleID="s20"><Data ss:Type="String">Lrrfip1</Data></Cell>
    <Cell><Data ss:Type="Number">1.9050451031515929</Data></Cell>
    <Cell ss:StyleID="s22"><Data ss:Type="Number">4.904699422158366</Data></Cell>
    <Cell><Data ss:Type="Number">9.343673616613243</Data></Cell>
    <Cell ss:StyleID="s22"><Data ss:Type="Number">173</Data></Cell>
    <Cell><Data ss:Type="Number">255</Data></Cell>
   </Row>
   <Row>
    <Cell ss:StyleID="s18"><Data ss:Type="String">chr1</Data></Cell>
    <Cell ss:StyleID="s19"><Data ss:Type="Number">187997826</Data></Cell>
    <Cell ss:StyleID="s19"><Data ss:Type="Number">188214884</Data></Cell>
    <Cell ss:StyleID="s20"><Data ss:Type="String">Esrrg</Data></Cell>
    <Cell><Data ss:Type="Number">1.3696031022540833</Data></Cell>
    <Cell ss:StyleID="s22"><Data ss:Type="Number">1.8995078686971707</Data></Cell>
    <Cell><Data ss:Type="Number">2.6015718697236871</Data></Cell>
    <Cell ss:StyleID="s22"><Data ss:Type="Number">67</Data></Cell>
    <Cell><Data ss:Type="Number">71</Data></Cell>
   </Row>
   <Row>
    <Cell ss:StyleID="s18"><Data ss:Type="String">chr1</Data></Cell>
    <Cell ss:StyleID="s19"><Data ss:Type="Number">74375202</Data></Cell>
    <Cell ss:StyleID="s19"><Data ss:Type="Number">74386051</Data></Cell>
    <Cell ss:StyleID="s20"><Data ss:Type="String">Slc11a1</Data></Cell>
    <Cell><Data ss:Type="Number">0.75392471239103886</Data></Cell>
    <Cell ss:StyleID="s22"><Data ss:Type="Number">2.7216829163422145</Data></Cell>
    <Cell><Data ss:Type="Number">2.051944009922908</Data></Cell>
    <Cell ss:StyleID="s22"><Data ss:Type="Number">96</Data></Cell>
    <Cell><Data ss:Type="Number">56</Data></Cell>
   </Row>
   <Row>
    <Cell ss:StyleID="s18"><Data ss:Type="String">chr1</Data></Cell>
    <Cell ss:StyleID="s19"><Data ss:Type="Number">135836333</Data></Cell>
    <Cell ss:StyleID="s19"><Data ss:Type="Number">135852268</Data></Cell>
    <Cell ss:StyleID="s20"><Data ss:Type="String">Tnnt2</Data></Cell>
    <Cell><Data ss:Type="Number">0.68262800920717803</Data></Cell>
    <Cell ss:StyleID="s22"><Data ss:Type="Number">4.0258226470895258</Data></Cell>
    <Cell><Data ss:Type="Number">2.7481392990038946</Data></Cell>
    <Cell ss:StyleID="s22"><Data ss:Type="Number">142</Data></Cell>
    <Cell><Data ss:Type="Number">75</Data></Cell>
   </Row>
   <Row>
    <Cell ss:StyleID="s18"><Data ss:Type="String">chr1</Data></Cell>
    <Cell ss:StyleID="s19"><Data ss:Type="Number">171329144</Data></Cell>
    <Cell ss:StyleID="s19"><Data ss:Type="Number">171342501</Data></Cell>
    <Cell ss:StyleID="s20"><Data ss:Type="String">Dedd</Data></Cell>
    <Cell><Data ss:Type="Number">1.7491701168256111</Data></Cell>
    <Cell ss:StyleID="s22"><Data ss:Type="Number">3.7706648736824433</Data></Cell>
    <Cell><Data ss:Type="Number">6.5955343176093475</Data></Cell>
    <Cell ss:StyleID="s22"><Data ss:Type="Number">133</Data></Cell>
    <Cell><Data ss:Type="Number">180</Data></Cell>
   </Row>
   <Row>
    <Cell ss:StyleID="s18"><Data ss:Type="String">chr1</Data></Cell>
    <Cell ss:StyleID="s19"><Data ss:Type="Number">93512103</Data></Cell>
    <Cell ss:StyleID="s19"><Data ss:Type="Number">93621976</Data></Cell>
    <Cell ss:StyleID="s20"><Data ss:Type="String">Farp2</Data></Cell>
    <Cell><Data ss:Type="Number">1.3968821510968166</Data></Cell>
    <Cell ss:StyleID="s22"><Data ss:Type="Number">2.8067355074779088</Data></Cell>
    <Cell><Data ss:Type="Number">3.9206787332455564</Data></Cell>
    <Cell ss:StyleID="s22"><Data ss:Type="Number">99</Data></Cell>
    <Cell><Data ss:Type="Number">107</Data></Cell>
   </Row>
   <Row>
    <Cell ss:StyleID="s18"><Data ss:Type="String">chr1</Data></Cell>
    <Cell ss:StyleID="s19"><Data ss:Type="Number">53297094</Data></Cell>
    <Cell ss:StyleID="s19"><Data ss:Type="Number">53310245</Data></Cell>
    <Cell ss:StyleID="s20"><Data ss:Type="String">Ormdl1</Data></Cell>
    <Cell><Data ss:Type="Number">1.6505890433070594</Data></Cell>
    <Cell ss:StyleID="s22"><Data ss:Type="Number">2.3531216880875396</Data></Cell>
    <Cell><Data ss:Type="Number">3.8840368759255046</Data></Cell>
    <Cell ss:StyleID="s22"><Data ss:Type="Number">83</Data></Cell>
    <Cell><Data ss:Type="Number">106</Data></Cell>
   </Row>
   <Row>
    <Cell ss:StyleID="s18"><Data ss:Type="String">chr1</Data></Cell>
    <Cell ss:StyleID="s19"><Data ss:Type="Number">34849958</Data></Cell>
    <Cell ss:StyleID="s19"><Data ss:Type="Number">34879585</Data></Cell>
    <Cell ss:StyleID="s20"><Data ss:Type="String">Plekhb2</Data></Cell>
    <Cell><Data ss:Type="Number">1.464005509775772</Data></Cell>
    <Cell ss:StyleID="s22"><Data ss:Type="Number">3.2036475994444817</Data></Cell>
    <Cell><Data ss:Type="Number">4.690157736966647</Data></Cell>
    <Cell ss:StyleID="s22"><Data ss:Type="Number">113</Data></Cell>
    <Cell><Data ss:Type="Number">128</Data></Cell>
   </Row>
   <Row>
    <Cell ss:StyleID="s18"><Data ss:Type="String">chr1</Data></Cell>
    <Cell ss:StyleID="s19"><Data ss:Type="Number">193302242</Data></Cell>
    <Cell ss:StyleID="s19"><Data ss:Type="Number">193343878</Data></Cell>
    <Cell ss:StyleID="s20"><Data ss:Type="String">Lamb3</Data></Cell>
    <Cell><Data ss:Type="Number">0.59236941687867339</Data></Cell>
    <Cell ss:StyleID="s22"><Data ss:Type="Number">2.7216829163422145</Data></Cell>
    <Cell><Data ss:Type="Number">1.6122417220822849</Data></Cell>
    <Cell ss:StyleID="s22"><Data ss:Type="Number">96</Data></Cell>
    <Cell><Data ss:Type="Number">44</Data></Cell>
   </Row>
   <Row>
    <Cell ss:StyleID="s18"><Data ss:Type="String">chr1</Data></Cell>
    <Cell ss:StyleID="s19"><Data ss:Type="Number">171018925</Data></Cell>
    <Cell ss:StyleID="s19"><Data ss:Type="Number">171029761</Data></Cell>
    <Cell ss:StyleID="s20"><Data ss:Type="String">Fcgr4</Data></Cell>
    <Cell><Data ss:Type="Number">0.5856379462323249</Data></Cell>
    <Cell ss:StyleID="s22"><Data ss:Type="Number">1.8144552775614764</Data></Cell>
    <Cell><Data ss:Type="Number">1.062613862281506</Data></Cell>
    <Cell ss:StyleID="s22"><Data ss:Type="Number">64</Data></Cell>
    <Cell><Data ss:Type="Number">29</Data></Cell>
   </Row>
   <Row>
    <Cell ss:StyleID="s18"><Data ss:Type="String">chr1</Data></Cell>
    <Cell ss:StyleID="s19"><Data ss:Type="Number">44119967</Data></Cell>
    <Cell ss:StyleID="s19"><Data ss:Type="Number">44144771</Data></Cell>
    <Cell ss:StyleID="s20"><Data ss:Type="String">Bivm</Data></Cell>
    <Cell><Data ss:Type="Number">1.7269704003045965</Data></Cell>
    <Cell ss:StyleID="s22"><Data ss:Type="Number">3.288700190580176</Data></Cell>
    <Cell><Data ss:Type="Number">5.679487884608049</Data></Cell>
    <Cell ss:StyleID="s22"><Data ss:Type="Number">116</Data></Cell>
    <Cell><Data ss:Type="Number">155</Data></Cell>
   </Row>
   <Row>
    <Cell ss:StyleID="s18"><Data ss:Type="String">chr1</Data></Cell>
    <Cell ss:StyleID="s19"><Data ss:Type="Number">171388959</Data></Cell>
    <Cell ss:StyleID="s19"><Data ss:Type="Number">171410239</Data></Cell>
    <Cell ss:StyleID="s20"><Data ss:Type="String">Arhgap30</Data></Cell>
    <Cell><Data ss:Type="Number">1.3019456167761216</Data></Cell>
    <Cell ss:StyleID="s22"><Data ss:Type="Number">3.8557174648181376</Data></Cell>
    <Cell><Data ss:Type="Number">5.0199344528471146</Data></Cell>
    <Cell ss:StyleID="s22"><Data ss:Type="Number">136</Data></Cell>
    <Cell><Data ss:Type="Number">137</Data></Cell>
   </Row>
   <Row>
    <Cell ss:StyleID="s18"><Data ss:Type="String">chr1</Data></Cell>
    <Cell ss:StyleID="s19"><Data ss:Type="Number">11414104</Data></Cell>
    <Cell ss:StyleID="s19"><Data ss:Type="Number">11601821</Data></Cell>
    <Cell ss:StyleID="s20"><Data ss:Type="String">A830018L16Rik</Data></Cell>
    <Cell><Data ss:Type="Number">1.546314971332641</Data></Cell>
    <Cell ss:StyleID="s22"><Data ss:Type="Number">4.7629451035988755</Data></Cell>
    <Cell><Data ss:Type="Number">7.3650133213304381</Data></Cell>
    <Cell ss:StyleID="s22"><Data ss:Type="Number">168</Data></Cell>
    <Cell><Data ss:Type="Number">201</Data></Cell>
   </Row>
   <Row>
    <Cell ss:StyleID="s18"><Data ss:Type="String">chr1</Data></Cell>
    <Cell ss:StyleID="s19"><Data ss:Type="Number">11414104</Data></Cell>
    <Cell ss:StyleID="s19"><Data ss:Type="Number">11975902</Data></Cell>
    <Cell ss:StyleID="s20"><Data ss:Type="String">A830018L16Rik</Data></Cell>
    <Cell><Data ss:Type="Number">1.546314971332641</Data></Cell>
    <Cell ss:StyleID="s22"><Data ss:Type="Number">4.7629451035988755</Data></Cell>
    <Cell><Data ss:Type="Number">7.3650133213304381</Data></Cell>
    <Cell ss:StyleID="s22"><Data ss:Type="Number">168</Data></Cell>
    <Cell><Data ss:Type="Number">201</Data></Cell>
   </Row>
   <Row>
    <Cell ss:StyleID="s18"><Data ss:Type="String">chr1</Data></Cell>
    <Cell ss:StyleID="s19"><Data ss:Type="Number">11414104</Data></Cell>
    <Cell ss:StyleID="s19"><Data ss:Type="Number">11601821</Data></Cell>
    <Cell ss:StyleID="s20"><Data ss:Type="String">A830018L16Rik</Data></Cell>
    <Cell><Data ss:Type="Number">1.546314971332641</Data></Cell>
    <Cell ss:StyleID="s22"><Data ss:Type="Number">4.7629451035988755</Data></Cell>
    <Cell><Data ss:Type="Number">7.3650133213304381</Data></Cell>
    <Cell ss:StyleID="s22"><Data ss:Type="Number">168</Data></Cell>
    <Cell><Data ss:Type="Number">201</Data></Cell>
   </Row>
   <Row>
    <Cell ss:StyleID="s18"><Data ss:Type="String">chr1</Data></Cell>
    <Cell ss:StyleID="s19"><Data ss:Type="Number">105780722</Data></Cell>
    <Cell ss:StyleID="s19"><Data ss:Type="Number">105847981</Data></Cell>
    <Cell ss:StyleID="s20"><Data ss:Type="String">Tnfrsf11a</Data></Cell>
    <Cell><Data ss:Type="Number">1.3186405201279559</Data></Cell>
    <Cell ss:StyleID="s22"><Data ss:Type="Number">4.1959278293609144</Data></Cell>
    <Cell><Data ss:Type="Number">5.532920455327841</Data></Cell>
    <Cell ss:StyleID="s22"><Data ss:Type="Number">148</Data></Cell>
    <Cell><Data ss:Type="Number">151</Data></Cell>
   </Row>
   <Row>
    <Cell ss:StyleID="s18"><Data ss:Type="String">chr1</Data></Cell>
    <Cell ss:StyleID="s19"><Data ss:Type="Number">164249045</Data></Cell>
    <Cell ss:StyleID="s19"><Data ss:Type="Number">164265385</Data></Cell>
    <Cell ss:StyleID="s20"><Data ss:Type="String">Slc19a2</Data></Cell>
    <Cell><Data ss:Type="Number">1.7859203576639675</Data></Cell>
    <Cell ss:StyleID="s22"><Data ss:Type="Number">3.1185950083087874</Data></Cell>
    <Cell><Data ss:Type="Number">5.5695623126478937</Data></Cell>
    <Cell ss:StyleID="s22"><Data ss:Type="Number">110</Data></Cell>
    <Cell><Data ss:Type="Number">152</Data></Cell>
   </Row>
   <Row>
    <Cell ss:StyleID="s18"><Data ss:Type="String">chr1</Data></Cell>
    <Cell ss:StyleID="s19"><Data ss:Type="Number">82586920</Data></Cell>
    <Cell ss:StyleID="s19"><Data ss:Type="Number">82722059</Data></Cell>
    <Cell ss:StyleID="s20"><Data ss:Type="String">Col4a3</Data></Cell>
    <Cell><Data ss:Type="Number">1.4622523097469575</Data></Cell>
    <Cell ss:StyleID="s22"><Data ss:Type="Number">3.8840683285300357</Data></Cell>
    <Cell><Data ss:Type="Number">5.679487884608049</Data></Cell>
    <Cell ss:StyleID="s22"><Data ss:Type="Number">137</Data></Cell>
    <Cell><Data ss:Type="Number">155</Data></Cell>
   </Row>
   <Row>
    <Cell ss:StyleID="s18"><Data ss:Type="String">chr1</Data></Cell>
    <Cell ss:StyleID="s19"><Data ss:Type="Number">93373895</Data></Cell>
    <Cell ss:StyleID="s19"><Data ss:Type="Number">93404304</Data></Cell>
    <Cell ss:StyleID="s20"><Data ss:Type="String">Ano7</Data></Cell>
    <Cell><Data ss:Type="Number">0.51697694563956953</Data></Cell>
    <Cell ss:StyleID="s22"><Data ss:Type="Number">2.2680690969518453</Data></Cell>
    <Cell><Data ss:Type="Number">1.1725394342416617</Data></Cell>
    <Cell ss:StyleID="s22"><Data ss:Type="Number">80</Data></Cell>
    <Cell><Data ss:Type="Number">32</Data></Cell>
   </Row>
   <Row>
    <Cell ss:StyleID="s18"><Data ss:Type="String">chr1</Data></Cell>
    <Cell ss:StyleID="s19"><Data ss:Type="Number">87264363</Data></Cell>
    <Cell ss:StyleID="s19"><Data ss:Type="Number">87310791</Data></Cell>
    <Cell ss:StyleID="s20"><Data ss:Type="String">Efhd1</Data></Cell>
    <Cell><Data ss:Type="Number">1.9314026339905264</Data></Cell>
    <Cell ss:StyleID="s22"><Data ss:Type="Number">5.0464537407178565</Data></Cell>
    <Cell><Data ss:Type="Number">9.7467340471338133</Data></Cell>
    <Cell ss:StyleID="s22"><Data ss:Type="Number">178</Data></Cell>
    <Cell><Data ss:Type="Number">266</Data></Cell>
   </Row>
   <Row>
    <Cell ss:StyleID="s18"><Data ss:Type="String">chr1</Data></Cell>
    <Cell ss:StyleID="s19"><Data ss:Type="Number">135836333</Data></Cell>
    <Cell ss:StyleID="s19"><Data ss:Type="Number">135852268</Data></Cell>
    <Cell ss:StyleID="s20"><Data ss:Type="String">Tnnt2</Data></Cell>
    <Cell><Data ss:Type="Number">0.68262800920717803</Data></Cell>
    <Cell ss:StyleID="s22"><Data ss:Type="Number">4.0258226470895258</Data></Cell>
    <Cell><Data ss:Type="Number">2.7481392990038946</Data></Cell>
    <Cell ss:StyleID="s22"><Data ss:Type="Number">142</Data></Cell>
    <Cell><Data ss:Type="Number">75</Data></Cell>
   </Row>
   <Row>
    <Cell ss:StyleID="s18"><Data ss:Type="String">chr1</Data></Cell>
    <Cell ss:StyleID="s19"><Data ss:Type="Number">135836333</Data></Cell>
    <Cell ss:StyleID="s19"><Data ss:Type="Number">135852268</Data></Cell>
    <Cell ss:StyleID="s20"><Data ss:Type="String">Tnnt2</Data></Cell>
    <Cell><Data ss:Type="Number">0.68262800920717803</Data></Cell>
    <Cell ss:StyleID="s22"><Data ss:Type="Number">4.0258226470895258</Data></Cell>
    <Cell><Data ss:Type="Number">2.7481392990038946</Data></Cell>
    <Cell ss:StyleID="s22"><Data ss:Type="Number">142</Data></Cell>
    <Cell><Data ss:Type="Number">75</Data></Cell>
   </Row>
   <Row>
    <Cell ss:StyleID="s18"><Data ss:Type="String">chr1</Data></Cell>
    <Cell ss:StyleID="s19"><Data ss:Type="Number">75507608</Data></Cell>
    <Cell ss:StyleID="s19"><Data ss:Type="Number">75510366</Data></Cell>
    <Cell ss:StyleID="s20"><Data ss:Type="String">Inha</Data></Cell>
    <Cell><Data ss:Type="Number">1.9697846795615326</Data></Cell>
    <Cell ss:StyleID="s22"><Data ss:Type="Number">10.007854890300019</Data></Cell>
    <Cell><Data ss:Type="Number">19.713319238187939</Data></Cell>
    <Cell ss:StyleID="s22"><Data ss:Type="Number">353</Data></Cell>
    <Cell><Data ss:Type="Number">538</Data></Cell>
   </Row>
   <Row>
    <Cell ss:StyleID="s18"><Data ss:Type="String">chr1</Data></Cell>
    <Cell ss:StyleID="s19"><Data ss:Type="Number">92910824</Data></Cell>
    <Cell ss:StyleID="s19"><Data ss:Type="Number">92920585</Data></Cell>
    <Cell ss:StyleID="s20"><Data ss:Type="String">Rnpepl1</Data></Cell>
    <Cell><Data ss:Type="Number">1.7163450289727242</Data></Cell>
    <Cell ss:StyleID="s22"><Data ss:Type="Number">15.904834542374816</Data></Cell>
    <Cell><Data ss:Type="Number">27.298183703438688</Data></Cell>
    <Cell ss:StyleID="s22"><Data ss:Type="Number">561</Data></Cell>
    <Cell><Data ss:Type="Number">745</Data></Cell>
   </Row>
   <Row>
    <Cell ss:StyleID="s18"><Data ss:Type="String">chr1</Data></Cell>
    <Cell ss:StyleID="s19"><Data ss:Type="Number">193173576</Data></Cell>
    <Cell ss:StyleID="s19"><Data ss:Type="Number">193177832</Data></Cell>
    <Cell ss:StyleID="s20"><Data ss:Type="String">A130010J15Rik</Data></Cell>
    <Cell><Data ss:Type="Number">1.8005820969925177</Data></Cell>
    <Cell ss:StyleID="s22"><Data ss:Type="Number">3.3170510542920741</Data></Cell>
    <Cell><Data ss:Type="Number">5.9726227431684649</Data></Cell>
    <Cell ss:StyleID="s22"><Data ss:Type="Number">117</Data></Cell>
    <Cell><Data ss:Type="Number">163</Data></Cell>
   </Row>
   <Row>
    <Cell ss:StyleID="s18"><Data ss:Type="String">chr1</Data></Cell>
    <Cell ss:StyleID="s19"><Data ss:Type="Number">181352627</Data></Cell>
    <Cell ss:StyleID="s19"><Data ss:Type="Number">181460641</Data></Cell>
    <Cell ss:StyleID="s20"><Data ss:Type="String">Cnih3</Data></Cell>
    <Cell><Data ss:Type="Number">2.0340970540459855</Data></Cell>
    <Cell ss:StyleID="s22"><Data ss:Type="Number">6.7191546997198426</Data></Cell>
    <Cell><Data ss:Type="Number">13.667412780379371</Data></Cell>
    <Cell ss:StyleID="s22"><Data ss:Type="Number">237</Data></Cell>
    <Cell><Data ss:Type="Number">373</Data></Cell>
   </Row>
   <Row>
    <Cell ss:StyleID="s18"><Data ss:Type="String">chr1</Data></Cell>
    <Cell ss:StyleID="s19"><Data ss:Type="Number">181352627</Data></Cell>
    <Cell ss:StyleID="s19"><Data ss:Type="Number">181460641</Data></Cell>
    <Cell ss:StyleID="s20"><Data ss:Type="String">Cnih3</Data></Cell>
    <Cell><Data ss:Type="Number">2.0340970540459855</Data></Cell>
    <Cell ss:StyleID="s22"><Data ss:Type="Number">6.7191546997198426</Data></Cell>
    <Cell><Data ss:Type="Number">13.667412780379371</Data></Cell>
    <Cell ss:StyleID="s22"><Data ss:Type="Number">237</Data></Cell>
    <Cell><Data ss:Type="Number">373</Data></Cell>
   </Row>
   <Row>
    <Cell ss:StyleID="s18"><Data ss:Type="String">chr1</Data></Cell>
    <Cell ss:StyleID="s19"><Data ss:Type="Number">131828011</Data></Cell>
    <Cell ss:StyleID="s19"><Data ss:Type="Number">131848864</Data></Cell>
    <Cell ss:StyleID="s20"><Data ss:Type="String">Slc41a1</Data></Cell>
    <Cell><Data ss:Type="Number">1.432165862920429</Data></Cell>
    <Cell ss:StyleID="s22"><Data ss:Type="Number">3.1469458720206855</Data></Cell>
    <Cell><Data ss:Type="Number">4.5069484503663872</Data></Cell>
    <Cell ss:StyleID="s22"><Data ss:Type="Number">111</Data></Cell>
    <Cell><Data ss:Type="Number">123</Data></Cell>
   </Row>
   <Row>
    <Cell ss:StyleID="s18"><Data ss:Type="String">chr1</Data></Cell>
    <Cell ss:StyleID="s19"><Data ss:Type="Number">87853286</Data></Cell>
    <Cell ss:StyleID="s19"><Data ss:Type="Number">87944489</Data></Cell>
    <Cell ss:StyleID="s20"><Data ss:Type="String">Dgkd</Data></Cell>
    <Cell><Data ss:Type="Number">1.6584437415428668</Data></Cell>
    <Cell ss:StyleID="s22"><Data ss:Type="Number">3.2036475994444817</Data></Cell>
    <Cell><Data ss:Type="Number">5.3130693114075296</Data></Cell>
    <Cell ss:StyleID="s22"><Data ss:Type="Number">113</Data></Cell>
    <Cell><Data ss:Type="Number">145</Data></Cell>
   </Row>
   <Row>
    <Cell ss:StyleID="s18"><Data ss:Type="String">chr1</Data></Cell>
    <Cell ss:StyleID="s19"><Data ss:Type="Number">131797394</Data></Cell>
    <Cell ss:StyleID="s19"><Data ss:Type="Number">131818115</Data></Cell>
    <Cell ss:StyleID="s20"><Data ss:Type="String">Pm20d1</Data></Cell>
    <Cell><Data ss:Type="Number">1.4980581947510252</Data></Cell>
    <Cell ss:StyleID="s22"><Data ss:Type="Number">2.4948760066470301</Data></Cell>
    <Cell><Data ss:Type="Number">3.7374694466452967</Data></Cell>
    <Cell ss:StyleID="s22"><Data ss:Type="Number">88</Data></Cell>
    <Cell><Data ss:Type="Number">102</Data></Cell>
   </Row>
   <Row>
    <Cell ss:StyleID="s18"><Data ss:Type="String">chr1</Data></Cell>
    <Cell ss:StyleID="s19"><Data ss:Type="Number">151755373</Data></Cell>
    <Cell ss:StyleID="s19"><Data ss:Type="Number">151822328</Data></Cell>
    <Cell ss:StyleID="s20"><Data ss:Type="String">Edem3</Data></Cell>
    <Cell><Data ss:Type="Number">1.4553552671366032</Data></Cell>
    <Cell ss:StyleID="s22"><Data ss:Type="Number">3.3737527817158703</Data></Cell>
    <Cell><Data ss:Type="Number">4.9100088808869584</Data></Cell>
    <Cell ss:StyleID="s22"><Data ss:Type="Number">119</Data></Cell>
    <Cell><Data ss:Type="Number">134</Data></Cell>
   </Row>
   <Row>
    <Cell ss:StyleID="s18"><Data ss:Type="String">chr1</Data></Cell>
    <Cell ss:StyleID="s19"><Data ss:Type="Number">75236701</Data></Cell>
    <Cell ss:StyleID="s19"><Data ss:Type="Number">75245692</Data></Cell>
    <Cell ss:StyleID="s20"><Data ss:Type="String">Dnajb2</Data></Cell>
    <Cell><Data ss:Type="Number">1.6482730149742604</Data></Cell>
    <Cell ss:StyleID="s22"><Data ss:Type="Number">8.9588729329597907</Data></Cell>
    <Cell><Data ss:Type="Number">14.766668499980929</Data></Cell>
    <Cell ss:StyleID="s22"><Data ss:Type="Number">316</Data></Cell>
    <Cell><Data ss:Type="Number">403</Data></Cell>
   </Row>
   <Row>
    <Cell ss:StyleID="s18"><Data ss:Type="String">chr1</Data></Cell>
    <Cell ss:StyleID="s19"><Data ss:Type="Number">75236422</Data></Cell>
    <Cell ss:StyleID="s19"><Data ss:Type="Number">75245692</Data></Cell>
    <Cell ss:StyleID="s20"><Data ss:Type="String">Dnajb2</Data></Cell>
    <Cell><Data ss:Type="Number">1.6482730149742604</Data></Cell>
    <Cell ss:StyleID="s22"><Data ss:Type="Number">8.9588729329597907</Data></Cell>
    <Cell><Data ss:Type="Number">14.766668499980929</Data></Cell>
    <Cell ss:StyleID="s22"><Data ss:Type="Number">316</Data></Cell>
    <Cell><Data ss:Type="Number">403</Data></Cell>
   </Row>
   <Row>
    <Cell ss:StyleID="s18"><Data ss:Type="String">chr1</Data></Cell>
    <Cell ss:StyleID="s19"><Data ss:Type="Number">121431066</Data></Cell>
    <Cell ss:StyleID="s19"><Data ss:Type="Number">121506460</Data></Cell>
    <Cell ss:StyleID="s20"><Data ss:Type="String">Ccdc93</Data></Cell>
    <Cell><Data ss:Type="Number">1.6617116109843304</Data></Cell>
    <Cell ss:StyleID="s22"><Data ss:Type="Number">2.5799285977827244</Data></Cell>
    <Cell><Data ss:Type="Number">4.2870973064460758</Data></Cell>
    <Cell ss:StyleID="s22"><Data ss:Type="Number">91</Data></Cell>
    <Cell><Data ss:Type="Number">117</Data></Cell>
   </Row>
   <Row>
    <Cell ss:StyleID="s18"><Data ss:Type="String">chr1</Data></Cell>
    <Cell ss:StyleID="s19"><Data ss:Type="Number">57995973</Data></Cell>
    <Cell ss:StyleID="s19"><Data ss:Type="Number">58026277</Data></Cell>
    <Cell ss:StyleID="s20"><Data ss:Type="String">Sgol2a</Data></Cell>
    <Cell><Data ss:Type="Number">1.4032231381645459</Data></Cell>
    <Cell ss:StyleID="s22"><Data ss:Type="Number">2.9768406897492974</Data></Cell>
    <Cell><Data ss:Type="Number">4.1771717344859205</Data></Cell>
    <Cell ss:StyleID="s22"><Data ss:Type="Number">105</Data></Cell>
    <Cell><Data ss:Type="Number">114</Data></Cell>
   </Row>
   <Row>
    <Cell ss:StyleID="s18"><Data ss:Type="String">chr1</Data></Cell>
    <Cell ss:StyleID="s19"><Data ss:Type="Number">130865776</Data></Cell>
    <Cell ss:StyleID="s19"><Data ss:Type="Number">130880790</Data></Cell>
    <Cell ss:StyleID="s20"><Data ss:Type="String">Fcmr</Data></Cell>
    <Cell><Data ss:Type="Number">0.93225350853037114</Data></Cell>
    <Cell ss:StyleID="s22"><Data ss:Type="Number">1.7294026864257823</Data></Cell>
    <Cell><Data ss:Type="Number">1.6122417220822849</Data></Cell>
    <Cell ss:StyleID="s22"><Data ss:Type="Number">61</Data></Cell>
    <Cell><Data ss:Type="Number">44</Data></Cell>
   </Row>
   <Row>
    <Cell ss:StyleID="s18"><Data ss:Type="String">chr1</Data></Cell>
    <Cell ss:StyleID="s19"><Data ss:Type="Number">58393135</Data></Cell>
    <Cell ss:StyleID="s19"><Data ss:Type="Number">58406548</Data></Cell>
    <Cell ss:StyleID="s20"><Data ss:Type="String">Bzw1</Data></Cell>
    <Cell><Data ss:Type="Number">1.7733511507403836</Data></Cell>
    <Cell ss:StyleID="s22"><Data ss:Type="Number">7.3145228376697018</Data></Cell>
    <Cell><Data ss:Type="Number">12.971217491298383</Data></Cell>
    <Cell ss:StyleID="s22"><Data ss:Type="Number">258</Data></Cell>
    <Cell><Data ss:Type="Number">354</Data></Cell>
   </Row>
   <Row>
    <Cell ss:StyleID="s18"><Data ss:Type="String">chr1</Data></Cell>
    <Cell ss:StyleID="s19"><Data ss:Type="Number">60746387</Data></Cell>
    <Cell ss:StyleID="s19"><Data ss:Type="Number">60773359</Data></Cell>
    <Cell ss:StyleID="s20"><Data ss:Type="String">Cd28</Data></Cell>
    <Cell><Data ss:Type="Number">0.95032526771979686</Data></Cell>
    <Cell ss:StyleID="s22"><Data ss:Type="Number">0.9639293662045344</Data></Cell>
    <Cell><Data ss:Type="Number">0.91604643300129829</Data></Cell>
    <Cell ss:StyleID="s22"><Data ss:Type="Number">34</Data></Cell>
    <Cell><Data ss:Type="Number">25</Data></Cell>
   </Row>
   <Row>
    <Cell ss:StyleID="s18"><Data ss:Type="String">chr1</Data></Cell>
    <Cell ss:StyleID="s19"><Data ss:Type="Number">171503477</Data></Cell>
    <Cell ss:StyleID="s19"><Data ss:Type="Number">171504750</Data></Cell>
    <Cell ss:StyleID="s20"><Data ss:Type="String">Alyref2</Data></Cell>
    <Cell><Data ss:Type="Number">1.7043196010095698</Data></Cell>
    <Cell ss:StyleID="s22"><Data ss:Type="Number">2.5799285977827244</Data></Cell>
    <Cell><Data ss:Type="Number">4.397022878406232</Data></Cell>
    <Cell ss:StyleID="s22"><Data ss:Type="Number">91</Data></Cell>
    <Cell><Data ss:Type="Number">120</Data></Cell>
   </Row>
   <Row>
    <Cell ss:StyleID="s18"><Data ss:Type="String">chr1</Data></Cell>
    <Cell ss:StyleID="s19"><Data ss:Type="Number">131153206</Data></Cell>
    <Cell ss:StyleID="s19"><Data ss:Type="Number">131172234</Data></Cell>
    <Cell ss:StyleID="s20"><Data ss:Type="String">Eif2d</Data></Cell>
    <Cell><Data ss:Type="Number">0.84008753666430047</Data></Cell>
    <Cell ss:StyleID="s22"><Data ss:Type="Number">2.2680690969518453</Data></Cell>
    <Cell><Data ss:Type="Number">1.9053765806427003</Data></Cell>
    <Cell ss:StyleID="s22"><Data ss:Type="Number">80</Data></Cell>
    <Cell><Data ss:Type="Number">52</Data></Cell>
   </Row>
   <Row>
    <Cell ss:StyleID="s18"><Data ss:Type="String">chr1</Data></Cell>
    <Cell ss:StyleID="s19"><Data ss:Type="Number">166130459</Data></Cell>
    <Cell ss:StyleID="s19"><Data ss:Type="Number">166166510</Data></Cell>
    <Cell ss:StyleID="s20"><Data ss:Type="String">Gpa33</Data></Cell>
    <Cell><Data ss:Type="Number">0.6764184335471003</Data></Cell>
    <Cell ss:StyleID="s22"><Data ss:Type="Number">3.0335424171730936</Data></Cell>
    <Cell><Data ss:Type="Number">2.051944009922908</Data></Cell>
    <Cell ss:StyleID="s22"><Data ss:Type="Number">107</Data></Cell>
    <Cell><Data ss:Type="Number">56</Data></Cell>
   </Row>
   <Row>
    <Cell ss:StyleID="s18"><Data ss:Type="String">chr1</Data></Cell>
    <Cell ss:StyleID="s19"><Data ss:Type="Number">37890552</Data></Cell>
    <Cell ss:StyleID="s19"><Data ss:Type="Number">37898333</Data></Cell>
    <Cell ss:StyleID="s20"><Data ss:Type="String">Mrpl30</Data></Cell>
    <Cell><Data ss:Type="Number">1.5886270725382605</Data></Cell>
    <Cell ss:StyleID="s22"><Data ss:Type="Number">2.7216829163422145</Data></Cell>
    <Cell><Data ss:Type="Number">4.3237391637661275</Data></Cell>
    <Cell ss:StyleID="s22"><Data ss:Type="Number">96</Data></Cell>
    <Cell><Data ss:Type="Number">118</Data></Cell>
   </Row>
   <Row>
    <Cell ss:StyleID="s18"><Data ss:Type="String">chr1</Data></Cell>
    <Cell ss:StyleID="s19"><Data ss:Type="Number">177729813</Data></Cell>
    <Cell ss:StyleID="s19"><Data ss:Type="Number">177753305</Data></Cell>
    <Cell ss:StyleID="s20"><Data ss:Type="String">1700016C15Rik</Data></Cell>
    <Cell><Data ss:Type="Number">1.3885347331769107</Data></Cell>
    <Cell ss:StyleID="s22"><Data ss:Type="Number">7.6263823385005809</Data></Cell>
    <Cell><Data ss:Type="Number">10.589496765495008</Data></Cell>
    <Cell ss:StyleID="s22"><Data ss:Type="Number">269</Data></Cell>
    <Cell><Data ss:Type="Number">289</Data></Cell>
   </Row>
   <Row>
    <Cell ss:StyleID="s18"><Data ss:Type="String">chr1</Data></Cell>
    <Cell ss:StyleID="s19"><Data ss:Type="Number">93006333</Data></Cell>
    <Cell ss:StyleID="s19"><Data ss:Type="Number">93012269</Data></Cell>
    <Cell ss:StyleID="s20"><Data ss:Type="String">Aqp12</Data></Cell>
    <Cell><Data ss:Type="Number">0.7525613765639303</Data></Cell>
    <Cell ss:StyleID="s22"><Data ss:Type="Number">2.2397182332399477</Data></Cell>
    <Cell><Data ss:Type="Number">1.6855254367223889</Data></Cell>
    <Cell ss:StyleID="s22"><Data ss:Type="Number">79</Data></Cell>
    <Cell><Data ss:Type="Number">46</Data></Cell>
   </Row>
   <Row>
    <Cell ss:StyleID="s18"><Data ss:Type="String">chr1</Data></Cell>
    <Cell ss:StyleID="s19"><Data ss:Type="Number">169928938</Data></Cell>
    <Cell ss:StyleID="s19"><Data ss:Type="Number">169934653</Data></Cell>
    <Cell ss:StyleID="s20"><Data ss:Type="String">Ccdc190</Data></Cell>
    <Cell><Data ss:Type="Number">0.6959305037455743</Data></Cell>
    <Cell ss:StyleID="s22"><Data ss:Type="Number">2.2113673695280496</Data></Cell>
    <Cell><Data ss:Type="Number">1.5389580074421811</Data></Cell>
    <Cell ss:StyleID="s22"><Data ss:Type="Number">78</Data></Cell>
    <Cell><Data ss:Type="Number">42</Data></Cell>
   </Row>
   <Row>
    <Cell ss:StyleID="s18"><Data ss:Type="String">chr1</Data></Cell>
    <Cell ss:StyleID="s19"><Data ss:Type="Number">138273737</Data></Cell>
    <Cell ss:StyleID="s19"><Data ss:Type="Number">138289462</Data></Cell>
    <Cell ss:StyleID="s20"><Data ss:Type="String">Atp6v1g3</Data></Cell>
    <Cell><Data ss:Type="Number">0.93995808298103545</Data></Cell>
    <Cell ss:StyleID="s22"><Data ss:Type="Number">1.2474380033235151</Data></Cell>
    <Cell><Data ss:Type="Number">1.1725394342416617</Data></Cell>
    <Cell ss:StyleID="s22"><Data ss:Type="Number">44</Data></Cell>
    <Cell><Data ss:Type="Number">32</Data></Cell>
   </Row>
   <Row>
    <Cell ss:StyleID="s18"><Data ss:Type="String">chr1</Data></Cell>
    <Cell ss:StyleID="s19"><Data ss:Type="Number">55237176</Data></Cell>
    <Cell ss:StyleID="s19"><Data ss:Type="Number">55240058</Data></Cell>
    <Cell ss:StyleID="s20"><Data ss:Type="String">Mars2</Data></Cell>
    <Cell><Data ss:Type="Number">1.8474789621782162</Data></Cell>
    <Cell ss:StyleID="s22"><Data ss:Type="Number">4.621190785039385</Data></Cell>
    <Cell><Data ss:Type="Number">8.5375527555720989</Data></Cell>
    <Cell ss:StyleID="s22"><Data ss:Type="Number">163</Data></Cell>
    <Cell><Data ss:Type="Number">233</Data></Cell>
   </Row>
   <Row>
    <Cell ss:StyleID="s18"><Data ss:Type="String">chr1</Data></Cell>
    <Cell ss:StyleID="s19"><Data ss:Type="Number">58713285</Data></Cell>
    <Cell ss:StyleID="s19"><Data ss:Type="Number">58759209</Data></Cell>
    <Cell ss:StyleID="s20"><Data ss:Type="String">Cflar</Data></Cell>
    <Cell><Data ss:Type="Number">1.5458624354908697</Data></Cell>
    <Cell ss:StyleID="s22"><Data ss:Type="Number">2.8917880986136031</Data></Cell>
    <Cell><Data ss:Type="Number">4.4703065930463355</Data></Cell>
    <Cell ss:StyleID="s22"><Data ss:Type="Number">102</Data></Cell>
    <Cell><Data ss:Type="Number">122</Data></Cell>
   </Row>
   <Row>
    <Cell ss:StyleID="s18"><Data ss:Type="String">chr1</Data></Cell>
    <Cell ss:StyleID="s19"><Data ss:Type="Number">127204985</Data></Cell>
    <Cell ss:StyleID="s19"><Data ss:Type="Number">127482972</Data></Cell>
    <Cell ss:StyleID="s20"><Data ss:Type="String">Mgat5</Data></Cell>
    <Cell><Data ss:Type="Number">1.7731027474414987</Data></Cell>
    <Cell ss:StyleID="s22"><Data ss:Type="Number">3.4304545091396665</Data></Cell>
    <Cell><Data ss:Type="Number">6.0825483151286202</Data></Cell>
    <Cell ss:StyleID="s22"><Data ss:Type="Number">121</Data></Cell>
    <Cell><Data ss:Type="Number">166</Data></Cell>
   </Row>
   <Row>
    <Cell ss:StyleID="s18"><Data ss:Type="String">chr1</Data></Cell>
    <Cell ss:StyleID="s19"><Data ss:Type="Number">17601900</Data></Cell>
    <Cell ss:StyleID="s19"><Data ss:Type="Number">17630939</Data></Cell>
    <Cell ss:StyleID="s20"><Data ss:Type="String">Pi15</Data></Cell>
    <Cell><Data ss:Type="Number">0.8362862355934213</Data></Cell>
    <Cell ss:StyleID="s22"><Data ss:Type="Number">1.4458940493068015</Data></Cell>
    <Cell><Data ss:Type="Number">1.2091812915617137</Data></Cell>
    <Cell ss:StyleID="s22"><Data ss:Type="Number">51</Data></Cell>
    <Cell><Data ss:Type="Number">33</Data></Cell>
   </Row>
   <Row>
    <Cell ss:StyleID="s18"><Data ss:Type="String">chr1</Data></Cell>
    <Cell ss:StyleID="s19"><Data ss:Type="Number">93135239</Data></Cell>
    <Cell ss:StyleID="s19"><Data ss:Type="Number">93145421</Data></Cell>
    <Cell ss:StyleID="s20"><Data ss:Type="String">Agxt</Data></Cell>
    <Cell><Data ss:Type="Number">0.61291081184072682</Data></Cell>
    <Cell ss:StyleID="s22"><Data ss:Type="Number">2.7500337800541126</Data></Cell>
    <Cell><Data ss:Type="Number">1.6855254367223889</Data></Cell>
    <Cell ss:StyleID="s22"><Data ss:Type="Number">97</Data></Cell>
    <Cell><Data ss:Type="Number">46</Data></Cell>
   </Row>
   <Row>
    <Cell ss:StyleID="s18"><Data ss:Type="String">chr1</Data></Cell>
    <Cell ss:StyleID="s19"><Data ss:Type="Number">131867276</Data></Cell>
    <Cell ss:StyleID="s19"><Data ss:Type="Number">131872889</Data></Cell>
    <Cell ss:StyleID="s20"><Data ss:Type="String">Rab29</Data></Cell>
    <Cell><Data ss:Type="Number">1.6993223676115479</Data></Cell>
    <Cell ss:StyleID="s22"><Data ss:Type="Number">3.0618932808849917</Data></Cell>
    <Cell><Data ss:Type="Number">5.2031437394473743</Data></Cell>
    <Cell ss:StyleID="s22"><Data ss:Type="Number">108</Data></Cell>
    <Cell><Data ss:Type="Number">142</Data></Cell>
   </Row>
   <Row>
    <Cell ss:StyleID="s18"><Data ss:Type="String">chr1</Data></Cell>
    <Cell ss:StyleID="s19"><Data ss:Type="Number">87125007</Data></Cell>
    <Cell ss:StyleID="s19"><Data ss:Type="Number">87127912</Data></Cell>
    <Cell ss:StyleID="s20"><Data ss:Type="String">Akp3</Data></Cell>
    <Cell><Data ss:Type="Number">0.92459338354769161</Data></Cell>
    <Cell ss:StyleID="s22"><Data ss:Type="Number">3.685612282546749</Data></Cell>
    <Cell><Data ss:Type="Number">3.4076927307648295</Data></Cell>
    <Cell ss:StyleID="s22"><Data ss:Type="Number">130</Data></Cell>
    <Cell><Data ss:Type="Number">93</Data></Cell>
   </Row>
   <Row>
    <Cell ss:StyleID="s18"><Data ss:Type="String">chr1</Data></Cell>
    <Cell ss:StyleID="s19"><Data ss:Type="Number">63176830</Data></Cell>
    <Cell ss:StyleID="s19"><Data ss:Type="Number">63180486</Data></Cell>
    <Cell ss:StyleID="s20"><Data ss:Type="String">Eef1b2</Data></Cell>
    <Cell><Data ss:Type="Number">1.9180832537264279</Data></Cell>
    <Cell ss:StyleID="s22"><Data ss:Type="Number">4.4510856027679973</Data></Cell>
    <Cell><Data ss:Type="Number">8.5375527555720989</Data></Cell>
    <Cell ss:StyleID="s22"><Data ss:Type="Number">157</Data></Cell>
    <Cell><Data ss:Type="Number">233</Data></Cell>
   </Row>
   <Row>
    <Cell ss:StyleID="s18"><Data ss:Type="String">chr1</Data></Cell>
    <Cell ss:StyleID="s19"><Data ss:Type="Number">172956767</Data></Cell>
    <Cell ss:StyleID="s19"><Data ss:Type="Number">172957817</Data></Cell>
    <Cell ss:StyleID="s20"><Data ss:Type="String">Olfr16</Data></Cell>
    <Cell><Data ss:Type="Number">0.68423419275825381</Data></Cell>
    <Cell ss:StyleID="s22"><Data ss:Type="Number">1.4458940493068015</Data></Cell>
    <Cell><Data ss:Type="Number">0.98933014764140215</Data></Cell>
    <Cell ss:StyleID="s22"><Data ss:Type="Number">51</Data></Cell>
    <Cell><Data ss:Type="Number">27</Data></Cell>
   </Row>
   <Row>
    <Cell ss:StyleID="s18"><Data ss:Type="String">chr1</Data></Cell>
    <Cell ss:StyleID="s19"><Data ss:Type="Number">93685574</Data></Cell>
    <Cell ss:StyleID="s19"><Data ss:Type="Number">93695770</Data></Cell>
    <Cell ss:StyleID="s20"><Data ss:Type="String">Bok</Data></Cell>
    <Cell><Data ss:Type="Number">1.7302051003259784</Data></Cell>
    <Cell ss:StyleID="s22"><Data ss:Type="Number">5.2732606504130413</Data></Cell>
    <Cell><Data ss:Type="Number">9.1238224726929307</Data></Cell>
    <Cell ss:StyleID="s22"><Data ss:Type="Number">186</Data></Cell>
    <Cell><Data ss:Type="Number">249</Data></Cell>
   </Row>
   <Row>
    <Cell ss:StyleID="s18"><Data ss:Type="String">chr1</Data></Cell>
    <Cell ss:StyleID="s19"><Data ss:Type="Number">171411680</Data></Cell>
    <Cell ss:StyleID="s19"><Data ss:Type="Number">171418759</Data></Cell>
    <Cell ss:StyleID="s20"><Data ss:Type="String">Usf1</Data></Cell>
    <Cell><Data ss:Type="Number">1.3092273298664421</Data></Cell>
    <Cell ss:StyleID="s22"><Data ss:Type="Number">2.1830165058161515</Data></Cell>
    <Cell><Data ss:Type="Number">2.8580648709640504</Data></Cell>
    <Cell ss:StyleID="s22"><Data ss:Type="Number">77</Data></Cell>
    <Cell><Data ss:Type="Number">78</Data></Cell>
   </Row>
   <Row>
    <Cell ss:StyleID="s18"><Data ss:Type="String">chr1</Data></Cell>
    <Cell ss:StyleID="s19"><Data ss:Type="Number">178405880</Data></Cell>
    <Cell ss:StyleID="s19"><Data ss:Type="Number">178483249</Data></Cell>
    <Cell ss:StyleID="s20"><Data ss:Type="String">Efcab2</Data></Cell>
    <Cell><Data ss:Type="Number">1.5702570778771971</Data></Cell>
    <Cell ss:StyleID="s22"><Data ss:Type="Number">3.0335424171730936</Data></Cell>
    <Cell><Data ss:Type="Number">4.7634414516067514</Data></Cell>
    <Cell ss:StyleID="s22"><Data ss:Type="Number">107</Data></Cell>
    <Cell><Data ss:Type="Number">130</Data></Cell>
   </Row>
   <Row>
    <Cell ss:StyleID="s18"><Data ss:Type="String">chr1</Data></Cell>
    <Cell ss:StyleID="s19"><Data ss:Type="Number">36761797</Data></Cell>
    <Cell ss:StyleID="s19"><Data ss:Type="Number">36782820</Data></Cell>
    <Cell ss:StyleID="s20"><Data ss:Type="String">Zap70</Data></Cell>
    <Cell><Data ss:Type="Number">0.65000025328951716</Data></Cell>
    <Cell ss:StyleID="s22"><Data ss:Type="Number">4.8479976947345698</Data></Cell>
    <Cell><Data ss:Type="Number">3.1511997295244658</Data></Cell>
    <Cell ss:StyleID="s22"><Data ss:Type="Number">171</Data></Cell>
    <Cell><Data ss:Type="Number">86</Data></Cell>
   </Row>
   <Row>
    <Cell ss:StyleID="s18"><Data ss:Type="String">chr1</Data></Cell>
    <Cell ss:StyleID="s19"><Data ss:Type="Number">134405989</Data></Cell>
    <Cell ss:StyleID="s19"><Data ss:Type="Number">134411738</Data></Cell>
    <Cell ss:StyleID="s20"><Data ss:Type="String">Cyb5r1</Data></Cell>
    <Cell><Data ss:Type="Number">0.97462866800902448</Data></Cell>
    <Cell ss:StyleID="s22"><Data ss:Type="Number">1.7294026864257823</Data></Cell>
    <Cell><Data ss:Type="Number">1.6855254367223889</Data></Cell>
    <Cell ss:StyleID="s22"><Data ss:Type="Number">61</Data></Cell>
    <Cell><Data ss:Type="Number">46</Data></Cell>
   </Row>
   <Row>
    <Cell ss:StyleID="s18"><Data ss:Type="String">chr1</Data></Cell>
    <Cell ss:StyleID="s19"><Data ss:Type="Number">138967720</Data></Cell>
    <Cell ss:StyleID="s19"><Data ss:Type="Number">139176042</Data></Cell>
    <Cell ss:StyleID="s20"><Data ss:Type="String">Dennd1b</Data></Cell>
    <Cell><Data ss:Type="Number">1.0828571158666658</Data></Cell>
    <Cell ss:StyleID="s22"><Data ss:Type="Number">4.1959278293609144</Data></Cell>
    <Cell><Data ss:Type="Number">4.543590307686439</Data></Cell>
    <Cell ss:StyleID="s22"><Data ss:Type="Number">148</Data></Cell>
    <Cell><Data ss:Type="Number">124</Data></Cell>
   </Row>
   <Row>
    <Cell ss:StyleID="s18"><Data ss:Type="String">chr1</Data></Cell>
    <Cell ss:StyleID="s19"><Data ss:Type="Number">132316124</Data></Cell>
    <Cell ss:StyleID="s19"><Data ss:Type="Number">132333488</Data></Cell>
    <Cell ss:StyleID="s20"><Data ss:Type="String">Nuak2</Data></Cell>
    <Cell><Data ss:Type="Number">1.11677058645441</Data></Cell>
    <Cell ss:StyleID="s22"><Data ss:Type="Number">2.9201389623255012</Data></Cell>
    <Cell><Data ss:Type="Number">3.261125301484622</Data></Cell>
    <Cell ss:StyleID="s22"><Data ss:Type="Number">103</Data></Cell>
    <Cell><Data ss:Type="Number">89</Data></Cell>
   </Row>
   <Row>
    <Cell ss:StyleID="s18"><Data ss:Type="String">chr1</Data></Cell>
    <Cell ss:StyleID="s19"><Data ss:Type="Number">146497686</Data></Cell>
    <Cell ss:StyleID="s19"><Data ss:Type="Number">146902472</Data></Cell>
    <Cell ss:StyleID="s20"><Data ss:Type="String">Brinp3</Data></Cell>
    <Cell><Data ss:Type="Number">1.0985760094840851</Data></Cell>
    <Cell ss:StyleID="s22"><Data ss:Type="Number">3.9691209196657296</Data></Cell>
    <Cell><Data ss:Type="Number">4.3603810210861793</Data></Cell>
    <Cell ss:StyleID="s22"><Data ss:Type="Number">140</Data></Cell>
    <Cell><Data ss:Type="Number">119</Data></Cell>
   </Row>
   <Row>
    <Cell ss:StyleID="s18"><Data ss:Type="String">chr1</Data></Cell>
    <Cell ss:StyleID="s19"><Data ss:Type="Number">182565006</Data></Cell>
    <Cell ss:StyleID="s19"><Data ss:Type="Number">182606526</Data></Cell>
    <Cell ss:StyleID="s20"><Data ss:Type="String">Capn8</Data></Cell>
    <Cell><Data ss:Type="Number">1.2420874667963682</Data></Cell>
    <Cell ss:StyleID="s22"><Data ss:Type="Number">2.1830165058161515</Data></Cell>
    <Cell><Data ss:Type="Number">2.7114974416838429</Data></Cell>
    <Cell ss:StyleID="s22"><Data ss:Type="Number">77</Data></Cell>
    <Cell><Data ss:Type="Number">74</Data></Cell>
   </Row>
   <Row>
    <Cell ss:StyleID="s18"><Data ss:Type="String">chr1</Data></Cell>
    <Cell ss:StyleID="s19"><Data ss:Type="Number">191036821</Data></Cell>
    <Cell ss:StyleID="s19"><Data ss:Type="Number">191042941</Data></Cell>
    <Cell ss:StyleID="s20"><Data ss:Type="String">Spata45</Data></Cell>
    <Cell><Data ss:Type="Number">1.6589558703359319</Data></Cell>
    <Cell ss:StyleID="s22"><Data ss:Type="Number">1.8995078686971707</Data></Cell>
    <Cell><Data ss:Type="Number">3.1511997295244658</Data></Cell>
    <Cell ss:StyleID="s22"><Data ss:Type="Number">67</Data></Cell>
    <Cell><Data ss:Type="Number">86</Data></Cell>
   </Row>
   <Row>
    <Cell ss:StyleID="s18"><Data ss:Type="String">chr1</Data></Cell>
    <Cell ss:StyleID="s19"><Data ss:Type="Number">62703316</Data></Cell>
    <Cell ss:StyleID="s19"><Data ss:Type="Number">62797091</Data></Cell>
    <Cell ss:StyleID="s20"><Data ss:Type="String">Nrp2</Data></Cell>
    <Cell><Data ss:Type="Number">2.1021652910042739</Data></Cell>
    <Cell ss:StyleID="s22"><Data ss:Type="Number">7.0593650642626189</Data></Cell>
    <Cell><Data ss:Type="Number">14.839952214621032</Data></Cell>
    <Cell ss:StyleID="s22"><Data ss:Type="Number">249</Data></Cell>
    <Cell><Data ss:Type="Number">405</Data></Cell>
   </Row>
   <Row>
    <Cell ss:StyleID="s18"><Data ss:Type="String">chr1</Data></Cell>
    <Cell ss:StyleID="s19"><Data ss:Type="Number">174099459</Data></Cell>
    <Cell ss:StyleID="s19"><Data ss:Type="Number">174100410</Data></Cell>
    <Cell ss:StyleID="s20"><Data ss:Type="String">Olfr426</Data></Cell>
    <Cell><Data ss:Type="Number">0.66198267429457081</Data></Cell>
    <Cell ss:StyleID="s22"><Data ss:Type="Number">1.1623854121878208</Data></Cell>
    <Cell><Data ss:Type="Number">0.76947900372109057</Data></Cell>
    <Cell ss:StyleID="s22"><Data ss:Type="Number">41</Data></Cell>
    <Cell><Data ss:Type="Number">21</Data></Cell>
   </Row>
   <Row>
    <Cell ss:StyleID="s18"><Data ss:Type="String">chr1</Data></Cell>
    <Cell ss:StyleID="s19"><Data ss:Type="Number">60977913</Data></Cell>
    <Cell ss:StyleID="s19"><Data ss:Type="Number">61000321</Data></Cell>
    <Cell ss:StyleID="s20"><Data ss:Type="String">Icos</Data></Cell>
    <Cell><Data ss:Type="Number">0.65681497191912508</Data></Cell>
    <Cell ss:StyleID="s22"><Data ss:Type="Number">1.7294026864257823</Data></Cell>
    <Cell><Data ss:Type="Number">1.1358975769216098</Data></Cell>
    <Cell ss:StyleID="s22"><Data ss:Type="Number">61</Data></Cell>
    <Cell><Data ss:Type="Number">31</Data></Cell>
   </Row>
   <Row>
    <Cell ss:StyleID="s18"><Data ss:Type="String">chr1</Data></Cell>
    <Cell ss:StyleID="s19"><Data ss:Type="Number">161142711</Data></Cell>
    <Cell ss:StyleID="s19"><Data ss:Type="Number">161170507</Data></Cell>
    <Cell ss:StyleID="s20"><Data ss:Type="String">Ankrd45</Data></Cell>
    <Cell><Data ss:Type="Number">1.6255460661862753</Data></Cell>
    <Cell ss:StyleID="s22"><Data ss:Type="Number">2.7500337800541126</Data></Cell>
    <Cell><Data ss:Type="Number">4.4703065930463355</Data></Cell>
    <Cell ss:StyleID="s22"><Data ss:Type="Number">97</Data></Cell>
    <Cell><Data ss:Type="Number">122</Data></Cell>
   </Row>
   <Row>
    <Cell ss:StyleID="s18"><Data ss:Type="String">chr1</Data></Cell>
    <Cell ss:StyleID="s19"><Data ss:Type="Number">86021941</Data></Cell>
    <Cell ss:StyleID="s19"><Data ss:Type="Number">86027178</Data></Cell>
    <Cell ss:StyleID="s20"><Data ss:Type="String">Spata3</Data></Cell>
    <Cell><Data ss:Type="Number">1.5981237531181711</Data></Cell>
    <Cell ss:StyleID="s22"><Data ss:Type="Number">6.832558154567435</Data></Cell>
    <Cell><Data ss:Type="Number">10.919273481375475</Data></Cell>
    <Cell ss:StyleID="s22"><Data ss:Type="Number">241</Data></Cell>
    <Cell><Data ss:Type="Number">298</Data></Cell>
   </Row>
   <Row>
    <Cell ss:StyleID="s18"><Data ss:Type="String">chr1</Data></Cell>
    <Cell ss:StyleID="s19"><Data ss:Type="Number">170277323</Data></Cell>
    <Cell ss:StyleID="s19"><Data ss:Type="Number">170285662</Data></Cell>
    <Cell ss:StyleID="s20"><Data ss:Type="String">Sh2d1b1</Data></Cell>
    <Cell><Data ss:Type="Number">0.60113598330182505</Data></Cell>
    <Cell ss:StyleID="s22"><Data ss:Type="Number">1.219087139611617</Data></Cell>
    <Cell><Data ss:Type="Number">0.73283714640103859</Data></Cell>
    <Cell ss:StyleID="s22"><Data ss:Type="Number">43</Data></Cell>
    <Cell><Data ss:Type="Number">20</Data></Cell>
   </Row>
   <Row>
    <Cell ss:StyleID="s18"><Data ss:Type="String">chr1</Data></Cell>
    <Cell ss:StyleID="s19"><Data ss:Type="Number">58029968</Data></Cell>
    <Cell ss:StyleID="s19"><Data ss:Type="Number">58106410</Data></Cell>
    <Cell ss:StyleID="s20"><Data ss:Type="String">Aox1</Data></Cell>
    <Cell><Data ss:Type="Number">0.55708722590470849</Data></Cell>
    <Cell ss:StyleID="s22"><Data ss:Type="Number">1.644350095290088</Data></Cell>
    <Cell><Data ss:Type="Number">0.91604643300129829</Data></Cell>
    <Cell ss:StyleID="s22"><Data ss:Type="Number">58</Data></Cell>
    <Cell><Data ss:Type="Number">25</Data></Cell>
   </Row>
   <Row>
    <Cell ss:StyleID="s18"><Data ss:Type="String">chr1</Data></Cell>
    <Cell ss:StyleID="s19"><Data ss:Type="Number">15805645</Data></Cell>
    <Cell ss:StyleID="s19"><Data ss:Type="Number">15844052</Data></Cell>
    <Cell ss:StyleID="s20"><Data ss:Type="String">Terf1</Data></Cell>
    <Cell><Data ss:Type="Number">1.5205204283516749</Data></Cell>
    <Cell ss:StyleID="s22"><Data ss:Type="Number">4.3376821479204049</Data></Cell>
    <Cell><Data ss:Type="Number">6.5955343176093475</Data></Cell>
    <Cell ss:StyleID="s22"><Data ss:Type="Number">153</Data></Cell>
    <Cell><Data ss:Type="Number">180</Data></Cell>
   </Row>
   <Row>
    <Cell ss:StyleID="s18"><Data ss:Type="String">chr1</Data></Cell>
    <Cell ss:StyleID="s19"><Data ss:Type="Number">36307732</Data></Cell>
    <Cell ss:StyleID="s19"><Data ss:Type="Number">36324029</Data></Cell>
    <Cell ss:StyleID="s20"><Data ss:Type="String">Arid5a</Data></Cell>
    <Cell><Data ss:Type="Number">1.3082038563440326</Data></Cell>
    <Cell ss:StyleID="s22"><Data ss:Type="Number">2.3247708243756415</Data></Cell>
    <Cell><Data ss:Type="Number">3.0412741575643101</Data></Cell>
    <Cell ss:StyleID="s22"><Data ss:Type="Number">82</Data></Cell>
    <Cell><Data ss:Type="Number">83</Data></Cell>
   </Row>
   <Row>
    <Cell ss:StyleID="s18"><Data ss:Type="String">chr1</Data></Cell>
    <Cell ss:StyleID="s19"><Data ss:Type="Number">172082528</Data></Cell>
    <Cell ss:StyleID="s19"><Data ss:Type="Number">172122332</Data></Cell>
    <Cell ss:StyleID="s20"><Data ss:Type="String">Copa</Data></Cell>
    <Cell><Data ss:Type="Number">1.5161343117314299</Data></Cell>
    <Cell ss:StyleID="s22"><Data ss:Type="Number">2.9484898260373993</Data></Cell>
    <Cell><Data ss:Type="Number">4.4703065930463355</Data></Cell>
    <Cell ss:StyleID="s22"><Data ss:Type="Number">104</Data></Cell>
    <Cell><Data ss:Type="Number">122</Data></Cell>
   </Row>
   <Row>
    <Cell ss:StyleID="s18"><Data ss:Type="String">chr1</Data></Cell>
    <Cell ss:StyleID="s19"><Data ss:Type="Number">74125540</Data></Cell>
    <Cell ss:StyleID="s19"><Data ss:Type="Number">74148223</Data></Cell>
    <Cell ss:StyleID="s20"><Data ss:Type="String">Rufy4</Data></Cell>
    <Cell><Data ss:Type="Number">1.6597680886323023</Data></Cell>
    <Cell ss:StyleID="s22"><Data ss:Type="Number">5.3866641052606328</Data></Cell>
    <Cell><Data ss:Type="Number">8.940613186092671</Data></Cell>
    <Cell ss:StyleID="s22"><Data ss:Type="Number">190</Data></Cell>
    <Cell><Data ss:Type="Number">244</Data></Cell>
   </Row>
   <Row>
    <Cell ss:StyleID="s18"><Data ss:Type="String">chr1</Data></Cell>
    <Cell ss:StyleID="s19"><Data ss:Type="Number">134646680</Data></Cell>
    <Cell ss:StyleID="s19"><Data ss:Type="Number">134749417</Data></Cell>
    <Cell ss:StyleID="s20"><Data ss:Type="String">Syt2</Data></Cell>
    <Cell><Data ss:Type="Number">1.6169517022709481</Data></Cell>
    <Cell ss:StyleID="s22"><Data ss:Type="Number">6.549049517448454</Data></Cell>
    <Cell><Data ss:Type="Number">10.589496765495008</Data></Cell>
    <Cell ss:StyleID="s22"><Data ss:Type="Number">231</Data></Cell>
    <Cell><Data ss:Type="Number">289</Data></Cell>
   </Row>
   <Row>
    <Cell ss:StyleID="s18"><Data ss:Type="String">chr1</Data></Cell>
    <Cell ss:StyleID="s19"><Data ss:Type="Number">86303220</Data></Cell>
    <Cell ss:StyleID="s19"><Data ss:Type="Number">86307305</Data></Cell>
    <Cell ss:StyleID="s20"><Data ss:Type="String">B3gnt7</Data></Cell>
    <Cell><Data ss:Type="Number">2.0288339436436593</Data></Cell>
    <Cell ss:StyleID="s22"><Data ss:Type="Number">4.8763485584464679</Data></Cell>
    <Cell><Data ss:Type="Number">9.8933014764140204</Data></Cell>
    <Cell ss:StyleID="s22"><Data ss:Type="Number">172</Data></Cell>
    <Cell><Data ss:Type="Number">270</Data></Cell>
   </Row>
   <Row>
    <Cell ss:StyleID="s18"><Data ss:Type="String">chr1</Data></Cell>
    <Cell ss:StyleID="s19"><Data ss:Type="Number">9545407</Data></Cell>
    <Cell ss:StyleID="s19"><Data ss:Type="Number">9547455</Data></Cell>
    <Cell ss:StyleID="s20"><Data ss:Type="String">Rrs1</Data></Cell>
    <Cell><Data ss:Type="Number">1.6046000537329859</Data></Cell>
    <Cell ss:StyleID="s22"><Data ss:Type="Number">6.6908038360079445</Data></Cell>
    <Cell><Data ss:Type="Number">10.736064194775215</Data></Cell>
    <Cell ss:StyleID="s22"><Data ss:Type="Number">236</Data></Cell>
    <Cell><Data ss:Type="Number">293</Data></Cell>
   </Row>
   <Row>
    <Cell ss:StyleID="s18"><Data ss:Type="String">chr1</Data></Cell>
    <Cell ss:StyleID="s19"><Data ss:Type="Number">93861343</Data></Cell>
    <Cell ss:StyleID="s19"><Data ss:Type="Number">93876494</Data></Cell>
    <Cell ss:StyleID="s20"><Data ss:Type="String">Gal3st2</Data></Cell>
    <Cell><Data ss:Type="Number">0.63402832955796251</Data></Cell>
    <Cell ss:StyleID="s22"><Data ss:Type="Number">1.5025957767305977</Data></Cell>
    <Cell><Data ss:Type="Number">0.95268829032135016</Data></Cell>
    <Cell ss:StyleID="s22"><Data ss:Type="Number">53</Data></Cell>
    <Cell><Data ss:Type="Number">26</Data></Cell>
   </Row>
   <Row>
    <Cell ss:StyleID="s18"><Data ss:Type="String">chr1</Data></Cell>
    <Cell ss:StyleID="s19"><Data ss:Type="Number">190925107</Data></Cell>
    <Cell ss:StyleID="s19"><Data ss:Type="Number">190946491</Data></Cell>
    <Cell ss:StyleID="s20"><Data ss:Type="String">Angel2</Data></Cell>
    <Cell><Data ss:Type="Number">1.2735745923602533</Data></Cell>
    <Cell ss:StyleID="s22"><Data ss:Type="Number">3.8840683285300357</Data></Cell>
    <Cell><Data ss:Type="Number">4.9466507382070102</Data></Cell>
    <Cell ss:StyleID="s22"><Data ss:Type="Number">137</Data></Cell>
    <Cell><Data ss:Type="Number">135</Data></Cell>
   </Row>
   <Row>
    <Cell ss:StyleID="s18"><Data ss:Type="String">chr1</Data></Cell>
    <Cell ss:StyleID="s19"><Data ss:Type="Number">133350565</Data></Cell>
    <Cell ss:StyleID="s19"><Data ss:Type="Number">133360323</Data></Cell>
    <Cell ss:StyleID="s20"><Data ss:Type="String">Ren2</Data></Cell>
    <Cell><Data ss:Type="Number">0.59835294634209435</Data></Cell>
    <Cell ss:StyleID="s22"><Data ss:Type="Number">3.0618932808849917</Data></Cell>
    <Cell><Data ss:Type="Number">1.8320928660025966</Data></Cell>
    <Cell ss:StyleID="s22"><Data ss:Type="Number">108</Data></Cell>
    <Cell><Data ss:Type="Number">50</Data></Cell>
   </Row>
   <Row>
    <Cell ss:StyleID="s18"><Data ss:Type="String">chr1</Data></Cell>
    <Cell ss:StyleID="s19"><Data ss:Type="Number">133350673</Data></Cell>
    <Cell ss:StyleID="s19"><Data ss:Type="Number">133360319</Data></Cell>
    <Cell ss:StyleID="s20"><Data ss:Type="String">Ren1</Data></Cell>
    <Cell><Data ss:Type="Number">0.59835294634209435</Data></Cell>
    <Cell ss:StyleID="s22"><Data ss:Type="Number">3.0618932808849917</Data></Cell>
    <Cell><Data ss:Type="Number">1.8320928660025966</Data></Cell>
    <Cell ss:StyleID="s22"><Data ss:Type="Number">108</Data></Cell>
    <Cell><Data ss:Type="Number">50</Data></Cell>
   </Row>
   <Row>
    <Cell ss:StyleID="s18"><Data ss:Type="String">chr1</Data></Cell>
    <Cell ss:StyleID="s19"><Data ss:Type="Number">134290003</Data></Cell>
    <Cell ss:StyleID="s19"><Data ss:Type="Number">134292548</Data></Cell>
    <Cell ss:StyleID="s20"><Data ss:Type="String">Myog</Data></Cell>
    <Cell><Data ss:Type="Number">0.67314706463485618</Data></Cell>
    <Cell ss:StyleID="s22"><Data ss:Type="Number">2.7216829163422145</Data></Cell>
    <Cell><Data ss:Type="Number">1.8320928660025966</Data></Cell>
    <Cell ss:StyleID="s22"><Data ss:Type="Number">96</Data></Cell>
    <Cell><Data ss:Type="Number">50</Data></Cell>
   </Row>
   <Row>
    <Cell ss:StyleID="s18"><Data ss:Type="String">chr1</Data></Cell>
    <Cell ss:StyleID="s19"><Data ss:Type="Number">91250318</Data></Cell>
    <Cell ss:StyleID="s19"><Data ss:Type="Number">91286025</Data></Cell>
    <Cell ss:StyleID="s20"><Data ss:Type="String">Ube2f</Data></Cell>
    <Cell><Data ss:Type="Number">1.5219414754809757</Data></Cell>
    <Cell ss:StyleID="s22"><Data ss:Type="Number">3.0335424171730936</Data></Cell>
    <Cell><Data ss:Type="Number">4.6168740223265434</Data></Cell>
    <Cell ss:StyleID="s22"><Data ss:Type="Number">107</Data></Cell>
    <Cell><Data ss:Type="Number">126</Data></Cell>
   </Row>
   <Row>
    <Cell ss:StyleID="s18"><Data ss:Type="String">chr1</Data></Cell>
    <Cell ss:StyleID="s19"><Data ss:Type="Number">165461207</Data></Cell>
    <Cell ss:StyleID="s19"><Data ss:Type="Number">165481214</Data></Cell>
    <Cell ss:StyleID="s20"><Data ss:Type="String">Mpc2</Data></Cell>
    <Cell><Data ss:Type="Number">2.0661189349955111</Data></Cell>
    <Cell ss:StyleID="s22"><Data ss:Type="Number">8.193399612738542</Data></Cell>
    <Cell><Data ss:Type="Number">16.928538081863991</Data></Cell>
    <Cell ss:StyleID="s22"><Data ss:Type="Number">289</Data></Cell>
    <Cell><Data ss:Type="Number">462</Data></Cell>
   </Row>
   <Row>
    <Cell ss:StyleID="s18"><Data ss:Type="String">chr1</Data></Cell>
    <Cell ss:StyleID="s19"><Data ss:Type="Number">52119621</Data></Cell>
    <Cell ss:StyleID="s19"><Data ss:Type="Number">52161865</Data></Cell>
    <Cell ss:StyleID="s20"><Data ss:Type="String">Stat1</Data></Cell>
    <Cell><Data ss:Type="Number">0.92790733832743233</Data></Cell>
    <Cell ss:StyleID="s22"><Data ss:Type="Number">2.2113673695280496</Data></Cell>
    <Cell><Data ss:Type="Number">2.051944009922908</Data></Cell>
    <Cell ss:StyleID="s22"><Data ss:Type="Number">78</Data></Cell>
    <Cell><Data ss:Type="Number">56</Data></Cell>
   </Row>
   <Row>
    <Cell ss:StyleID="s18"><Data ss:Type="String">chr1</Data></Cell>
    <Cell ss:StyleID="s19"><Data ss:Type="Number">194938820</Data></Cell>
    <Cell ss:StyleID="s19"><Data ss:Type="Number">194961292</Data></Cell>
    <Cell ss:StyleID="s20"><Data ss:Type="String">Cd34</Data></Cell>
    <Cell><Data ss:Type="Number">0.59939356016181977</Data></Cell>
    <Cell ss:StyleID="s22"><Data ss:Type="Number">1.9562095961209667</Data></Cell>
    <Cell><Data ss:Type="Number">1.1725394342416617</Data></Cell>
    <Cell ss:StyleID="s22"><Data ss:Type="Number">69</Data></Cell>
    <Cell><Data ss:Type="Number">32</Data></Cell>
   </Row>
   <Row>
    <Cell ss:StyleID="s18"><Data ss:Type="String">chr1</Data></Cell>
    <Cell ss:StyleID="s19"><Data ss:Type="Number">65926521</Data></Cell>
    <Cell ss:StyleID="s19"><Data ss:Type="Number">65928304</Data></Cell>
    <Cell ss:StyleID="s20"><Data ss:Type="String">Crygf</Data></Cell>
    <Cell><Data ss:Type="Number">1.1324256904485808</Data></Cell>
    <Cell ss:StyleID="s22"><Data ss:Type="Number">2.9768406897492974</Data></Cell>
    <Cell><Data ss:Type="Number">3.3710508734447777</Data></Cell>
    <Cell ss:StyleID="s22"><Data ss:Type="Number">105</Data></Cell>
    <Cell><Data ss:Type="Number">92</Data></Cell>
   </Row>
   <Row>
    <Cell ss:StyleID="s18"><Data ss:Type="String">chr1</Data></Cell>
    <Cell ss:StyleID="s19"><Data ss:Type="Number">119526153</Data></Cell>
    <Cell ss:StyleID="s19"><Data ss:Type="Number">119528983</Data></Cell>
    <Cell ss:StyleID="s20"><Data ss:Type="String">Tmem185b</Data></Cell>
    <Cell><Data ss:Type="Number">1.2535133772284743</Data></Cell>
    <Cell ss:StyleID="s22"><Data ss:Type="Number">4.7062433761750793</Data></Cell>
    <Cell><Data ss:Type="Number">5.8993390285283605</Data></Cell>
    <Cell ss:StyleID="s22"><Data ss:Type="Number">166</Data></Cell>
    <Cell><Data ss:Type="Number">161</Data></Cell>
   </Row>
   <Row>
    <Cell ss:StyleID="s18"><Data ss:Type="String">chr1</Data></Cell>
    <Cell ss:StyleID="s19"><Data ss:Type="Number">63200357</Data></Cell>
    <Cell ss:StyleID="s19"><Data ss:Type="Number">63314575</Data></Cell>
    <Cell ss:StyleID="s20"><Data ss:Type="String">Zdbf2</Data></Cell>
    <Cell><Data ss:Type="Number">1.1379112118697046</Data></Cell>
    <Cell ss:StyleID="s22"><Data ss:Type="Number">2.6082794614946225</Data></Cell>
    <Cell><Data ss:Type="Number">2.9679904429242066</Data></Cell>
    <Cell ss:StyleID="s22"><Data ss:Type="Number">92</Data></Cell>
    <Cell><Data ss:Type="Number">81</Data></Cell>
   </Row>
   <Row>
    <Cell ss:StyleID="s18"><Data ss:Type="String">chr1</Data></Cell>
    <Cell ss:StyleID="s19"><Data ss:Type="Number">63200357</Data></Cell>
    <Cell ss:StyleID="s19"><Data ss:Type="Number">63314575</Data></Cell>
    <Cell ss:StyleID="s20"><Data ss:Type="String">Zdbf2</Data></Cell>
    <Cell><Data ss:Type="Number">1.1379112118697046</Data></Cell>
    <Cell ss:StyleID="s22"><Data ss:Type="Number">2.6082794614946225</Data></Cell>
    <Cell><Data ss:Type="Number">2.9679904429242066</Data></Cell>
    <Cell ss:StyleID="s22"><Data ss:Type="Number">92</Data></Cell>
    <Cell><Data ss:Type="Number">81</Data></Cell>
   </Row>
   <Row>
    <Cell ss:StyleID="s18"><Data ss:Type="String">chr1</Data></Cell>
    <Cell ss:StyleID="s19"><Data ss:Type="Number">61638823</Data></Cell>
    <Cell ss:StyleID="s19"><Data ss:Type="Number">62642284</Data></Cell>
    <Cell ss:StyleID="s20"><Data ss:Type="String">Pard3b</Data></Cell>
    <Cell><Data ss:Type="Number">1.2524699198484417</Data></Cell>
    <Cell ss:StyleID="s22"><Data ss:Type="Number">2.7500337800541126</Data></Cell>
    <Cell><Data ss:Type="Number">3.4443345880848812</Data></Cell>
    <Cell ss:StyleID="s22"><Data ss:Type="Number">97</Data></Cell>
    <Cell><Data ss:Type="Number">94</Data></Cell>
   </Row>
   <Row>
    <Cell ss:StyleID="s18"><Data ss:Type="String">chr1</Data></Cell>
    <Cell ss:StyleID="s19"><Data ss:Type="Number">172376530</Data></Cell>
    <Cell ss:StyleID="s19"><Data ss:Type="Number">172384099</Data></Cell>
    <Cell ss:StyleID="s20"><Data ss:Type="String">Pigm</Data></Cell>
    <Cell><Data ss:Type="Number">2.1784563118145379</Data></Cell>
    <Cell ss:StyleID="s22"><Data ss:Type="Number">4.5077873301917935</Data></Cell>
    <Cell><Data ss:Type="Number">9.8200177617739168</Data></Cell>
    <Cell ss:StyleID="s22"><Data ss:Type="Number">159</Data></Cell>
    <Cell><Data ss:Type="Number">268</Data></Cell>
   </Row>
   <Row>
    <Cell ss:StyleID="s18"><Data ss:Type="String">chr1</Data></Cell>
    <Cell ss:StyleID="s19"><Data ss:Type="Number">24177609</Data></Cell>
    <Cell ss:StyleID="s19"><Data ss:Type="Number">24252738</Data></Cell>
    <Cell ss:StyleID="s20"><Data ss:Type="String">Col9a1</Data></Cell>
    <Cell><Data ss:Type="Number">1.3918610074911486</Data></Cell>
    <Cell ss:StyleID="s22"><Data ss:Type="Number">1.8428061412733745</Data></Cell>
    <Cell><Data ss:Type="Number">2.5649300124036349</Data></Cell>
    <Cell ss:StyleID="s22"><Data ss:Type="Number">65</Data></Cell>
    <Cell><Data ss:Type="Number">70</Data></Cell>
   </Row>
   <Row>
    <Cell ss:StyleID="s18"><Data ss:Type="String">chr1</Data></Cell>
    <Cell ss:StyleID="s19"><Data ss:Type="Number">43445750</Data></Cell>
    <Cell ss:StyleID="s19"><Data ss:Type="Number">43570518</Data></Cell>
    <Cell ss:StyleID="s20"><Data ss:Type="String">Nck2</Data></Cell>
    <Cell><Data ss:Type="Number">1.7296865469781617</Data></Cell>
    <Cell ss:StyleID="s22"><Data ss:Type="Number">5.6985236060915119</Data></Cell>
    <Cell><Data ss:Type="Number">9.8566596190939695</Data></Cell>
    <Cell ss:StyleID="s22"><Data ss:Type="Number">201</Data></Cell>
    <Cell><Data ss:Type="Number">269</Data></Cell>
   </Row>
   <Row>
    <Cell ss:StyleID="s18"><Data ss:Type="String">chr1</Data></Cell>
    <Cell ss:StyleID="s19"><Data ss:Type="Number">4858327</Data></Cell>
    <Cell ss:StyleID="s19"><Data ss:Type="Number">4897909</Data></Cell>
    <Cell ss:StyleID="s20"><Data ss:Type="String">Tcea1</Data></Cell>
    <Cell><Data ss:Type="Number">1.3203368036118504</Data></Cell>
    <Cell ss:StyleID="s22"><Data ss:Type="Number">3.9407700559538315</Data></Cell>
    <Cell><Data ss:Type="Number">5.2031437394473743</Data></Cell>
    <Cell ss:StyleID="s22"><Data ss:Type="Number">139</Data></Cell>
    <Cell><Data ss:Type="Number">142</Data></Cell>
   </Row>
   <Row>
    <Cell ss:StyleID="s18"><Data ss:Type="String">chr1</Data></Cell>
    <Cell ss:StyleID="s19"><Data ss:Type="Number">4857693</Data></Cell>
    <Cell ss:StyleID="s19"><Data ss:Type="Number">4897909</Data></Cell>
    <Cell ss:StyleID="s20"><Data ss:Type="String">Tcea1</Data></Cell>
    <Cell><Data ss:Type="Number">1.3203368036118504</Data></Cell>
    <Cell ss:StyleID="s22"><Data ss:Type="Number">3.9407700559538315</Data></Cell>
    <Cell><Data ss:Type="Number">5.2031437394473743</Data></Cell>
    <Cell ss:StyleID="s22"><Data ss:Type="Number">139</Data></Cell>
    <Cell><Data ss:Type="Number">142</Data></Cell>
   </Row>
   <Row>
    <Cell ss:StyleID="s18"><Data ss:Type="String">chr1</Data></Cell>
    <Cell ss:StyleID="s19"><Data ss:Type="Number">87213938</Data></Cell>
    <Cell ss:StyleID="s19"><Data ss:Type="Number">87228858</Data></Cell>
    <Cell ss:StyleID="s20"><Data ss:Type="String">Eif4e2</Data></Cell>
    <Cell><Data ss:Type="Number">2.1057897139197985</Data></Cell>
    <Cell ss:StyleID="s22"><Data ss:Type="Number">3.288700190580176</Data></Cell>
    <Cell><Data ss:Type="Number">6.9253110334898151</Data></Cell>
    <Cell ss:StyleID="s22"><Data ss:Type="Number">116</Data></Cell>
    <Cell><Data ss:Type="Number">189</Data></Cell>
   </Row>
   <Row>
    <Cell ss:StyleID="s18"><Data ss:Type="String">chr1</Data></Cell>
    <Cell ss:StyleID="s19"><Data ss:Type="Number">75521528</Data></Cell>
    <Cell ss:StyleID="s19"><Data ss:Type="Number">75537335</Data></Cell>
    <Cell ss:StyleID="s20"><Data ss:Type="String">Stk11ip</Data></Cell>
    <Cell><Data ss:Type="Number">1.3763671929365162</Data></Cell>
    <Cell ss:StyleID="s22"><Data ss:Type="Number">2.1830165058161515</Data></Cell>
    <Cell><Data ss:Type="Number">3.0046323002442583</Data></Cell>
    <Cell ss:StyleID="s22"><Data ss:Type="Number">77</Data></Cell>
    <Cell><Data ss:Type="Number">82</Data></Cell>
   </Row>
   <Row>
    <Cell ss:StyleID="s18"><Data ss:Type="String">chr1</Data></Cell>
    <Cell ss:StyleID="s19"><Data ss:Type="Number">75450509</Data></Cell>
    <Cell ss:StyleID="s19"><Data ss:Type="Number">75474340</Data></Cell>
    <Cell ss:StyleID="s20"><Data ss:Type="String">Asic4</Data></Cell>
    <Cell><Data ss:Type="Number">1.317417095772333</Data></Cell>
    <Cell ss:StyleID="s22"><Data ss:Type="Number">5.8686287883629005</Data></Cell>
    <Cell><Data ss:Type="Number">7.7314318945309575</Data></Cell>
    <Cell ss:StyleID="s22"><Data ss:Type="Number">207</Data></Cell>
    <Cell><Data ss:Type="Number">211</Data></Cell>
   </Row>
   <Row>
    <Cell ss:StyleID="s18"><Data ss:Type="String">chr1</Data></Cell>
    <Cell ss:StyleID="s19"><Data ss:Type="Number">12692429</Data></Cell>
    <Cell ss:StyleID="s19"><Data ss:Type="Number">12860372</Data></Cell>
    <Cell ss:StyleID="s20"><Data ss:Type="String">Sulf1</Data></Cell>
    <Cell><Data ss:Type="Number">1.3934144237941521</Data></Cell>
    <Cell ss:StyleID="s22"><Data ss:Type="Number">3.6289105551229528</Data></Cell>
    <Cell><Data ss:Type="Number">5.0565763101671664</Data></Cell>
    <Cell ss:StyleID="s22"><Data ss:Type="Number">128</Data></Cell>
    <Cell><Data ss:Type="Number">138</Data></Cell>
   </Row>
   <Row>
    <Cell ss:StyleID="s18"><Data ss:Type="String">chr1</Data></Cell>
    <Cell ss:StyleID="s19"><Data ss:Type="Number">21218574</Data></Cell>
    <Cell ss:StyleID="s19"><Data ss:Type="Number">21230167</Data></Cell>
    <Cell ss:StyleID="s20"><Data ss:Type="String">Tmem14a</Data></Cell>
    <Cell><Data ss:Type="Number">0.67076122693741613</Data></Cell>
    <Cell ss:StyleID="s22"><Data ss:Type="Number">2.2397182332399477</Data></Cell>
    <Cell><Data ss:Type="Number">1.5023161501221292</Data></Cell>
    <Cell ss:StyleID="s22"><Data ss:Type="Number">79</Data></Cell>
    <Cell><Data ss:Type="Number">41</Data></Cell>
   </Row>
   <Row>
    <Cell ss:StyleID="s18"><Data ss:Type="String">chr1</Data></Cell>
    <Cell ss:StyleID="s19"><Data ss:Type="Number">6730050</Data></Cell>
    <Cell ss:StyleID="s19"><Data ss:Type="Number">6860940</Data></Cell>
    <Cell ss:StyleID="s20"><Data ss:Type="String">St18</Data></Cell>
    <Cell><Data ss:Type="Number">1.0936050773144739</Data></Cell>
    <Cell ss:StyleID="s22"><Data ss:Type="Number">0.73712245650934982</Data></Cell>
    <Cell><Data ss:Type="Number">0.80612086104114244</Data></Cell>
    <Cell ss:StyleID="s22"><Data ss:Type="Number">26</Data></Cell>
    <Cell><Data ss:Type="Number">22</Data></Cell>
   </Row>
   <Row>
    <Cell ss:StyleID="s18"><Data ss:Type="String">chr1</Data></Cell>
    <Cell ss:StyleID="s19"><Data ss:Type="Number">90915099</Data></Cell>
    <Cell ss:StyleID="s19"><Data ss:Type="Number">90951142</Data></Cell>
    <Cell ss:StyleID="s20"><Data ss:Type="String">Mlph</Data></Cell>
    <Cell><Data ss:Type="Number">1.0795695041296893</Data></Cell>
    <Cell ss:StyleID="s22"><Data ss:Type="Number">2.4098234155113358</Data></Cell>
    <Cell><Data ss:Type="Number">2.6015718697236871</Data></Cell>
    <Cell ss:StyleID="s22"><Data ss:Type="Number">85</Data></Cell>
    <Cell><Data ss:Type="Number">71</Data></Cell>
   </Row>
   <Row>
    <Cell ss:StyleID="s18"><Data ss:Type="String">chr1</Data></Cell>
    <Cell ss:StyleID="s19"><Data ss:Type="Number">167689557</Data></Cell>
    <Cell ss:StyleID="s19"><Data ss:Type="Number">167848733</Data></Cell>
    <Cell ss:StyleID="s20"><Data ss:Type="String">Lmx1a</Data></Cell>
    <Cell><Data ss:Type="Number">2.2073172959891734</Data></Cell>
    <Cell ss:StyleID="s22"><Data ss:Type="Number">10.092907481435713</Data></Cell>
    <Cell><Data ss:Type="Number">22.278249250591575</Data></Cell>
    <Cell ss:StyleID="s22"><Data ss:Type="Number">356</Data></Cell>
    <Cell><Data ss:Type="Number">608</Data></Cell>
   </Row>
   <Row>
    <Cell ss:StyleID="s18"><Data ss:Type="String">chr1</Data></Cell>
    <Cell ss:StyleID="s19"><Data ss:Type="Number">9848280</Data></Cell>
    <Cell ss:StyleID="s19"><Data ss:Type="Number">9902568</Data></Cell>
    <Cell ss:StyleID="s20"><Data ss:Type="String">Sgk3</Data></Cell>
    <Cell><Data ss:Type="Number">1.4467638404092429</Data></Cell>
    <Cell ss:StyleID="s22"><Data ss:Type="Number">1.8995078686971707</Data></Cell>
    <Cell><Data ss:Type="Number">2.7481392990038946</Data></Cell>
    <Cell ss:StyleID="s22"><Data ss:Type="Number">67</Data></Cell>
    <Cell><Data ss:Type="Number">75</Data></Cell>
   </Row>
   <Row>
    <Cell ss:StyleID="s18"><Data ss:Type="String">chr1</Data></Cell>
    <Cell ss:StyleID="s19"><Data ss:Type="Number">9908637</Data></Cell>
    <Cell ss:StyleID="s19"><Data ss:Type="Number">9940954</Data></Cell>
    <Cell ss:StyleID="s20"><Data ss:Type="String">Mcmdc2</Data></Cell>
    <Cell><Data ss:Type="Number">1.4185343020597945</Data></Cell>
    <Cell ss:StyleID="s22"><Data ss:Type="Number">2.3247708243756415</Data></Cell>
    <Cell><Data ss:Type="Number">3.2977671588046737</Data></Cell>
    <Cell ss:StyleID="s22"><Data ss:Type="Number">82</Data></Cell>
    <Cell><Data ss:Type="Number">90</Data></Cell>
   </Row>
   <Row>
    <Cell ss:StyleID="s18"><Data ss:Type="String">chr1</Data></Cell>
    <Cell ss:StyleID="s19"><Data ss:Type="Number">166254138</Data></Cell>
    <Cell ss:StyleID="s19"><Data ss:Type="Number">166316832</Data></Cell>
    <Cell ss:StyleID="s20"><Data ss:Type="String">Ildr2</Data></Cell>
    <Cell><Data ss:Type="Number">1.3008896998119885</Data></Cell>
    <Cell ss:StyleID="s22"><Data ss:Type="Number">4.3376821479204049</Data></Cell>
    <Cell><Data ss:Type="Number">5.6428460272879972</Data></Cell>
    <Cell ss:StyleID="s22"><Data ss:Type="Number">153</Data></Cell>
    <Cell><Data ss:Type="Number">154</Data></Cell>
   </Row>
   <Row>
    <Cell ss:StyleID="s18"><Data ss:Type="String">chr1</Data></Cell>
    <Cell ss:StyleID="s19"><Data ss:Type="Number">136050803</Data></Cell>
    <Cell ss:StyleID="s19"><Data ss:Type="Number">136051370</Data></Cell>
    <Cell ss:StyleID="s20"><Data ss:Type="String">Ascl5</Data></Cell>
    <Cell><Data ss:Type="Number">1.3653493692532221</Data></Cell>
    <Cell ss:StyleID="s22"><Data ss:Type="Number">5.5284184238201233</Data></Cell>
    <Cell><Data ss:Type="Number">7.5482226079306978</Data></Cell>
    <Cell ss:StyleID="s22"><Data ss:Type="Number">195</Data></Cell>
    <Cell><Data ss:Type="Number">206</Data></Cell>
   </Row>
   <Row>
    <Cell ss:StyleID="s18"><Data ss:Type="String">chr1</Data></Cell>
    <Cell ss:StyleID="s19"><Data ss:Type="Number">11414104</Data></Cell>
    <Cell ss:StyleID="s19"><Data ss:Type="Number">11975902</Data></Cell>
    <Cell ss:StyleID="s20"><Data ss:Type="String">A830018L16Rik</Data></Cell>
    <Cell><Data ss:Type="Number">1.546314971332641</Data></Cell>
    <Cell ss:StyleID="s22"><Data ss:Type="Number">4.7629451035988755</Data></Cell>
    <Cell><Data ss:Type="Number">7.3650133213304381</Data></Cell>
    <Cell ss:StyleID="s22"><Data ss:Type="Number">168</Data></Cell>
    <Cell><Data ss:Type="Number">201</Data></Cell>
   </Row>
   <Row>
    <Cell ss:StyleID="s18"><Data ss:Type="String">chr1</Data></Cell>
    <Cell ss:StyleID="s19"><Data ss:Type="Number">160044379</Data></Cell>
    <Cell ss:StyleID="s19"><Data ss:Type="Number">160078586</Data></Cell>
    <Cell ss:StyleID="s20"><Data ss:Type="String">4930523C07Rik</Data></Cell>
    <Cell><Data ss:Type="Number">1.8729077065714228</Data></Cell>
    <Cell ss:StyleID="s22"><Data ss:Type="Number">8.0799961578909496</Data></Cell>
    <Cell><Data ss:Type="Number">15.133087073181446</Data></Cell>
    <Cell ss:StyleID="s22"><Data ss:Type="Number">285</Data></Cell>
    <Cell><Data ss:Type="Number">413</Data></Cell>
   </Row>
   <Row>
    <Cell ss:StyleID="s18"><Data ss:Type="String">chr1</Data></Cell>
    <Cell ss:StyleID="s19"><Data ss:Type="Number">151428647</Data></Cell>
    <Cell ss:StyleID="s19"><Data ss:Type="Number">151458183</Data></Cell>
    <Cell ss:StyleID="s20"><Data ss:Type="String">Trmt1l</Data></Cell>
    <Cell><Data ss:Type="Number">1.398782558613392</Data></Cell>
    <Cell ss:StyleID="s22"><Data ss:Type="Number">4.4794364664798954</Data></Cell>
    <Cell><Data ss:Type="Number">6.2657576017288799</Data></Cell>
    <Cell ss:StyleID="s22"><Data ss:Type="Number">158</Data></Cell>
    <Cell><Data ss:Type="Number">171</Data></Cell>
   </Row>
   <Row>
    <Cell ss:StyleID="s18"><Data ss:Type="String">chr1</Data></Cell>
    <Cell ss:StyleID="s19"><Data ss:Type="Number">38987813</Data></Cell>
    <Cell ss:StyleID="s19"><Data ss:Type="Number">38997236</Data></Cell>
    <Cell ss:StyleID="s20"><Data ss:Type="String">Pdcl3</Data></Cell>
    <Cell><Data ss:Type="Number">1.1618926303515578</Data></Cell>
    <Cell ss:StyleID="s22"><Data ss:Type="Number">2.8067355074779088</Data></Cell>
    <Cell><Data ss:Type="Number">3.261125301484622</Data></Cell>
    <Cell ss:StyleID="s22"><Data ss:Type="Number">99</Data></Cell>
    <Cell><Data ss:Type="Number">89</Data></Cell>
   </Row>
   <Row>
    <Cell ss:StyleID="s18"><Data ss:Type="String">chr1</Data></Cell>
    <Cell ss:StyleID="s19"><Data ss:Type="Number">24678543</Data></Cell>
    <Cell ss:StyleID="s19"><Data ss:Type="Number">24766301</Data></Cell>
    <Cell ss:StyleID="s20"><Data ss:Type="String">Lmbrd1</Data></Cell>
    <Cell><Data ss:Type="Number">1.347946023906853</Data></Cell>
    <Cell ss:StyleID="s22"><Data ss:Type="Number">4.621190785039385</Data></Cell>
    <Cell><Data ss:Type="Number">6.2291157444088281</Data></Cell>
    <Cell ss:StyleID="s22"><Data ss:Type="Number">163</Data></Cell>
    <Cell><Data ss:Type="Number">170</Data></Cell>
   </Row>
   <Row>
    <Cell ss:StyleID="s18"><Data ss:Type="String">chr1</Data></Cell>
    <Cell ss:StyleID="s19"><Data ss:Type="Number">135146833</Data></Cell>
    <Cell ss:StyleID="s19"><Data ss:Type="Number">135156268</Data></Cell>
    <Cell ss:StyleID="s20"><Data ss:Type="String">Arl8a</Data></Cell>
    <Cell><Data ss:Type="Number">2.1315653915362844</Data></Cell>
    <Cell ss:StyleID="s22"><Data ss:Type="Number">3.7990157373943414</Data></Cell>
    <Cell><Data ss:Type="Number">8.097850467731476</Data></Cell>
    <Cell ss:StyleID="s22"><Data ss:Type="Number">134</Data></Cell>
    <Cell><Data ss:Type="Number">221</Data></Cell>
   </Row>
   <Row>
    <Cell ss:StyleID="s18"><Data ss:Type="String">chr1</Data></Cell>
    <Cell ss:StyleID="s19"><Data ss:Type="Number">182764905</Data></Cell>
    <Cell ss:StyleID="s19"><Data ss:Type="Number">182895654</Data></Cell>
    <Cell ss:StyleID="s20"><Data ss:Type="String">Susd4</Data></Cell>
    <Cell><Data ss:Type="Number">1.4121129533673424</Data></Cell>
    <Cell ss:StyleID="s22"><Data ss:Type="Number">3.0618932808849917</Data></Cell>
    <Cell><Data ss:Type="Number">4.3237391637661275</Data></Cell>
    <Cell ss:StyleID="s22"><Data ss:Type="Number">108</Data></Cell>
    <Cell><Data ss:Type="Number">118</Data></Cell>
   </Row>
   <Row>
    <Cell ss:StyleID="s18"><Data ss:Type="String">chr1</Data></Cell>
    <Cell ss:StyleID="s19"><Data ss:Type="Number">180942517</Data></Cell>
    <Cell ss:StyleID="s19"><Data ss:Type="Number">180975104</Data></Cell>
    <Cell ss:StyleID="s20"><Data ss:Type="String">Tmem63a</Data></Cell>
    <Cell><Data ss:Type="Number">1.7856933146487546</Data></Cell>
    <Cell ss:StyleID="s22"><Data ss:Type="Number">5.8686287883629005</Data></Cell>
    <Cell><Data ss:Type="Number">10.479571193534852</Data></Cell>
    <Cell ss:StyleID="s22"><Data ss:Type="Number">207</Data></Cell>
    <Cell><Data ss:Type="Number">286</Data></Cell>
   </Row>
   <Row>
    <Cell ss:StyleID="s18"><Data ss:Type="String">chr1</Data></Cell>
    <Cell ss:StyleID="s19"><Data ss:Type="Number">55088147</Data></Cell>
    <Cell ss:StyleID="s19"><Data ss:Type="Number">55091317</Data></Cell>
    <Cell ss:StyleID="s20"><Data ss:Type="String">Hspe1</Data></Cell>
    <Cell><Data ss:Type="Number">1.4727831590894713</Data></Cell>
    <Cell ss:StyleID="s22"><Data ss:Type="Number">3.6572614188348509</Data></Cell>
    <Cell><Data ss:Type="Number">5.386353026047634</Data></Cell>
    <Cell ss:StyleID="s22"><Data ss:Type="Number">129</Data></Cell>
    <Cell><Data ss:Type="Number">147</Data></Cell>
   </Row>
   <Row>
    <Cell ss:StyleID="s18"><Data ss:Type="String">chr1</Data></Cell>
    <Cell ss:StyleID="s19"><Data ss:Type="Number">21383555</Data></Cell>
    <Cell ss:StyleID="s19"><Data ss:Type="Number">21386384</Data></Cell>
    <Cell ss:StyleID="s20"><Data ss:Type="String">Khdc1b</Data></Cell>
    <Cell><Data ss:Type="Number">0.62314185411912404</Data></Cell>
    <Cell ss:StyleID="s22"><Data ss:Type="Number">1.5876483678662918</Data></Cell>
    <Cell><Data ss:Type="Number">0.98933014764140215</Data></Cell>
    <Cell ss:StyleID="s22"><Data ss:Type="Number">56</Data></Cell>
    <Cell><Data ss:Type="Number">27</Data></Cell>
   </Row>
   <Row>
    <Cell ss:StyleID="s18"><Data ss:Type="String">chr1</Data></Cell>
    <Cell ss:StyleID="s19"><Data ss:Type="Number">93918436</Data></Cell>
    <Cell ss:StyleID="s19"><Data ss:Type="Number">93941239</Data></Cell>
    <Cell ss:StyleID="s20"><Data ss:Type="String">Gm9994</Data></Cell>
    <Cell><Data ss:Type="Number">0.48466588653709641</Data></Cell>
    <Cell ss:StyleID="s22"><Data ss:Type="Number">2.041262187256661</Data></Cell>
    <Cell><Data ss:Type="Number">0.98933014764140215</Data></Cell>
    <Cell ss:StyleID="s22"><Data ss:Type="Number">72</Data></Cell>
    <Cell><Data ss:Type="Number">27</Data></Cell>
   </Row>
   <Row>
    <Cell ss:StyleID="s18"><Data ss:Type="String">chr1</Data></Cell>
    <Cell ss:StyleID="s19"><Data ss:Type="Number">6487230</Data></Cell>
    <Cell ss:StyleID="s19"><Data ss:Type="Number">6860940</Data></Cell>
    <Cell ss:StyleID="s20"><Data ss:Type="String">St18</Data></Cell>
    <Cell><Data ss:Type="Number">0.7482561055309559</Data></Cell>
    <Cell ss:StyleID="s22"><Data ss:Type="Number">1.6159992315781899</Data></Cell>
    <Cell><Data ss:Type="Number">1.2091812915617137</Data></Cell>
    <Cell ss:StyleID="s22"><Data ss:Type="Number">57</Data></Cell>
    <Cell><Data ss:Type="Number">33</Data></Cell>
   </Row>
   <Row>
    <Cell ss:StyleID="s18"><Data ss:Type="String">chr1</Data></Cell>
    <Cell ss:StyleID="s19"><Data ss:Type="Number">175880777</Data></Cell>
    <Cell ss:StyleID="s19"><Data ss:Type="Number">175911396</Data></Cell>
    <Cell ss:StyleID="s20"><Data ss:Type="String">Exo1</Data></Cell>
    <Cell><Data ss:Type="Number">1.2261632685041071</Data></Cell>
    <Cell ss:StyleID="s22"><Data ss:Type="Number">2.2113673695280496</Data></Cell>
    <Cell><Data ss:Type="Number">2.7114974416838429</Data></Cell>
    <Cell ss:StyleID="s22"><Data ss:Type="Number">78</Data></Cell>
    <Cell><Data ss:Type="Number">74</Data></Cell>
   </Row>
   <Row>
    <Cell ss:StyleID="s18"><Data ss:Type="String">chr1</Data></Cell>
    <Cell ss:StyleID="s19"><Data ss:Type="Number">58802501</Data></Cell>
    <Cell ss:StyleID="s19"><Data ss:Type="Number">58847503</Data></Cell>
    <Cell ss:StyleID="s20"><Data ss:Type="String">Casp8</Data></Cell>
    <Cell><Data ss:Type="Number">1.1288420648458954</Data></Cell>
    <Cell ss:StyleID="s22"><Data ss:Type="Number">2.2397182332399477</Data></Cell>
    <Cell><Data ss:Type="Number">2.5282881550835832</Data></Cell>
    <Cell ss:StyleID="s22"><Data ss:Type="Number">79</Data></Cell>
    <Cell><Data ss:Type="Number">69</Data></Cell>
   </Row>
   <Row>
    <Cell ss:StyleID="s18"><Data ss:Type="String">chr1</Data></Cell>
    <Cell ss:StyleID="s19"><Data ss:Type="Number">166379166</Data></Cell>
    <Cell ss:StyleID="s19"><Data ss:Type="Number">166393620</Data></Cell>
    <Cell ss:StyleID="s20"><Data ss:Type="String">Tada1</Data></Cell>
    <Cell><Data ss:Type="Number">1.6702332089893785</Data></Cell>
    <Cell ss:StyleID="s22"><Data ss:Type="Number">3.685612282546749</Data></Cell>
    <Cell><Data ss:Type="Number">6.1558320297687246</Data></Cell>
    <Cell ss:StyleID="s22"><Data ss:Type="Number">130</Data></Cell>
    <Cell><Data ss:Type="Number">168</Data></Cell>
   </Row>
   <Row>
    <Cell ss:StyleID="s18"><Data ss:Type="String">chr1</Data></Cell>
    <Cell ss:StyleID="s19"><Data ss:Type="Number">194619828</Data></Cell>
    <Cell ss:StyleID="s19"><Data ss:Type="Number">194816868</Data></Cell>
    <Cell ss:StyleID="s20"><Data ss:Type="String">Plxna2</Data></Cell>
    <Cell><Data ss:Type="Number">1.3381925362794167</Data></Cell>
    <Cell ss:StyleID="s22"><Data ss:Type="Number">3.2036475994444817</Data></Cell>
    <Cell><Data ss:Type="Number">4.2870973064460758</Data></Cell>
    <Cell ss:StyleID="s22"><Data ss:Type="Number">113</Data></Cell>
    <Cell><Data ss:Type="Number">117</Data></Cell>
   </Row>
   <Row>
    <Cell ss:StyleID="s18"><Data ss:Type="String">chr1</Data></Cell>
    <Cell ss:StyleID="s19"><Data ss:Type="Number">156036035</Data></Cell>
    <Cell ss:StyleID="s19"><Data ss:Type="Number">156053736</Data></Cell>
    <Cell ss:StyleID="s20"><Data ss:Type="String">Tor1aip2</Data></Cell>
    <Cell><Data ss:Type="Number">1.5068567655162566</Data></Cell>
    <Cell ss:StyleID="s22"><Data ss:Type="Number">12.304274850963763</Data></Cell>
    <Cell><Data ss:Type="Number">18.540779803946275</Data></Cell>
    <Cell ss:StyleID="s22"><Data ss:Type="Number">434</Data></Cell>
    <Cell><Data ss:Type="Number">506</Data></Cell>
   </Row>
   <Row>
    <Cell ss:StyleID="s18"><Data ss:Type="String">chr1</Data></Cell>
    <Cell ss:StyleID="s19"><Data ss:Type="Number">156040860</Data></Cell>
    <Cell ss:StyleID="s19"><Data ss:Type="Number">156053736</Data></Cell>
    <Cell ss:StyleID="s20"><Data ss:Type="String">Tor1aip2</Data></Cell>
    <Cell><Data ss:Type="Number">1.5068567655162566</Data></Cell>
    <Cell ss:StyleID="s22"><Data ss:Type="Number">12.304274850963763</Data></Cell>
    <Cell><Data ss:Type="Number">18.540779803946275</Data></Cell>
    <Cell ss:StyleID="s22"><Data ss:Type="Number">434</Data></Cell>
    <Cell><Data ss:Type="Number">506</Data></Cell>
   </Row>
   <Row>
    <Cell ss:StyleID="s18"><Data ss:Type="String">chr1</Data></Cell>
    <Cell ss:StyleID="s19"><Data ss:Type="Number">156035726</Data></Cell>
    <Cell ss:StyleID="s19"><Data ss:Type="Number">156053736</Data></Cell>
    <Cell ss:StyleID="s20"><Data ss:Type="String">Tor1aip2</Data></Cell>
    <Cell><Data ss:Type="Number">1.5068567655162566</Data></Cell>
    <Cell ss:StyleID="s22"><Data ss:Type="Number">12.304274850963763</Data></Cell>
    <Cell><Data ss:Type="Number">18.540779803946275</Data></Cell>
    <Cell ss:StyleID="s22"><Data ss:Type="Number">434</Data></Cell>
    <Cell><Data ss:Type="Number">506</Data></Cell>
   </Row>
   <Row>
    <Cell ss:StyleID="s18"><Data ss:Type="String">chr1</Data></Cell>
    <Cell ss:StyleID="s19"><Data ss:Type="Number">186967415</Data></Cell>
    <Cell ss:StyleID="s19"><Data ss:Type="Number">186970627</Data></Cell>
    <Cell ss:StyleID="s20"><Data ss:Type="String">D1Pas1</Data></Cell>
    <Cell><Data ss:Type="Number">1.7071512846664914</Data></Cell>
    <Cell ss:StyleID="s22"><Data ss:Type="Number">9.1006272515192794</Data></Cell>
    <Cell><Data ss:Type="Number">15.536147503702018</Data></Cell>
    <Cell ss:StyleID="s22"><Data ss:Type="Number">321</Data></Cell>
    <Cell><Data ss:Type="Number">424</Data></Cell>
   </Row>
   <Row>
    <Cell ss:StyleID="s18"><Data ss:Type="String">chr1</Data></Cell>
    <Cell ss:StyleID="s19"><Data ss:Type="Number">164048233</Data></Cell>
    <Cell ss:StyleID="s19"><Data ss:Type="Number">164057677</Data></Cell>
    <Cell ss:StyleID="s20"><Data ss:Type="String">Sele</Data></Cell>
    <Cell><Data ss:Type="Number">0.91907012558145684</Data></Cell>
    <Cell ss:StyleID="s22"><Data ss:Type="Number">2.5515777340708263</Data></Cell>
    <Cell><Data ss:Type="Number">2.3450788684833235</Data></Cell>
    <Cell ss:StyleID="s22"><Data ss:Type="Number">90</Data></Cell>
    <Cell><Data ss:Type="Number">64</Data></Cell>
   </Row>
   <Row>
    <Cell ss:StyleID="s18"><Data ss:Type="String">chr1</Data></Cell>
    <Cell ss:StyleID="s19"><Data ss:Type="Number">69826969</Data></Cell>
    <Cell ss:StyleID="s19"><Data ss:Type="Number">70725132</Data></Cell>
    <Cell ss:StyleID="s20"><Data ss:Type="String">Spag16</Data></Cell>
    <Cell><Data ss:Type="Number">1.3069641884146419</Data></Cell>
    <Cell ss:StyleID="s22"><Data ss:Type="Number">2.5232268703589282</Data></Cell>
    <Cell><Data ss:Type="Number">3.2977671588046737</Data></Cell>
    <Cell ss:StyleID="s22"><Data ss:Type="Number">89</Data></Cell>
[truncated: 19,229,941 more chars]
