# Supplementary material for: Identification of a variant-specific phosphorylation of TH2A during spermiogenesis
Source: Sci Rep. 2017 Apr 7;7:46228. doi: 10.1038/srep46228 (PMC5384234; doi:10.1038/srep46228)
Supplement: Supplementary Table S4 [file srep46228-s5.xml]

<?xml version="1.0"?>
<?mso-application progid="Excel.Sheet"?>
<Workbook xmlns="urn:schemas-microsoft-com:office:spreadsheet"
 xmlns:o="urn:schemas-microsoft-com:office:office"
 xmlns:x="urn:schemas-microsoft-com:office:excel"
 xmlns:ss="urn:schemas-microsoft-com:office:spreadsheet"
 xmlns:html="http://www.w3.org/TR/REC-html40">
 <DocumentProperties xmlns="urn:schemas-microsoft-com:office:office">
  <Author>MHada</Author>
  <LastAuthor>MHada</LastAuthor>
  <Created>2017-02-14T08:21:31Z</Created>
  <LastSaved>2017-02-14T08:39:43Z</LastSaved>
  <Version>15.00</Version>
 </DocumentProperties>
 <OfficeDocumentSettings xmlns="urn:schemas-microsoft-com:office:office">
  <AllowPNG/>
 </OfficeDocumentSettings>
 <ExcelWorkbook xmlns="urn:schemas-microsoft-com:office:excel">
  <WindowHeight>11580</WindowHeight>
  <WindowWidth>28800</WindowWidth>
  <WindowTopX>0</WindowTopX>
  <WindowTopY>0</WindowTopY>
  <TabRatio>740</TabRatio>
  <ActiveSheet>9</ActiveSheet>
  <ProtectStructure>False</ProtectStructure>
  <ProtectWindows>False</ProtectWindows>
 </ExcelWorkbook>
 <Styles>
  <Style ss:ID="Default" ss:Name="Normal">
   <Alignment ss:Vertical="Center"/>
   <Borders/>
   <Font ss:FontName="Arial" x:Family="Swiss" ss:Size="11" ss:Color="#000000"/>
   <Interior/>
   <NumberFormat/>
   <Protection/>
  </Style>
 </Styles>
 <Worksheet ss:Name="Fig. 2b">
  <Table ss:ExpandedColumnCount="7" ss:ExpandedRowCount="72" x:FullColumns="1"
   x:FullRows="1" ss:DefaultColumnWidth="54" ss:DefaultRowHeight="14.25">
   <Column ss:AutoFitWidth="0" ss:Width="201.75"/>
   <Column ss:AutoFitWidth="0" ss:Width="216.75"/>
   <Column ss:Index="4" ss:AutoFitWidth="0" ss:Width="86.25"/>
   <Column ss:AutoFitWidth="0" ss:Width="81.75"/>
   <Column ss:AutoFitWidth="0" ss:Width="90.75" ss:Span="1"/>
   <Row ss:AutoFitHeight="0">
    <Cell><Data ss:Type="String">Scan Mode</Data></Cell>
    <Cell><Data ss:Type="String">XYZ</Data></Cell>
    <Cell ss:Index="5"><Data ss:Type="String">Ch1</Data></Cell>
    <Cell><Data ss:Type="String">Ch2</Data></Cell>
    <Cell><Data ss:Type="String">Ch3</Data></Cell>
   </Row>
   <Row ss:AutoFitHeight="0">
    <Cell><Data ss:Type="String">File Version</Data></Cell>
    <Cell><Data ss:Type="String">2.1.2.1</Data></Cell>
    <Cell ss:Index="4"><Data ss:Type="String">Detection (dye)</Data></Cell>
    <Cell><Data ss:Type="String">DNA (Hochest)</Data></Cell>
    <Cell><Data ss:Type="String">PNA (FITC)</Data></Cell>
    <Cell><Data ss:Type="String">pTH2A (Alexa594)</Data></Cell>
   </Row>
   <Row ss:AutoFitHeight="0">
    <Cell><Data ss:Type="String">System Name</Data></Cell>
    <Cell><Data ss:Type="String">FV3000</Data></Cell>
   </Row>
   <Row ss:AutoFitHeight="0">
    <Cell><Data ss:Type="String">System Version</Data></Cell>
    <Cell><Data ss:Type="String">2.1.1.98</Data></Cell>
   </Row>
   <Row ss:AutoFitHeight="0">
    <Cell><Data ss:Type="String">[Dimensions]</Data></Cell>
   </Row>
   <Row ss:AutoFitHeight="0">
    <Cell><Data ss:Type="String">X Dimension</Data></Cell>
    <Cell><Data ss:Type="String">512, 0.0 - 141.421 [um], 0.276 [um/pixel]</Data></Cell>
   </Row>
   <Row ss:AutoFitHeight="0">
    <Cell><Data ss:Type="String">Y Dimension</Data></Cell>
    <Cell><Data ss:Type="String">512, 0.0 - 141.421 [um], 0.276 [um/pixel]</Data></Cell>
   </Row>
   <Row ss:AutoFitHeight="0">
    <Cell><Data ss:Type="String">Channel Dimension</Data></Cell>
    <Cell><Data ss:Type="String">3 [Ch]</Data></Cell>
   </Row>
   <Row ss:AutoFitHeight="0">
    <Cell><Data ss:Type="String">Z Dimension</Data></Cell>
    <Cell><Data ss:Type="String">3, 2097.00 - 2095.00 [um], 1.000 [um/Slice]</Data></Cell>
   </Row>
   <Row ss:AutoFitHeight="0">
    <Cell><Data ss:Type="String">[Image]</Data></Cell>
   </Row>
   <Row ss:AutoFitHeight="0">
    <Cell><Data ss:Type="String">Primary Dimensions</Data></Cell>
    <Cell><Data ss:Type="String">X * Y</Data></Cell>
   </Row>
   <Row ss:AutoFitHeight="0">
    <Cell><Data ss:Type="String">Image Size</Data></Cell>
    <Cell><Data ss:Type="String">512 * 512 [pixel]</Data></Cell>
   </Row>
   <Row ss:AutoFitHeight="0">
    <Cell><Data ss:Type="String">Image Size(Unit Converted)</Data></Cell>
    <Cell><Data ss:Type="String">141.421 [um] * 141.421 [um]</Data></Cell>
   </Row>
   <Row ss:AutoFitHeight="0">
    <Cell><Data ss:Type="String">[Acquisition]</Data></Cell>
   </Row>
   <Row ss:AutoFitHeight="0">
    <Cell><Data ss:Type="String">Objective Lens</Data></Cell>
    <Cell><Data ss:Type="String">UPLSAPO 60XO</Data></Cell>
   </Row>
   <Row ss:AutoFitHeight="0">
    <Cell><Data ss:Type="String">Objective Lens Mag.</Data></Cell>
    <Cell><Data ss:Type="String">60.0X</Data></Cell>
   </Row>
   <Row ss:AutoFitHeight="0">
    <Cell><Data ss:Type="String">Objective Lens NA</Data></Cell>
    <Cell><Data ss:Type="Number">1.35</Data></Cell>
   </Row>
   <Row ss:AutoFitHeight="0">
    <Cell><Data ss:Type="String">Scan Device</Data></Cell>
    <Cell><Data ss:Type="String">Galvano</Data></Cell>
   </Row>
   <Row ss:AutoFitHeight="0">
    <Cell><Data ss:Type="String">Scan Direction</Data></Cell>
    <Cell><Data ss:Type="String">Oneway</Data></Cell>
   </Row>
   <Row ss:AutoFitHeight="0">
    <Cell><Data ss:Type="String">Sampling Speed</Data></Cell>
    <Cell><Data ss:Type="String">4.0 [us/pixel]</Data></Cell>
   </Row>
   <Row ss:AutoFitHeight="0">
    <Cell><Data ss:Type="String">Sequential Mode</Data></Cell>
    <Cell><Data ss:Type="String">Line</Data></Cell>
   </Row>
   <Row ss:AutoFitHeight="0">
    <Cell><Data ss:Type="String">Integration Type</Data></Cell>
    <Cell><Data ss:Type="String">Line</Data></Cell>
   </Row>
   <Row ss:AutoFitHeight="0">
    <Cell><Data ss:Type="String">Integration Count</Data></Cell>
    <Cell><Data ss:Type="Number">3</Data></Cell>
   </Row>
   <Row ss:AutoFitHeight="0">
    <Cell><Data ss:Type="String">Region Mode</Data></Cell>
    <Cell><Data ss:Type="String">None</Data></Cell>
   </Row>
   <Row ss:AutoFitHeight="0">
    <Cell><Data ss:Type="String">Find Mode</Data></Cell>
    <Cell><Data ss:Type="String">x1</Data></Cell>
   </Row>
   <Row ss:AutoFitHeight="0">
    <Cell><Data ss:Type="String">Rotation</Data></Cell>
    <Cell><Data ss:Type="String">0.0 [deg]</Data></Cell>
   </Row>
   <Row ss:AutoFitHeight="0">
    <Cell><Data ss:Type="String">Pan X</Data></Cell>
    <Cell><Data ss:Type="String">0.0 [um]</Data></Cell>
   </Row>
   <Row ss:AutoFitHeight="0">
    <Cell><Data ss:Type="String">Pan Y</Data></Cell>
    <Cell><Data ss:Type="String">0.0 [um]</Data></Cell>
   </Row>
   <Row ss:AutoFitHeight="0">
    <Cell><Data ss:Type="String">Zoom</Data></Cell>
    <Cell><Data ss:Type="String">x1.5</Data></Cell>
   </Row>
   <Row ss:AutoFitHeight="0">
    <Cell><Data ss:Type="String">ADM</Data></Cell>
    <Cell><Data ss:Type="String">Empty</Data></Cell>
   </Row>
   <Row ss:AutoFitHeight="0">
    <Cell><Data ss:Type="String">MirrorTurret 1</Data></Cell>
    <Cell><Data ss:Type="String">MIRROR</Data></Cell>
   </Row>
   <Row ss:AutoFitHeight="0">
    <Cell><Data ss:Type="String">ZDC DM</Data></Cell>
    <Cell><Data ss:Type="String">Out</Data></Cell>
   </Row>
   <Row ss:AutoFitHeight="0">
    <Cell><Data ss:Type="String">Z Drift Compensation in SeriesScan</Data></Cell>
    <Cell><Data ss:Type="String">OFF</Data></Cell>
   </Row>
   <Row ss:AutoFitHeight="0">
    <Cell><Data ss:Type="String">[Channel 1]</Data></Cell>
   </Row>
   <Row ss:AutoFitHeight="0">
    <Cell><Data ss:Type="String">Channel Name</Data></Cell>
    <Cell><Data ss:Type="String">HSD1</Data></Cell>
   </Row>
   <Row ss:AutoFitHeight="0">
    <Cell><Data ss:Type="String">Dye Name</Data></Cell>
    <Cell><Data ss:Type="String">DAPI</Data></Cell>
   </Row>
   <Row ss:AutoFitHeight="0">
    <Cell><Data ss:Type="String">Emission WaveLength</Data></Cell>
    <Cell><Data ss:Type="String">461 [nm]</Data></Cell>
   </Row>
   <Row ss:AutoFitHeight="0">
    <Cell><Data ss:Type="String">PMT Voltage</Data></Cell>
    <Cell><Data ss:Type="String">467 [V]</Data></Cell>
   </Row>
   <Row ss:AutoFitHeight="0">
    <Cell><Data ss:Type="String">Excitation DM Name</Data></Cell>
    <Cell><Data ss:Type="String">DM405/488/594</Data></Cell>
   </Row>
   <Row ss:AutoFitHeight="0">
    <Cell><Data ss:Type="String">C.A.</Data></Cell>
    <Cell><Data ss:Type="String">222 [um]</Data></Cell>
   </Row>
   <Row ss:AutoFitHeight="0">
    <Cell><Data ss:Type="String">Bits/Pixel</Data></Cell>
    <Cell><Data ss:Type="String">12 [bits]</Data></Cell>
   </Row>
   <Row ss:AutoFitHeight="0">
    <Cell><Data ss:Type="String">Laser Wavelength</Data></Cell>
    <Cell><Data ss:Type="String">405 [nm]</Data></Cell>
   </Row>
   <Row ss:AutoFitHeight="0">
    <Cell><Data ss:Type="String">Laser Transmissivity</Data></Cell>
    <Cell><Data ss:Type="String">0.1 [%]*</Data></Cell>
   </Row>
   <Row ss:AutoFitHeight="0">
    <Cell><Data ss:Type="String">AOTF/AOM Transmissivity</Data></Cell>
    <Cell><Data ss:Type="String">1.0 [%]</Data></Cell>
   </Row>
   <Row ss:AutoFitHeight="0">
    <Cell><Data ss:Type="String">Laser ND Filter</Data></Cell>
    <Cell><Data ss:Type="String">10 [%]</Data></Cell>
   </Row>
   <Row ss:AutoFitHeight="0">
    <Cell><Data ss:Type="String">Detection Wavelength</Data></Cell>
    <Cell><Data ss:Type="String">430 - 470 [nm]</Data></Cell>
   </Row>
   <Row ss:AutoFitHeight="0">
    <Cell><Data ss:Type="String">[Channel 2]</Data></Cell>
   </Row>
   <Row ss:AutoFitHeight="0">
    <Cell><Data ss:Type="String">Channel Name</Data></Cell>
    <Cell><Data ss:Type="String">HSD2</Data></Cell>
   </Row>
   <Row ss:AutoFitHeight="0">
    <Cell><Data ss:Type="String">Dye Name</Data></Cell>
    <Cell><Data ss:Type="String">FITC</Data></Cell>
   </Row>
   <Row ss:AutoFitHeight="0">
    <Cell><Data ss:Type="String">Emission WaveLength</Data></Cell>
    <Cell><Data ss:Type="String">517 [nm]</Data></Cell>
   </Row>
   <Row ss:AutoFitHeight="0">
    <Cell><Data ss:Type="String">PMT Voltage</Data></Cell>
    <Cell><Data ss:Type="String">507 [V]</Data></Cell>
   </Row>
   <Row ss:AutoFitHeight="0">
    <Cell><Data ss:Type="String">Excitation DM Name</Data></Cell>
    <Cell><Data ss:Type="String">DM405/488/594</Data></Cell>
   </Row>
   <Row ss:AutoFitHeight="0">
    <Cell><Data ss:Type="String">C.A.</Data></Cell>
    <Cell><Data ss:Type="String">222 [um]</Data></Cell>
   </Row>
   <Row ss:AutoFitHeight="0">
    <Cell><Data ss:Type="String">Bits/Pixel</Data></Cell>
    <Cell><Data ss:Type="String">12 [bits]</Data></Cell>
   </Row>
   <Row ss:AutoFitHeight="0">
    <Cell><Data ss:Type="String">Laser Wavelength</Data></Cell>
    <Cell><Data ss:Type="String">488 [nm]</Data></Cell>
   </Row>
   <Row ss:AutoFitHeight="0">
    <Cell><Data ss:Type="String">Laser Transmissivity</Data></Cell>
    <Cell><Data ss:Type="String">0.05 [%]*</Data></Cell>
   </Row>
   <Row ss:AutoFitHeight="0">
    <Cell><Data ss:Type="String">AOTF/AOM Transmissivity</Data></Cell>
    <Cell><Data ss:Type="String">0.5 [%]</Data></Cell>
   </Row>
   <Row ss:AutoFitHeight="0">
    <Cell><Data ss:Type="String">Laser ND Filter</Data></Cell>
    <Cell><Data ss:Type="String">10 [%]</Data></Cell>
   </Row>
   <Row ss:AutoFitHeight="0">
    <Cell><Data ss:Type="String">Detection Wavelength</Data></Cell>
    <Cell><Data ss:Type="String">500 - 580 [nm]</Data></Cell>
   </Row>
   <Row ss:AutoFitHeight="0">
    <Cell><Data ss:Type="String">[Channel 3]</Data></Cell>
   </Row>
   <Row ss:AutoFitHeight="0">
    <Cell><Data ss:Type="String">Channel Name</Data></Cell>
    <Cell><Data ss:Type="String">SD3</Data></Cell>
   </Row>
   <Row ss:AutoFitHeight="0">
    <Cell><Data ss:Type="String">Dye Name</Data></Cell>
    <Cell><Data ss:Type="String">Alexa Fluor 594</Data></Cell>
   </Row>
   <Row ss:AutoFitHeight="0">
    <Cell><Data ss:Type="String">Emission WaveLength</Data></Cell>
    <Cell><Data ss:Type="String">618 [nm]</Data></Cell>
   </Row>
   <Row ss:AutoFitHeight="0">
    <Cell><Data ss:Type="String">PMT Voltage</Data></Cell>
    <Cell><Data ss:Type="String">620 [V]</Data></Cell>
   </Row>
   <Row ss:AutoFitHeight="0">
    <Cell><Data ss:Type="String">Excitation DM Name</Data></Cell>
    <Cell><Data ss:Type="String">DM405/488/594</Data></Cell>
   </Row>
   <Row ss:AutoFitHeight="0">
    <Cell><Data ss:Type="String">C.A.</Data></Cell>
    <Cell><Data ss:Type="String">222 [um]</Data></Cell>
   </Row>
   <Row ss:AutoFitHeight="0">
    <Cell><Data ss:Type="String">Bits/Pixel</Data></Cell>
    <Cell><Data ss:Type="String">12 [bits]</Data></Cell>
   </Row>
   <Row ss:AutoFitHeight="0">
    <Cell><Data ss:Type="String">Laser Wavelength</Data></Cell>
    <Cell><Data ss:Type="String">594 [nm]</Data></Cell>
   </Row>
   <Row ss:AutoFitHeight="0">
    <Cell><Data ss:Type="String">Laser Transmissivity</Data></Cell>
    <Cell><Data ss:Type="String">0.7 [%]*</Data></Cell>
   </Row>
   <Row ss:AutoFitHeight="0">
    <Cell><Data ss:Type="String">AOTF/AOM Transmissivity</Data></Cell>
    <Cell><Data ss:Type="String">7.0 [%]</Data></Cell>
   </Row>
   <Row ss:AutoFitHeight="0">
    <Cell><Data ss:Type="String">Laser ND Filter</Data></Cell>
    <Cell><Data ss:Type="String">10 [%]</Data></Cell>
   </Row>
   <Row ss:AutoFitHeight="0">
    <Cell><Data ss:Type="String">Detection Wavelength</Data></Cell>
    <Cell><Data ss:Type="String">610 - 710 [nm]</Data></Cell>
   </Row>
  </Table>
  <WorksheetOptions xmlns="urn:schemas-microsoft-com:office:excel">
   <PageSetup>
    <Header x:Margin="0.3"/>
    <Footer x:Margin="0.3"/>
    <PageMargins x:Bottom="0.75" x:Left="0.7" x:Right="0.7" x:Top="0.75"/>
   </PageSetup>
   <Unsynced/>
   <Print>
    <ValidPrinterInfo/>
    <PaperSizeIndex>9</PaperSizeIndex>
    <HorizontalResolution>600</HorizontalResolution>
    <VerticalResolution>600</VerticalResolution>
   </Print>
   <ProtectObjects>False</ProtectObjects>
   <ProtectScenarios>False</ProtectScenarios>
  </WorksheetOptions>
 </Worksheet>
 <Worksheet ss:Name="Fig. 2c">
  <Table ss:ExpandedColumnCount="7" ss:ExpandedRowCount="72" x:FullColumns="1"
   x:FullRows="1" ss:DefaultColumnWidth="54" ss:DefaultRowHeight="14.25">
   <Column ss:AutoFitWidth="0" ss:Width="204"/>
   <Column ss:AutoFitWidth="0" ss:Width="216.75"/>
   <Column ss:Index="4" ss:AutoFitWidth="0" ss:Width="84.75"/>
   <Column ss:AutoFitWidth="0" ss:Width="78.75"/>
   <Column ss:AutoFitWidth="0" ss:Width="64.5"/>
   <Column ss:AutoFitWidth="0" ss:Width="87.75"/>
   <Row ss:AutoFitHeight="0">
    <Cell><Data ss:Type="String">Scan Mode</Data></Cell>
    <Cell><Data ss:Type="String">XYZ</Data></Cell>
    <Cell ss:Index="5"><Data ss:Type="String">Ch1</Data></Cell>
    <Cell><Data ss:Type="String">Ch2</Data></Cell>
    <Cell><Data ss:Type="String">Ch3</Data></Cell>
   </Row>
   <Row ss:AutoFitHeight="0">
    <Cell><Data ss:Type="String">File Version</Data></Cell>
    <Cell><Data ss:Type="String">2.1.2.1</Data></Cell>
    <Cell ss:Index="4"><Data ss:Type="String">Detection (dye)</Data></Cell>
    <Cell><Data ss:Type="String">DNA (Hochest)</Data></Cell>
    <Cell><Data ss:Type="String">PNA (FITC)</Data></Cell>
    <Cell><Data ss:Type="String">TH2A (Alexa594)</Data></Cell>
   </Row>
   <Row ss:AutoFitHeight="0">
    <Cell><Data ss:Type="String">System Name</Data></Cell>
    <Cell><Data ss:Type="String">FV3000</Data></Cell>
   </Row>
   <Row ss:AutoFitHeight="0">
    <Cell><Data ss:Type="String">System Version</Data></Cell>
    <Cell><Data ss:Type="String">2.1.1.98</Data></Cell>
   </Row>
   <Row ss:AutoFitHeight="0">
    <Cell><Data ss:Type="String">[Dimensions]</Data></Cell>
   </Row>
   <Row ss:AutoFitHeight="0">
    <Cell><Data ss:Type="String">X Dimension</Data></Cell>
    <Cell><Data ss:Type="String">512, 0.0 - 141.421 [um], 0.276 [um/pixel]</Data></Cell>
   </Row>
   <Row ss:AutoFitHeight="0">
    <Cell><Data ss:Type="String">Y Dimension</Data></Cell>
    <Cell><Data ss:Type="String">512, 0.0 - 141.421 [um], 0.276 [um/pixel]</Data></Cell>
   </Row>
   <Row ss:AutoFitHeight="0">
    <Cell><Data ss:Type="String">Channel Dimension</Data></Cell>
    <Cell><Data ss:Type="String">3 [Ch]</Data></Cell>
   </Row>
   <Row ss:AutoFitHeight="0">
    <Cell><Data ss:Type="String">Z Dimension</Data></Cell>
    <Cell><Data ss:Type="String">4, 5741.00 - 5738.00 [um], 1.000 [um/Slice]</Data></Cell>
   </Row>
   <Row ss:AutoFitHeight="0">
    <Cell><Data ss:Type="String">[Image]</Data></Cell>
   </Row>
   <Row ss:AutoFitHeight="0">
    <Cell><Data ss:Type="String">Primary Dimensions</Data></Cell>
    <Cell><Data ss:Type="String">X * Y</Data></Cell>
   </Row>
   <Row ss:AutoFitHeight="0">
    <Cell><Data ss:Type="String">Image Size</Data></Cell>
    <Cell><Data ss:Type="String">512 * 512 [pixel]</Data></Cell>
   </Row>
   <Row ss:AutoFitHeight="0">
    <Cell><Data ss:Type="String">Image Size(Unit Converted)</Data></Cell>
    <Cell><Data ss:Type="String">141.421 [um] * 141.421 [um]</Data></Cell>
   </Row>
   <Row ss:AutoFitHeight="0">
    <Cell><Data ss:Type="String">[Acquisition]</Data></Cell>
   </Row>
   <Row ss:AutoFitHeight="0">
    <Cell><Data ss:Type="String">Objective Lens</Data></Cell>
    <Cell><Data ss:Type="String">UPLSAPO 60XO</Data></Cell>
   </Row>
   <Row ss:AutoFitHeight="0">
    <Cell><Data ss:Type="String">Objective Lens Mag.</Data></Cell>
    <Cell><Data ss:Type="String">60.0X</Data></Cell>
   </Row>
   <Row ss:AutoFitHeight="0">
    <Cell><Data ss:Type="String">Objective Lens NA</Data></Cell>
    <Cell><Data ss:Type="Number">1.35</Data></Cell>
   </Row>
   <Row ss:AutoFitHeight="0">
    <Cell><Data ss:Type="String">Scan Device</Data></Cell>
    <Cell><Data ss:Type="String">Galvano</Data></Cell>
   </Row>
   <Row ss:AutoFitHeight="0">
    <Cell><Data ss:Type="String">Scan Direction</Data></Cell>
    <Cell><Data ss:Type="String">Oneway</Data></Cell>
   </Row>
   <Row ss:AutoFitHeight="0">
    <Cell><Data ss:Type="String">Sampling Speed</Data></Cell>
    <Cell><Data ss:Type="String">4.0 [us/pixel]</Data></Cell>
   </Row>
   <Row ss:AutoFitHeight="0">
    <Cell><Data ss:Type="String">Sequential Mode</Data></Cell>
    <Cell><Data ss:Type="String">Line</Data></Cell>
   </Row>
   <Row ss:AutoFitHeight="0">
    <Cell><Data ss:Type="String">Integration Type</Data></Cell>
    <Cell><Data ss:Type="String">Line</Data></Cell>
   </Row>
   <Row ss:AutoFitHeight="0">
    <Cell><Data ss:Type="String">Integration Count</Data></Cell>
    <Cell><Data ss:Type="Number">3</Data></Cell>
   </Row>
   <Row ss:AutoFitHeight="0">
    <Cell><Data ss:Type="String">Region Mode</Data></Cell>
    <Cell><Data ss:Type="String">None</Data></Cell>
   </Row>
   <Row ss:AutoFitHeight="0">
    <Cell><Data ss:Type="String">Find Mode</Data></Cell>
    <Cell><Data ss:Type="String">x1</Data></Cell>
   </Row>
   <Row ss:AutoFitHeight="0">
    <Cell><Data ss:Type="String">Rotation</Data></Cell>
    <Cell><Data ss:Type="String">0.0 [deg]</Data></Cell>
   </Row>
   <Row ss:AutoFitHeight="0">
    <Cell><Data ss:Type="String">Pan X</Data></Cell>
    <Cell><Data ss:Type="String">0.0 [um]</Data></Cell>
   </Row>
   <Row ss:AutoFitHeight="0">
    <Cell><Data ss:Type="String">Pan Y</Data></Cell>
    <Cell><Data ss:Type="String">0.0 [um]</Data></Cell>
   </Row>
   <Row ss:AutoFitHeight="0">
    <Cell><Data ss:Type="String">Zoom</Data></Cell>
    <Cell><Data ss:Type="String">x1.5</Data></Cell>
   </Row>
   <Row ss:AutoFitHeight="0">
    <Cell><Data ss:Type="String">ADM</Data></Cell>
    <Cell><Data ss:Type="String">Empty</Data></Cell>
   </Row>
   <Row ss:AutoFitHeight="0">
    <Cell><Data ss:Type="String">MirrorTurret 1</Data></Cell>
    <Cell><Data ss:Type="String">MIRROR</Data></Cell>
   </Row>
   <Row ss:AutoFitHeight="0">
    <Cell><Data ss:Type="String">ZDC DM</Data></Cell>
    <Cell><Data ss:Type="String">Out</Data></Cell>
   </Row>
   <Row ss:AutoFitHeight="0">
    <Cell><Data ss:Type="String">Z Drift Compensation in SeriesScan</Data></Cell>
    <Cell><Data ss:Type="String">OFF</Data></Cell>
   </Row>
   <Row ss:AutoFitHeight="0">
    <Cell><Data ss:Type="String">[Channel 1]</Data></Cell>
   </Row>
   <Row ss:AutoFitHeight="0">
    <Cell><Data ss:Type="String">Channel Name</Data></Cell>
    <Cell><Data ss:Type="String">HSD1</Data></Cell>
   </Row>
   <Row ss:AutoFitHeight="0">
    <Cell><Data ss:Type="String">Dye Name</Data></Cell>
    <Cell><Data ss:Type="String">DAPI</Data></Cell>
   </Row>
   <Row ss:AutoFitHeight="0">
    <Cell><Data ss:Type="String">Emission WaveLength</Data></Cell>
    <Cell><Data ss:Type="String">461 [nm]</Data></Cell>
   </Row>
   <Row ss:AutoFitHeight="0">
    <Cell><Data ss:Type="String">PMT Voltage</Data></Cell>
    <Cell><Data ss:Type="String">467 [V]</Data></Cell>
   </Row>
   <Row ss:AutoFitHeight="0">
    <Cell><Data ss:Type="String">Excitation DM Name</Data></Cell>
    <Cell><Data ss:Type="String">DM405/488/594</Data></Cell>
   </Row>
   <Row ss:AutoFitHeight="0">
    <Cell><Data ss:Type="String">C.A.</Data></Cell>
    <Cell><Data ss:Type="String">222 [um]</Data></Cell>
   </Row>
   <Row ss:AutoFitHeight="0">
    <Cell><Data ss:Type="String">Bits/Pixel</Data></Cell>
    <Cell><Data ss:Type="String">12 [bits]</Data></Cell>
   </Row>
   <Row ss:AutoFitHeight="0">
    <Cell><Data ss:Type="String">Laser Wavelength</Data></Cell>
    <Cell><Data ss:Type="String">405 [nm]</Data></Cell>
   </Row>
   <Row ss:AutoFitHeight="0">
    <Cell><Data ss:Type="String">Laser Transmissivity</Data></Cell>
    <Cell><Data ss:Type="String">0.1 [%]*</Data></Cell>
   </Row>
   <Row ss:AutoFitHeight="0">
    <Cell><Data ss:Type="String">AOTF/AOM Transmissivity</Data></Cell>
    <Cell><Data ss:Type="String">1.0 [%]</Data></Cell>
   </Row>
   <Row ss:AutoFitHeight="0">
    <Cell><Data ss:Type="String">Laser ND Filter</Data></Cell>
    <Cell><Data ss:Type="String">10 [%]</Data></Cell>
   </Row>
   <Row ss:AutoFitHeight="0">
    <Cell><Data ss:Type="String">Detection Wavelength</Data></Cell>
    <Cell><Data ss:Type="String">430 - 470 [nm]</Data></Cell>
   </Row>
   <Row ss:AutoFitHeight="0">
    <Cell><Data ss:Type="String">[Channel 2]</Data></Cell>
   </Row>
   <Row ss:AutoFitHeight="0">
    <Cell><Data ss:Type="String">Channel Name</Data></Cell>
    <Cell><Data ss:Type="String">HSD2</Data></Cell>
   </Row>
   <Row ss:AutoFitHeight="0">
    <Cell><Data ss:Type="String">Dye Name</Data></Cell>
    <Cell><Data ss:Type="String">FITC</Data></Cell>
   </Row>
   <Row ss:AutoFitHeight="0">
    <Cell><Data ss:Type="String">Emission WaveLength</Data></Cell>
    <Cell><Data ss:Type="String">517 [nm]</Data></Cell>
   </Row>
   <Row ss:AutoFitHeight="0">
    <Cell><Data ss:Type="String">PMT Voltage</Data></Cell>
    <Cell><Data ss:Type="String">488 [V]</Data></Cell>
   </Row>
   <Row ss:AutoFitHeight="0">
    <Cell><Data ss:Type="String">Excitation DM Name</Data></Cell>
    <Cell><Data ss:Type="String">DM405/488/594</Data></Cell>
   </Row>
   <Row ss:AutoFitHeight="0">
    <Cell><Data ss:Type="String">C.A.</Data></Cell>
    <Cell><Data ss:Type="String">222 [um]</Data></Cell>
   </Row>
   <Row ss:AutoFitHeight="0">
    <Cell><Data ss:Type="String">Bits/Pixel</Data></Cell>
    <Cell><Data ss:Type="String">12 [bits]</Data></Cell>
   </Row>
   <Row ss:AutoFitHeight="0">
    <Cell><Data ss:Type="String">Laser Wavelength</Data></Cell>
    <Cell><Data ss:Type="String">488 [nm]</Data></Cell>
   </Row>
   <Row ss:AutoFitHeight="0">
    <Cell><Data ss:Type="String">Laser Transmissivity</Data></Cell>
    <Cell><Data ss:Type="String">0.05 [%]*</Data></Cell>
   </Row>
   <Row ss:AutoFitHeight="0">
    <Cell><Data ss:Type="String">AOTF/AOM Transmissivity</Data></Cell>
    <Cell><Data ss:Type="String">0.5 [%]</Data></Cell>
   </Row>
   <Row ss:AutoFitHeight="0">
    <Cell><Data ss:Type="String">Laser ND Filter</Data></Cell>
    <Cell><Data ss:Type="String">10 [%]</Data></Cell>
   </Row>
   <Row ss:AutoFitHeight="0">
    <Cell><Data ss:Type="String">Detection Wavelength</Data></Cell>
    <Cell><Data ss:Type="String">500 - 580 [nm]</Data></Cell>
   </Row>
   <Row ss:AutoFitHeight="0">
    <Cell><Data ss:Type="String">[Channel 3]</Data></Cell>
   </Row>
   <Row ss:AutoFitHeight="0">
    <Cell><Data ss:Type="String">Channel Name</Data></Cell>
    <Cell><Data ss:Type="String">SD3</Data></Cell>
   </Row>
   <Row ss:AutoFitHeight="0">
    <Cell><Data ss:Type="String">Dye Name</Data></Cell>
    <Cell><Data ss:Type="String">Alexa Fluor 594</Data></Cell>
   </Row>
   <Row ss:AutoFitHeight="0">
    <Cell><Data ss:Type="String">Emission WaveLength</Data></Cell>
    <Cell><Data ss:Type="String">618 [nm]</Data></Cell>
   </Row>
   <Row ss:AutoFitHeight="0">
    <Cell><Data ss:Type="String">PMT Voltage</Data></Cell>
    <Cell><Data ss:Type="String">619 [V]</Data></Cell>
   </Row>
   <Row ss:AutoFitHeight="0">
    <Cell><Data ss:Type="String">Excitation DM Name</Data></Cell>
    <Cell><Data ss:Type="String">DM405/488/594</Data></Cell>
   </Row>
   <Row ss:AutoFitHeight="0">
    <Cell><Data ss:Type="String">C.A.</Data></Cell>
    <Cell><Data ss:Type="String">222 [um]</Data></Cell>
   </Row>
   <Row ss:AutoFitHeight="0">
    <Cell><Data ss:Type="String">Bits/Pixel</Data></Cell>
    <Cell><Data ss:Type="String">12 [bits]</Data></Cell>
   </Row>
   <Row ss:AutoFitHeight="0">
    <Cell><Data ss:Type="String">Laser Wavelength</Data></Cell>
    <Cell><Data ss:Type="String">594 [nm]</Data></Cell>
   </Row>
   <Row ss:AutoFitHeight="0">
    <Cell><Data ss:Type="String">Laser Transmissivity</Data></Cell>
    <Cell><Data ss:Type="String">0.7 [%]*</Data></Cell>
   </Row>
   <Row ss:AutoFitHeight="0">
    <Cell><Data ss:Type="String">AOTF/AOM Transmissivity</Data></Cell>
    <Cell><Data ss:Type="String">7.0 [%]</Data></Cell>
   </Row>
   <Row ss:AutoFitHeight="0">
    <Cell><Data ss:Type="String">Laser ND Filter</Data></Cell>
    <Cell><Data ss:Type="String">10 [%]</Data></Cell>
   </Row>
   <Row ss:AutoFitHeight="0">
    <Cell><Data ss:Type="String">Detection Wavelength</Data></Cell>
    <Cell><Data ss:Type="String">610 - 710 [nm]</Data></Cell>
   </Row>
  </Table>
  <WorksheetOptions xmlns="urn:schemas-microsoft-com:office:excel">
   <PageSetup>
    <Header x:Margin="0.3"/>
    <Footer x:Margin="0.3"/>
    <PageMargins x:Bottom="0.75" x:Left="0.7" x:Right="0.7" x:Top="0.75"/>
   </PageSetup>
   <Unsynced/>
   <Panes>
    <Pane>
     <Number>3</Number>
     <ActiveRow>25</ActiveRow>
     <ActiveCol>9</ActiveCol>
    </Pane>
   </Panes>
   <ProtectObjects>False</ProtectObjects>
   <ProtectScenarios>False</ProtectScenarios>
  </WorksheetOptions>
 </Worksheet>
 <Worksheet ss:Name="Fig. 4b (pTH2A)">
  <Table ss:ExpandedColumnCount="12" ss:ExpandedRowCount="33" x:FullColumns="1"
   x:FullRows="1" ss:DefaultColumnWidth="54" ss:DefaultRowHeight="14.25">
   <Column ss:Index="10" ss:AutoFitWidth="0" ss:Width="81"/>
   <Column ss:AutoFitWidth="0" ss:Width="92.25" ss:Span="1"/>
   <Row ss:AutoFitHeight="0">
    <Cell><Data ss:Type="String">CV1000 Measurement Result</Data></Cell>
    <Cell ss:Index="11"><Data ss:Type="String">Ch1</Data></Cell>
    <Cell><Data ss:Type="String">Ch2</Data></Cell>
   </Row>
   <Row ss:AutoFitHeight="0">
    <Cell><Data ss:Type="String">X,Y: 100, 100 [%]</Data></Cell>
    <Cell ss:Index="10"><Data ss:Type="String">Detection (dye)</Data></Cell>
    <Cell><Data ss:Type="String">DNA (DAPI)</Data></Cell>
    <Cell><Data ss:Type="String">pTH2A (Alexa594)</Data></Cell>
   </Row>
   <Row ss:AutoFitHeight="0">
    <Cell><Data ss:Type="String"> </Data></Cell>
   </Row>
   <Row ss:Index="5" ss:AutoFitHeight="0">
    <Cell><Data ss:Type="String">Sample</Data></Cell>
   </Row>
   <Row ss:AutoFitHeight="0">
    <Cell><Data ss:Type="String">Attachment: 1 Dish </Data></Cell>
   </Row>
   <Row ss:AutoFitHeight="0">
    <Cell><Data ss:Type="String">SampleContainer: IWAKI, 3911-035 Glass bottom 0.15[mm]  </Data></Cell>
   </Row>
   <Row ss:Index="9" ss:AutoFitHeight="0">
    <Cell><Data ss:Type="String">Channels</Data></Cell>
   </Row>
   <Row ss:AutoFitHeight="0">
    <Cell><Data ss:Type="String"># Excitation Power Emission Fluorescent Exposure Gain Binning Rec ZStackMode ZSlices </Data></Cell>
   </Row>
   <Row ss:AutoFitHeight="0">
    <Cell><Data ss:Type="String">1 405nm 40 [%]  BP447/60 Hoechest 400 [ms]  40 [%]  1 true All 26 </Data></Cell>
   </Row>
   <Row ss:AutoFitHeight="0">
    <Cell><Data ss:Type="String">2 488nm 5 [%]  BP525/50 EGFP 200 [ms]  40 [%]  1 false All 26 </Data></Cell>
   </Row>
   <Row ss:AutoFitHeight="0">
    <Cell><Data ss:Type="String">3 561nm 10 [%]  BP617/73 mRFP 200 [ms]  40 [%]  1 true All 26 </Data></Cell>
   </Row>
   <Row ss:AutoFitHeight="0">
    <Cell><Data ss:Type="String">4 Lamp 25 [%]  Through Bright field 100 [ms]  0 [%]  1 false All 26 </Data></Cell>
   </Row>
   <Row ss:Index="18" ss:AutoFitHeight="0">
    <Cell><Data ss:Type="String">Details</Data></Cell>
   </Row>
   <Row ss:AutoFitHeight="0">
    <Cell><Data ss:Type="String">Pinhole Disk Speed:  5000 [rpm]  </Data></Cell>
   </Row>
   <Row ss:AutoFitHeight="0">
    <Cell><Data ss:Type="String">PinholeDisk:  Phi50um </Data></Cell>
   </Row>
   <Row ss:AutoFitHeight="0">
    <Cell><Data ss:Type="String">Shutter management:  true </Data></Cell>
   </Row>
   <Row ss:AutoFitHeight="0">
    <Cell><Data ss:Type="String">Flat Field Correction:  false </Data></Cell>
   </Row>
   <Row ss:AutoFitHeight="0">
    <Cell><Data ss:Type="String">Camera:  Port1 EMCCD 512 x 512 C9100_13 </Data></Cell>
   </Row>
   <Row ss:Index="25" ss:AutoFitHeight="0">
    <Cell><Data ss:Type="String">Objective Lense</Data></Cell>
   </Row>
   <Row ss:AutoFitHeight="0">
    <Cell><Data ss:Type="String"># Maker ProductName Mag. Immersion NA WD Cover Glass</Data></Cell>
   </Row>
   <Row ss:AutoFitHeight="0">
    <Cell><Data ss:Type="String">Thickness  Z Observe</Data></Cell>
   </Row>
   <Row ss:AutoFitHeight="0">
    <Cell><Data ss:Type="String">Orign  Offset X Offset Y </Data></Cell>
   </Row>
   <Row ss:AutoFitHeight="0">
    <Cell><Data ss:Type="String">6 Olympus UPLSAPO60XS 60x  Silicone 1.3 0.3 [mm]  0.17 [mm]  24.8 [mm]  49.1 [um]  84.2 [um]  </Data></Cell>
   </Row>
   <Row ss:Index="31" ss:AutoFitHeight="0">
    <Cell><Data ss:Type="String">Z Stack</Data></Cell>
   </Row>
   <Row ss:AutoFitHeight="0">
    <Cell><Data ss:Type="String">Range (Top - Bottom): 50 [μm]</Data></Cell>
   </Row>
   <Row ss:AutoFitHeight="0">
    <Cell><Data ss:Type="String">Slices: 26</Data></Cell>
   </Row>
  </Table>
  <WorksheetOptions xmlns="urn:schemas-microsoft-com:office:excel">
   <PageSetup>
    <Header x:Margin="0.3"/>
    <Footer x:Margin="0.3"/>
    <PageMargins x:Bottom="0.75" x:Left="0.7" x:Right="0.7" x:Top="0.75"/>
   </PageSetup>
   <Unsynced/>
   <Panes>
    <Pane>
     <Number>3</Number>
     <ActiveRow>36</ActiveRow>
     <ActiveCol>7</ActiveCol>
    </Pane>
   </Panes>
   <ProtectObjects>False</ProtectObjects>
   <ProtectScenarios>False</ProtectScenarios>
  </WorksheetOptions>
 </Worksheet>
 <Worksheet ss:Name="Fig. 4b (TH2A)">
  <Table ss:ExpandedColumnCount="12" ss:ExpandedRowCount="33" x:FullColumns="1"
   x:FullRows="1" ss:DefaultColumnWidth="54" ss:DefaultRowHeight="14.25">
   <Column ss:Index="10" ss:AutoFitWidth="0" ss:Width="79.5"/>
   <Column ss:AutoFitWidth="0" ss:Width="67.5"/>
   <Column ss:AutoFitWidth="0" ss:Width="93.75"/>
   <Row ss:AutoFitHeight="0">
    <Cell><Data ss:Type="String">CV1000 Measurement Result</Data></Cell>
    <Cell ss:Index="11"><Data ss:Type="String">Ch1</Data></Cell>
    <Cell><Data ss:Type="String">Ch2</Data></Cell>
   </Row>
   <Row ss:AutoFitHeight="0">
    <Cell><Data ss:Type="String">X,Y: 100, 100 [%]</Data></Cell>
    <Cell ss:Index="10"><Data ss:Type="String">Detection (dye)</Data></Cell>
    <Cell><Data ss:Type="String">DNA (DAPI)</Data></Cell>
    <Cell><Data ss:Type="String">TH2A (Alexa594)</Data></Cell>
   </Row>
   <Row ss:AutoFitHeight="0">
    <Cell><Data ss:Type="String"> </Data></Cell>
   </Row>
   <Row ss:Index="5" ss:AutoFitHeight="0">
    <Cell><Data ss:Type="String">Sample</Data></Cell>
   </Row>
   <Row ss:AutoFitHeight="0">
    <Cell><Data ss:Type="String">Attachment: 1 Dish </Data></Cell>
   </Row>
   <Row ss:AutoFitHeight="0">
    <Cell><Data ss:Type="String">SampleContainer: IWAKI, 3911-035 Glass bottom 0.15[mm]  </Data></Cell>
   </Row>
   <Row ss:Index="9" ss:AutoFitHeight="0">
    <Cell><Data ss:Type="String">Channels</Data></Cell>
   </Row>
   <Row ss:AutoFitHeight="0">
    <Cell><Data ss:Type="String"># Excitation Power Emission Fluorescent Exposure Gain Binning Rec ZStackMode ZSlices </Data></Cell>
   </Row>
   <Row ss:AutoFitHeight="0">
    <Cell><Data ss:Type="String">1 405nm 40 [%]  BP447/60 Hoechest 400 [ms]  40 [%]  1 true All 26 </Data></Cell>
   </Row>
   <Row ss:AutoFitHeight="0">
    <Cell><Data ss:Type="String">2 488nm 5 [%]  BP525/50 EGFP 200 [ms]  40 [%]  1 false All 26 </Data></Cell>
   </Row>
   <Row ss:AutoFitHeight="0">
    <Cell><Data ss:Type="String">3 561nm 5 [%]  BP617/73 mRFP 200 [ms]  40 [%]  1 true All 26 </Data></Cell>
   </Row>
   <Row ss:AutoFitHeight="0">
    <Cell><Data ss:Type="String">4 Lamp 25 [%]  Through Bright field 100 [ms]  0 [%]  1 false All 26 </Data></Cell>
   </Row>
   <Row ss:Index="18" ss:AutoFitHeight="0">
    <Cell><Data ss:Type="String">Details</Data></Cell>
   </Row>
   <Row ss:AutoFitHeight="0">
    <Cell><Data ss:Type="String">Pinhole Disk Speed:  5000 [rpm]  </Data></Cell>
   </Row>
   <Row ss:AutoFitHeight="0">
    <Cell><Data ss:Type="String">PinholeDisk:  Phi50um </Data></Cell>
   </Row>
   <Row ss:AutoFitHeight="0">
    <Cell><Data ss:Type="String">Shutter management:  true </Data></Cell>
   </Row>
   <Row ss:AutoFitHeight="0">
    <Cell><Data ss:Type="String">Flat Field Correction:  false </Data></Cell>
   </Row>
   <Row ss:AutoFitHeight="0">
    <Cell><Data ss:Type="String">Camera:  Port1 EMCCD 512 x 512 C9100_13 </Data></Cell>
   </Row>
   <Row ss:Index="25" ss:AutoFitHeight="0">
    <Cell><Data ss:Type="String">Objective Lense</Data></Cell>
   </Row>
   <Row ss:AutoFitHeight="0">
    <Cell><Data ss:Type="String"># Maker ProductName Mag. Immersion NA WD Cover Glass</Data></Cell>
   </Row>
   <Row ss:AutoFitHeight="0">
    <Cell><Data ss:Type="String">Thickness  Z Observe</Data></Cell>
   </Row>
   <Row ss:AutoFitHeight="0">
    <Cell><Data ss:Type="String">Orign  Offset X Offset Y </Data></Cell>
   </Row>
   <Row ss:AutoFitHeight="0">
    <Cell><Data ss:Type="String">6 Olympus UPLSAPO60XS 60x  Silicone 1.3 0.3 [mm]  0.17 [mm]  24.8 [mm]  49.1 [um]  84.2 [um]  </Data></Cell>
   </Row>
   <Row ss:Index="31" ss:AutoFitHeight="0">
    <Cell><Data ss:Type="String">Z Stack</Data></Cell>
   </Row>
   <Row ss:AutoFitHeight="0">
    <Cell><Data ss:Type="String">Range (Top - Bottom): 50 [μm]</Data></Cell>
   </Row>
   <Row ss:AutoFitHeight="0">
    <Cell><Data ss:Type="String">Slices: 26</Data></Cell>
   </Row>
  </Table>
  <WorksheetOptions xmlns="urn:schemas-microsoft-com:office:excel">
   <PageSetup>
    <Header x:Margin="0.3"/>
    <Footer x:Margin="0.3"/>
    <PageMargins x:Bottom="0.75" x:Left="0.7" x:Right="0.7" x:Top="0.75"/>
   </PageSetup>
   <Unsynced/>
   <Panes>
    <Pane>
     <Number>3</Number>
     <ActiveRow>19</ActiveRow>
     <ActiveCol>17</ActiveCol>
    </Pane>
   </Panes>
   <ProtectObjects>False</ProtectObjects>
   <ProtectScenarios>False</ProtectScenarios>
  </WorksheetOptions>
 </Worksheet>
 <Worksheet ss:Name="Fig. 4c (pTH2A,IgG)">
  <Table ss:ExpandedColumnCount="6" ss:ExpandedRowCount="92" x:FullColumns="1"
   x:FullRows="1" ss:DefaultColumnWidth="54" ss:DefaultRowHeight="14.25">
   <Column ss:AutoFitWidth="0" ss:Width="361.5"/>
   <Column ss:AutoFitWidth="0" ss:Width="99.75"/>
   <Column ss:AutoFitWidth="0" ss:Width="81"/>
   <Column ss:AutoFitWidth="0" ss:Width="195"/>
   <Column ss:AutoFitWidth="0" ss:Width="115.5"/>
   <Column ss:AutoFitWidth="0" ss:Width="81"/>
   <Row ss:AutoFitHeight="0"/>
   <Row ss:AutoFitHeight="0">
    <Cell><Data ss:Type="String">Product Version=OLYMPUS cellSens Dimension 1.15 (Build 14760)</Data></Cell>
    <Cell ss:Index="4"><Data ss:Type="String">Ch1</Data></Cell>
    <Cell><Data ss:Type="String">Ch2</Data></Cell>
    <Cell><Data ss:Type="String">Ch3</Data></Cell>
   </Row>
   <Row ss:AutoFitHeight="0">
    <Cell><Data ss:Type="String">[Image]</Data></Cell>
    <Cell ss:Index="3"><Data ss:Type="String">Detection (dye)</Data></Cell>
    <Cell><Data ss:Type="String">pTH2A (Alexa488) or IgG (Alexa488)</Data></Cell>
    <Cell><Data ss:Type="String">H3K9me3 (Alexa594)</Data></Cell>
    <Cell><Data ss:Type="String">DNA (Hochest)</Data></Cell>
   </Row>
   <Row ss:AutoFitHeight="0">
    <Cell><Data ss:Type="String">Layer=GFP, mCHE, DAPI</Data></Cell>
   </Row>
   <Row ss:AutoFitHeight="0">
    <Cell><Data ss:Type="String">Frame Count=1</Data></Cell>
   </Row>
   <Row ss:AutoFitHeight="0">
    <Cell><Data ss:Type="String">Channel Count=3</Data></Cell>
   </Row>
   <Row ss:AutoFitHeight="0">
    <Cell><Data ss:Type="String">Type=16 bit Grayscale</Data></Cell>
   </Row>
   <Row ss:AutoFitHeight="0">
    <Cell><Data ss:Type="String">Size (pixel)=516 x 528</Data></Cell>
   </Row>
   <Row ss:AutoFitHeight="0">
    <Cell><Data ss:Type="String">Size (calibrated)=55.5 µm x 56.8 µm</Data></Cell>
   </Row>
   <Row ss:AutoFitHeight="0">
    <Cell><Data ss:Type="String">Calibration (X)=107.5 nm/pixel</Data></Cell>
   </Row>
   <Row ss:AutoFitHeight="0">
    <Cell><Data ss:Type="String">Calibration (Y)=107.5 nm/pixel</Data></Cell>
   </Row>
   <Row ss:AutoFitHeight="0">
    <Cell><Data ss:Type="String">Total Magnification=60 x</Data></Cell>
   </Row>
   <Row ss:AutoFitHeight="0">
    <Cell><Data ss:Type="String">Memory Usage (uncompressed)=1.56 MB</Data></Cell>
   </Row>
   <Row ss:AutoFitHeight="0">
    <Cell><Data ss:Type="String">[Channel 1]</Data></Cell>
   </Row>
   <Row ss:AutoFitHeight="0">
    <Cell><Data ss:Type="String">Channel Name=GFP</Data></Cell>
   </Row>
   <Row ss:AutoFitHeight="0">
    <Cell><Data ss:Type="String">Emission Wavelength=480 nm</Data></Cell>
   </Row>
   <Row ss:AutoFitHeight="0">
    <Cell><Data ss:Type="String">Observation Method=GFP</Data></Cell>
   </Row>
   <Row ss:AutoFitHeight="0">
    <Cell><Data ss:Type="String">Exposure Time=769.23 ms</Data></Cell>
   </Row>
   <Row ss:AutoFitHeight="0">
    <Cell><Data ss:Type="String">Gain=0.50 x</Data></Cell>
   </Row>
   <Row ss:AutoFitHeight="0">
    <Cell><Data ss:Type="String">Mirror (horizontal)=No</Data></Cell>
   </Row>
   <Row ss:AutoFitHeight="0">
    <Cell><Data ss:Type="String">Mirror (vertical)=No</Data></Cell>
   </Row>
   <Row ss:AutoFitHeight="0">
    <Cell><Data ss:Type="String">Mirror Cube=GFP</Data></Cell>
   </Row>
   <Row ss:AutoFitHeight="0">
    <Cell><Data ss:Type="String">Lamp Intensity (Transmission)=255.00 </Data></Cell>
   </Row>
   <Row ss:AutoFitHeight="0">
    <Cell><Data ss:Type="String">Lamp Status (Transmission)=On</Data></Cell>
   </Row>
   <Row ss:AutoFitHeight="0">
    <Cell><Data ss:Type="String">Lamp Channel (Transmitted)=0</Data></Cell>
   </Row>
   <Row ss:AutoFitHeight="0">
    <Cell><Data ss:Type="String">Polarizer=Out</Data></Cell>
   </Row>
   <Row ss:AutoFitHeight="0">
    <Cell><Data ss:Type="String">Prism/Left Port Changer=Camera</Data></Cell>
   </Row>
   <Row ss:AutoFitHeight="0">
    <Cell><Data ss:Type="String">IX3 Right Port Changer (Deck 2)=Other</Data></Cell>
   </Row>
   <Row ss:AutoFitHeight="0">
    <Cell><Data ss:Type="String">Condenser=IX2-DIC20</Data></Cell>
   </Row>
   <Row ss:AutoFitHeight="0">
    <Cell><Data ss:Type="String">Aperture Stop (Transmission)=Max.</Data></Cell>
   </Row>
   <Row ss:AutoFitHeight="0">
    <Cell><Data ss:Type="String">[Channel 2]</Data></Cell>
   </Row>
   <Row ss:AutoFitHeight="0">
    <Cell><Data ss:Type="String">Channel Name=mCHE</Data></Cell>
   </Row>
   <Row ss:AutoFitHeight="0">
    <Cell><Data ss:Type="String">Emission Wavelength=610 nm</Data></Cell>
   </Row>
   <Row ss:AutoFitHeight="0">
    <Cell><Data ss:Type="String">Observation Method=mCHE</Data></Cell>
   </Row>
   <Row ss:AutoFitHeight="0">
    <Cell><Data ss:Type="String">Exposure Time=500 ms</Data></Cell>
   </Row>
   <Row ss:AutoFitHeight="0">
    <Cell><Data ss:Type="String">Gain=0.50 x</Data></Cell>
   </Row>
   <Row ss:AutoFitHeight="0">
    <Cell><Data ss:Type="String">Mirror (horizontal)=No</Data></Cell>
   </Row>
   <Row ss:AutoFitHeight="0">
    <Cell><Data ss:Type="String">Mirror (vertical)=No</Data></Cell>
   </Row>
   <Row ss:AutoFitHeight="0">
    <Cell><Data ss:Type="String">Mirror Cube=MCHE</Data></Cell>
   </Row>
   <Row ss:AutoFitHeight="0">
    <Cell><Data ss:Type="String">Lamp Intensity (Transmission)=255.00 </Data></Cell>
   </Row>
   <Row ss:AutoFitHeight="0">
    <Cell><Data ss:Type="String">Lamp Status (Transmission)=On</Data></Cell>
   </Row>
   <Row ss:AutoFitHeight="0">
    <Cell><Data ss:Type="String">Lamp Channel (Transmitted)=0</Data></Cell>
   </Row>
   <Row ss:AutoFitHeight="0">
    <Cell><Data ss:Type="String">Polarizer=Out</Data></Cell>
   </Row>
   <Row ss:AutoFitHeight="0">
    <Cell><Data ss:Type="String">Prism/Left Port Changer=Camera</Data></Cell>
   </Row>
   <Row ss:AutoFitHeight="0">
    <Cell><Data ss:Type="String">IX3 Right Port Changer (Deck 2)=Other</Data></Cell>
   </Row>
   <Row ss:AutoFitHeight="0">
    <Cell><Data ss:Type="String">Condenser=IX2-DIC20</Data></Cell>
   </Row>
   <Row ss:AutoFitHeight="0">
    <Cell><Data ss:Type="String">Aperture Stop (Transmission)=Max.</Data></Cell>
   </Row>
   <Row ss:AutoFitHeight="0">
    <Cell><Data ss:Type="String">[Channel 3]</Data></Cell>
   </Row>
   <Row ss:AutoFitHeight="0">
    <Cell><Data ss:Type="String">Channel Name=DAPI</Data></Cell>
   </Row>
   <Row ss:AutoFitHeight="0">
    <Cell><Data ss:Type="String">Emission Wavelength=422 nm</Data></Cell>
   </Row>
   <Row ss:AutoFitHeight="0">
    <Cell><Data ss:Type="String">Observation Method=DAPI</Data></Cell>
   </Row>
   <Row ss:AutoFitHeight="0">
    <Cell><Data ss:Type="String">Exposure Time=30.303 ms</Data></Cell>
   </Row>
   <Row ss:AutoFitHeight="0">
    <Cell><Data ss:Type="String">Gain=0.50 x</Data></Cell>
   </Row>
   <Row ss:AutoFitHeight="0">
    <Cell><Data ss:Type="String">Mirror (horizontal)=No</Data></Cell>
   </Row>
   <Row ss:AutoFitHeight="0">
    <Cell><Data ss:Type="String">Mirror (vertical)=No</Data></Cell>
   </Row>
   <Row ss:AutoFitHeight="0">
    <Cell><Data ss:Type="String">Mirror Cube=DAPI</Data></Cell>
   </Row>
   <Row ss:AutoFitHeight="0">
    <Cell><Data ss:Type="String">Lamp Intensity (Transmission)=255.00 </Data></Cell>
   </Row>
   <Row ss:AutoFitHeight="0">
    <Cell><Data ss:Type="String">Lamp Status (Transmission)=On</Data></Cell>
   </Row>
   <Row ss:AutoFitHeight="0">
    <Cell><Data ss:Type="String">Lamp Channel (Transmitted)=0</Data></Cell>
   </Row>
   <Row ss:AutoFitHeight="0">
    <Cell><Data ss:Type="String">Polarizer=Out</Data></Cell>
   </Row>
   <Row ss:AutoFitHeight="0">
    <Cell><Data ss:Type="String">Prism/Left Port Changer=Camera</Data></Cell>
   </Row>
   <Row ss:AutoFitHeight="0">
    <Cell><Data ss:Type="String">IX3 Right Port Changer (Deck 2)=Other</Data></Cell>
   </Row>
   <Row ss:AutoFitHeight="0">
    <Cell><Data ss:Type="String">Condenser=IX2-DIC20</Data></Cell>
   </Row>
   <Row ss:AutoFitHeight="0">
    <Cell><Data ss:Type="String">Aperture Stop (Transmission)=Max.</Data></Cell>
   </Row>
   <Row ss:AutoFitHeight="0">
    <Cell><Data ss:Type="String">[Microscope]</Data></Cell>
   </Row>
   <Row ss:AutoFitHeight="0">
    <Cell><Data ss:Type="String">Microscope=IX83 P2ZF</Data></Cell>
   </Row>
   <Row ss:AutoFitHeight="0">
    <Cell><Data ss:Type="String">ZDC Dichroic Mirror=In</Data></Cell>
   </Row>
   <Row ss:AutoFitHeight="0">
    <Cell><Data ss:Type="String">Objective Lens=UPLSAPO O 60x / 1.35</Data></Cell>
   </Row>
   <Row ss:AutoFitHeight="0">
    <Cell><Data ss:Type="String">Objective Working Distance=150 µm</Data></Cell>
   </Row>
   <Row ss:AutoFitHeight="0">
    <Cell><Data ss:Type="String">Objective Description=60x</Data></Cell>
   </Row>
   <Row ss:AutoFitHeight="0">
    <Cell><Data ss:Type="String">Numerical Aperture=1.35</Data></Cell>
   </Row>
   <Row ss:AutoFitHeight="0">
    <Cell><Data ss:Type="String">Magnification=60 x</Data></Cell>
   </Row>
   <Row ss:AutoFitHeight="0">
    <Cell><Data ss:Type="String">Refractive Index=Oil (1.518)</Data></Cell>
   </Row>
   <Row ss:AutoFitHeight="0">
    <Cell><Data ss:Type="String">Camera Adapter Magnification=1 x</Data></Cell>
   </Row>
   <Row ss:AutoFitHeight="0">
    <Cell><Data ss:Type="String">Device Configuration Name=original</Data></Cell>
   </Row>
   <Row ss:AutoFitHeight="0">
    <Cell><Data ss:Type="String">[Camera]</Data></Cell>
   </Row>
   <Row ss:AutoFitHeight="0">
    <Cell><Data ss:Type="String">Manufacturer=Olympus</Data></Cell>
   </Row>
   <Row ss:AutoFitHeight="0">
    <Cell><Data ss:Type="String">Camera Name=DP80</Data></Cell>
   </Row>
   <Row ss:AutoFitHeight="0">
    <Cell><Data ss:Type="String">Binning=1 x 1</Data></Cell>
   </Row>
   <Row ss:AutoFitHeight="0">
    <Cell><Data ss:Type="String">Enhanced Dynamic Range=No</Data></Cell>
   </Row>
   <Row ss:AutoFitHeight="0">
    <Cell><Data ss:Type="String">Extended EM Gain Range=No</Data></Cell>
   </Row>
   <Row ss:AutoFitHeight="0">
    <Cell><Data ss:Type="String">Offset=0</Data></Cell>
   </Row>
   <Row ss:AutoFitHeight="0">
    <Cell><Data ss:Type="String">HDR Enabled=No</Data></Cell>
   </Row>
   <Row ss:AutoFitHeight="0">
    <Cell><Data ss:Type="String">White Balance Mode=Manual</Data></Cell>
   </Row>
   <Row ss:AutoFitHeight="0">
    <Cell><Data ss:Type="String">Subarray=Yes</Data></Cell>
   </Row>
   <Row ss:AutoFitHeight="0">
    <Cell><Data ss:Type="String">Frame Transfer=No</Data></Cell>
   </Row>
   <Row ss:AutoFitHeight="0">
    <Cell><Data ss:Type="String">Hot Pixel Correction=Yes</Data></Cell>
   </Row>
   <Row ss:AutoFitHeight="0">
    <Cell><Data ss:Type="String">Color/Grayscale Centering=No</Data></Cell>
   </Row>
   <Row ss:AutoFitHeight="0">
    <Cell><Data ss:Type="String">Averaged Frames=No</Data></Cell>
   </Row>
   <Row ss:AutoFitHeight="0">
    <Cell><Data ss:Type="String">Pseudo Color Mode=Off</Data></Cell>
   </Row>
   <Row ss:AutoFitHeight="0">
    <Cell><Data ss:Type="String">[Marker]</Data></Cell>
   </Row>
   <Row ss:AutoFitHeight="0">
    <Cell><Data ss:Type="String">[1.328s]=First Frame Marker</Data></Cell>
   </Row>
  </Table>
  <WorksheetOptions xmlns="urn:schemas-microsoft-com:office:excel">
   <PageSetup>
    <Header x:Margin="0.3"/>
    <Footer x:Margin="0.3"/>
    <PageMargins x:Bottom="0.75" x:Left="0.7" x:Right="0.7" x:Top="0.75"/>
   </PageSetup>
   <Unsynced/>
   <ProtectObjects>False</ProtectObjects>
   <ProtectScenarios>False</ProtectScenarios>
  </WorksheetOptions>
 </Worksheet>
 <Worksheet ss:Name="Fig. 4c (TH2A)">
  <Table ss:ExpandedColumnCount="6" ss:ExpandedRowCount="92" x:FullColumns="1"
   x:FullRows="1" ss:DefaultColumnWidth="54" ss:DefaultRowHeight="14.25">
   <Column ss:AutoFitWidth="0" ss:Width="344.25"/>
   <Column ss:Index="3" ss:AutoFitWidth="0" ss:Width="87" ss:Span="1"/>
   <Column ss:Index="5" ss:AutoFitWidth="0" ss:Width="108.75"/>
   <Column ss:AutoFitWidth="0" ss:Width="81.75"/>
   <Row ss:AutoFitHeight="0"/>
   <Row ss:AutoFitHeight="0">
    <Cell><Data ss:Type="String">Product Version=OLYMPUS cellSens Dimension 1.15 (Build 14760)</Data></Cell>
    <Cell ss:Index="4"><Data ss:Type="String">Ch1</Data></Cell>
    <Cell><Data ss:Type="String">Ch2</Data></Cell>
    <Cell><Data ss:Type="String">Ch3</Data></Cell>
   </Row>
   <Row ss:AutoFitHeight="0">
    <Cell><Data ss:Type="String">[Image]</Data></Cell>
    <Cell ss:Index="3"><Data ss:Type="String">Detection (dye)</Data></Cell>
    <Cell><Data ss:Type="String">TH2A (Alexa488)</Data></Cell>
    <Cell><Data ss:Type="String">H3K9me3 (Alexa594)</Data></Cell>
    <Cell><Data ss:Type="String">DNA (Hochest)</Data></Cell>
   </Row>
   <Row ss:AutoFitHeight="0">
    <Cell><Data ss:Type="String">Layer=GFP, mCHE, DAPI</Data></Cell>
   </Row>
   <Row ss:AutoFitHeight="0">
    <Cell><Data ss:Type="String">Frame Count=1</Data></Cell>
   </Row>
   <Row ss:AutoFitHeight="0">
    <Cell><Data ss:Type="String">Channel Count=3</Data></Cell>
   </Row>
   <Row ss:AutoFitHeight="0">
    <Cell><Data ss:Type="String">Type=16 bit Grayscale</Data></Cell>
   </Row>
   <Row ss:AutoFitHeight="0">
    <Cell><Data ss:Type="String">Size (pixel)=516 x 528</Data></Cell>
   </Row>
   <Row ss:AutoFitHeight="0">
    <Cell><Data ss:Type="String">Size (calibrated)=55.5 µm x 56.8 µm</Data></Cell>
   </Row>
   <Row ss:AutoFitHeight="0">
    <Cell><Data ss:Type="String">Calibration (X)=107.5 nm/pixel</Data></Cell>
   </Row>
   <Row ss:AutoFitHeight="0">
    <Cell><Data ss:Type="String">Calibration (Y)=107.5 nm/pixel</Data></Cell>
   </Row>
   <Row ss:AutoFitHeight="0">
    <Cell><Data ss:Type="String">Total Magnification=60 x</Data></Cell>
   </Row>
   <Row ss:AutoFitHeight="0">
    <Cell><Data ss:Type="String">Memory Usage (uncompressed)=1.56 MB</Data></Cell>
   </Row>
   <Row ss:AutoFitHeight="0">
    <Cell><Data ss:Type="String">[Channel 1]</Data></Cell>
   </Row>
   <Row ss:AutoFitHeight="0">
    <Cell><Data ss:Type="String">Channel Name=GFP</Data></Cell>
   </Row>
   <Row ss:AutoFitHeight="0">
    <Cell><Data ss:Type="String">Emission Wavelength=480 nm</Data></Cell>
   </Row>
   <Row ss:AutoFitHeight="0">
    <Cell><Data ss:Type="String">Observation Method=GFP</Data></Cell>
   </Row>
   <Row ss:AutoFitHeight="0">
    <Cell><Data ss:Type="String">Exposure Time=100 ms</Data></Cell>
   </Row>
   <Row ss:AutoFitHeight="0">
    <Cell><Data ss:Type="String">Gain=0.50 x</Data></Cell>
   </Row>
   <Row ss:AutoFitHeight="0">
    <Cell><Data ss:Type="String">Mirror (horizontal)=No</Data></Cell>
   </Row>
   <Row ss:AutoFitHeight="0">
    <Cell><Data ss:Type="String">Mirror (vertical)=No</Data></Cell>
   </Row>
   <Row ss:AutoFitHeight="0">
    <Cell><Data ss:Type="String">Mirror Cube=GFP</Data></Cell>
   </Row>
   <Row ss:AutoFitHeight="0">
    <Cell><Data ss:Type="String">Lamp Intensity (Transmission)=255.00 </Data></Cell>
   </Row>
   <Row ss:AutoFitHeight="0">
    <Cell><Data ss:Type="String">Lamp Status (Transmission)=On</Data></Cell>
   </Row>
   <Row ss:AutoFitHeight="0">
    <Cell><Data ss:Type="String">Lamp Channel (Transmitted)=0</Data></Cell>
   </Row>
   <Row ss:AutoFitHeight="0">
    <Cell><Data ss:Type="String">Polarizer=Out</Data></Cell>
   </Row>
   <Row ss:AutoFitHeight="0">
    <Cell><Data ss:Type="String">Prism/Left Port Changer=Camera</Data></Cell>
   </Row>
   <Row ss:AutoFitHeight="0">
    <Cell><Data ss:Type="String">IX3 Right Port Changer (Deck 2)=Other</Data></Cell>
   </Row>
   <Row ss:AutoFitHeight="0">
    <Cell><Data ss:Type="String">Condenser=IX2-DIC20</Data></Cell>
   </Row>
   <Row ss:AutoFitHeight="0">
    <Cell><Data ss:Type="String">Aperture Stop (Transmission)=Max.</Data></Cell>
   </Row>
   <Row ss:AutoFitHeight="0">
    <Cell><Data ss:Type="String">[Channel 2]</Data></Cell>
   </Row>
   <Row ss:AutoFitHeight="0">
    <Cell><Data ss:Type="String">Channel Name=mCHE</Data></Cell>
   </Row>
   <Row ss:AutoFitHeight="0">
    <Cell><Data ss:Type="String">Emission Wavelength=610 nm</Data></Cell>
   </Row>
   <Row ss:AutoFitHeight="0">
    <Cell><Data ss:Type="String">Observation Method=mCHE</Data></Cell>
   </Row>
   <Row ss:AutoFitHeight="0">
    <Cell><Data ss:Type="String">Exposure Time=500 ms</Data></Cell>
   </Row>
   <Row ss:AutoFitHeight="0">
    <Cell><Data ss:Type="String">Gain=0.50 x</Data></Cell>
   </Row>
   <Row ss:AutoFitHeight="0">
    <Cell><Data ss:Type="String">Mirror (horizontal)=No</Data></Cell>
   </Row>
   <Row ss:AutoFitHeight="0">
    <Cell><Data ss:Type="String">Mirror (vertical)=No</Data></Cell>
   </Row>
   <Row ss:AutoFitHeight="0">
    <Cell><Data ss:Type="String">Mirror Cube=MCHE</Data></Cell>
   </Row>
   <Row ss:AutoFitHeight="0">
    <Cell><Data ss:Type="String">Lamp Intensity (Transmission)=255.00 </Data></Cell>
   </Row>
   <Row ss:AutoFitHeight="0">
    <Cell><Data ss:Type="String">Lamp Status (Transmission)=On</Data></Cell>
   </Row>
   <Row ss:AutoFitHeight="0">
    <Cell><Data ss:Type="String">Lamp Channel (Transmitted)=0</Data></Cell>
   </Row>
   <Row ss:AutoFitHeight="0">
    <Cell><Data ss:Type="String">Polarizer=Out</Data></Cell>
   </Row>
   <Row ss:AutoFitHeight="0">
    <Cell><Data ss:Type="String">Prism/Left Port Changer=Camera</Data></Cell>
   </Row>
   <Row ss:AutoFitHeight="0">
    <Cell><Data ss:Type="String">IX3 Right Port Changer (Deck 2)=Other</Data></Cell>
   </Row>
   <Row ss:AutoFitHeight="0">
    <Cell><Data ss:Type="String">Condenser=IX2-DIC20</Data></Cell>
   </Row>
   <Row ss:AutoFitHeight="0">
    <Cell><Data ss:Type="String">Aperture Stop (Transmission)=Max.</Data></Cell>
   </Row>
   <Row ss:AutoFitHeight="0">
    <Cell><Data ss:Type="String">[Channel 3]</Data></Cell>
   </Row>
   <Row ss:AutoFitHeight="0">
    <Cell><Data ss:Type="String">Channel Name=DAPI</Data></Cell>
   </Row>
   <Row ss:AutoFitHeight="0">
    <Cell><Data ss:Type="String">Emission Wavelength=422 nm</Data></Cell>
   </Row>
   <Row ss:AutoFitHeight="0">
    <Cell><Data ss:Type="String">Observation Method=DAPI</Data></Cell>
   </Row>
   <Row ss:AutoFitHeight="0">
    <Cell><Data ss:Type="String">Exposure Time=30.303 ms</Data></Cell>
   </Row>
   <Row ss:AutoFitHeight="0">
    <Cell><Data ss:Type="String">Gain=0.50 x</Data></Cell>
   </Row>
   <Row ss:AutoFitHeight="0">
    <Cell><Data ss:Type="String">Mirror (horizontal)=No</Data></Cell>
   </Row>
   <Row ss:AutoFitHeight="0">
    <Cell><Data ss:Type="String">Mirror (vertical)=No</Data></Cell>
   </Row>
   <Row ss:AutoFitHeight="0">
    <Cell><Data ss:Type="String">Mirror Cube=DAPI</Data></Cell>
   </Row>
   <Row ss:AutoFitHeight="0">
    <Cell><Data ss:Type="String">Lamp Intensity (Transmission)=255.00 </Data></Cell>
   </Row>
   <Row ss:AutoFitHeight="0">
    <Cell><Data ss:Type="String">Lamp Status (Transmission)=On</Data></Cell>
   </Row>
   <Row ss:AutoFitHeight="0">
    <Cell><Data ss:Type="String">Lamp Channel (Transmitted)=0</Data></Cell>
   </Row>
   <Row ss:AutoFitHeight="0">
    <Cell><Data ss:Type="String">Polarizer=Out</Data></Cell>
   </Row>
   <Row ss:AutoFitHeight="0">
    <Cell><Data ss:Type="String">Prism/Left Port Changer=Camera</Data></Cell>
   </Row>
   <Row ss:AutoFitHeight="0">
    <Cell><Data ss:Type="String">IX3 Right Port Changer (Deck 2)=Other</Data></Cell>
   </Row>
   <Row ss:AutoFitHeight="0">
    <Cell><Data ss:Type="String">Condenser=IX2-DIC20</Data></Cell>
   </Row>
   <Row ss:AutoFitHeight="0">
    <Cell><Data ss:Type="String">Aperture Stop (Transmission)=Max.</Data></Cell>
   </Row>
   <Row ss:AutoFitHeight="0">
    <Cell><Data ss:Type="String">[Microscope]</Data></Cell>
   </Row>
   <Row ss:AutoFitHeight="0">
    <Cell><Data ss:Type="String">Microscope=IX83 P2ZF</Data></Cell>
   </Row>
   <Row ss:AutoFitHeight="0">
    <Cell><Data ss:Type="String">ZDC Dichroic Mirror=In</Data></Cell>
   </Row>
   <Row ss:AutoFitHeight="0">
    <Cell><Data ss:Type="String">Objective Lens=UPLSAPO O 60x / 1.35</Data></Cell>
   </Row>
   <Row ss:AutoFitHeight="0">
    <Cell><Data ss:Type="String">Objective Working Distance=150 µm</Data></Cell>
   </Row>
   <Row ss:AutoFitHeight="0">
    <Cell><Data ss:Type="String">Objective Description=60x</Data></Cell>
   </Row>
   <Row ss:AutoFitHeight="0">
    <Cell><Data ss:Type="String">Numerical Aperture=1.35</Data></Cell>
   </Row>
   <Row ss:AutoFitHeight="0">
    <Cell><Data ss:Type="String">Magnification=60 x</Data></Cell>
   </Row>
   <Row ss:AutoFitHeight="0">
    <Cell><Data ss:Type="String">Refractive Index=Oil (1.518)</Data></Cell>
   </Row>
   <Row ss:AutoFitHeight="0">
    <Cell><Data ss:Type="String">Camera Adapter Magnification=1 x</Data></Cell>
   </Row>
   <Row ss:AutoFitHeight="0">
    <Cell><Data ss:Type="String">Device Configuration Name=original</Data></Cell>
   </Row>
   <Row ss:AutoFitHeight="0">
    <Cell><Data ss:Type="String">[Camera]</Data></Cell>
   </Row>
   <Row ss:AutoFitHeight="0">
    <Cell><Data ss:Type="String">Manufacturer=Olympus</Data></Cell>
   </Row>
   <Row ss:AutoFitHeight="0">
    <Cell><Data ss:Type="String">Camera Name=DP80</Data></Cell>
   </Row>
   <Row ss:AutoFitHeight="0">
    <Cell><Data ss:Type="String">Binning=1 x 1</Data></Cell>
   </Row>
   <Row ss:AutoFitHeight="0">
    <Cell><Data ss:Type="String">Enhanced Dynamic Range=No</Data></Cell>
   </Row>
   <Row ss:AutoFitHeight="0">
    <Cell><Data ss:Type="String">Extended EM Gain Range=No</Data></Cell>
   </Row>
   <Row ss:AutoFitHeight="0">
    <Cell><Data ss:Type="String">Offset=0</Data></Cell>
   </Row>
   <Row ss:AutoFitHeight="0">
    <Cell><Data ss:Type="String">HDR Enabled=No</Data></Cell>
   </Row>
   <Row ss:AutoFitHeight="0">
    <Cell><Data ss:Type="String">White Balance Mode=Manual</Data></Cell>
   </Row>
   <Row ss:AutoFitHeight="0">
    <Cell><Data ss:Type="String">Subarray=Yes</Data></Cell>
   </Row>
   <Row ss:AutoFitHeight="0">
    <Cell><Data ss:Type="String">Frame Transfer=No</Data></Cell>
   </Row>
   <Row ss:AutoFitHeight="0">
    <Cell><Data ss:Type="String">Hot Pixel Correction=Yes</Data></Cell>
   </Row>
   <Row ss:AutoFitHeight="0">
    <Cell><Data ss:Type="String">Color/Grayscale Centering=No</Data></Cell>
   </Row>
   <Row ss:AutoFitHeight="0">
    <Cell><Data ss:Type="String">Averaged Frames=No</Data></Cell>
   </Row>
   <Row ss:AutoFitHeight="0">
    <Cell><Data ss:Type="String">Pseudo Color Mode=Off</Data></Cell>
   </Row>
   <Row ss:AutoFitHeight="0">
    <Cell><Data ss:Type="String">[Marker]</Data></Cell>
   </Row>
   <Row ss:AutoFitHeight="0">
    <Cell><Data ss:Type="String">[1.328s]=First Frame Marker</Data></Cell>
   </Row>
  </Table>
  <WorksheetOptions xmlns="urn:schemas-microsoft-com:office:excel">
   <PageSetup>
    <Header x:Margin="0.3"/>
    <Footer x:Margin="0.3"/>
    <PageMargins x:Bottom="0.75" x:Left="0.7" x:Right="0.7" x:Top="0.75"/>
   </PageSetup>
   <Unsynced/>
   <Panes>
    <Pane>
     <Number>3</Number>
     <ActiveRow>30</ActiveRow>
     <ActiveCol>5</ActiveCol>
    </Pane>
   </Panes>
   <ProtectObjects>False</ProtectObjects>
   <ProtectScenarios>False</ProtectScenarios>
  </WorksheetOptions>
 </Worksheet>
 <Worksheet ss:Name="Fig. S3a, Fig. S3b (pTH2A, IgG)">
  <Table ss:ExpandedColumnCount="8" ss:ExpandedRowCount="72" x:FullColumns="1"
   x:FullRows="1" ss:DefaultColumnWidth="54" ss:DefaultRowHeight="14.25">
   <Column ss:AutoFitWidth="0" ss:Width="182.25"/>
   <Column ss:AutoFitWidth="0" ss:Width="214.5"/>
   <Column ss:Index="5" ss:AutoFitWidth="0" ss:Width="79.5"/>
   <Column ss:AutoFitWidth="0" ss:Width="81"/>
   <Column ss:AutoFitWidth="0" ss:Width="68.25"/>
   <Column ss:AutoFitWidth="0" ss:Width="99"/>
   <Row ss:AutoFitHeight="0">
    <Cell><Data ss:Type="String">Scan Mode</Data></Cell>
    <Cell><Data ss:Type="String">XYZ</Data></Cell>
    <Cell ss:Index="6"><Data ss:Type="String">Ch1</Data></Cell>
    <Cell><Data ss:Type="String">Ch2</Data></Cell>
    <Cell><Data ss:Type="String">Ch3</Data></Cell>
   </Row>
   <Row ss:AutoFitHeight="0">
    <Cell><Data ss:Type="String">File Version</Data></Cell>
    <Cell><Data ss:Type="String">2.1.2.1</Data></Cell>
    <Cell ss:Index="5"><Data ss:Type="String">Detection (dye)</Data></Cell>
    <Cell><Data ss:Type="String">DNA (Hochest)</Data></Cell>
    <Cell><Data ss:Type="String">PNA (FITC)</Data></Cell>
    <Cell><Data ss:Type="String">pTH2A (Alexa594) or Rabbit IgG (Alexa594)</Data></Cell>
   </Row>
   <Row ss:AutoFitHeight="0">
    <Cell><Data ss:Type="String">System Name</Data></Cell>
    <Cell><Data ss:Type="String">FV3000</Data></Cell>
   </Row>
   <Row ss:AutoFitHeight="0">
    <Cell><Data ss:Type="String">System Version</Data></Cell>
    <Cell><Data ss:Type="String">2.1.1.98</Data></Cell>
   </Row>
   <Row ss:AutoFitHeight="0">
    <Cell><Data ss:Type="String">[Dimensions]</Data></Cell>
   </Row>
   <Row ss:AutoFitHeight="0">
    <Cell><Data ss:Type="String">X Dimension</Data></Cell>
    <Cell><Data ss:Type="String">512, 0.0 - 141.421 [um], 0.276 [um/pixel]</Data></Cell>
   </Row>
   <Row ss:AutoFitHeight="0">
    <Cell><Data ss:Type="String">Y Dimension</Data></Cell>
    <Cell><Data ss:Type="String">512, 0.0 - 141.421 [um], 0.276 [um/pixel]</Data></Cell>
   </Row>
   <Row ss:AutoFitHeight="0">
    <Cell><Data ss:Type="String">Channel Dimension</Data></Cell>
    <Cell><Data ss:Type="String">3 [Ch]</Data></Cell>
   </Row>
   <Row ss:AutoFitHeight="0">
    <Cell><Data ss:Type="String">Z Dimension</Data></Cell>
    <Cell><Data ss:Type="String">4, 5005.00 - 5002.00 [um], 1.000 [um/Slice]</Data></Cell>
   </Row>
   <Row ss:AutoFitHeight="0">
    <Cell><Data ss:Type="String">[Image]</Data></Cell>
   </Row>
   <Row ss:AutoFitHeight="0">
    <Cell><Data ss:Type="String">Primary Dimensions</Data></Cell>
    <Cell><Data ss:Type="String">X * Y</Data></Cell>
   </Row>
   <Row ss:AutoFitHeight="0">
    <Cell><Data ss:Type="String">Image Size</Data></Cell>
    <Cell><Data ss:Type="String">512 * 512 [pixel]</Data></Cell>
   </Row>
   <Row ss:AutoFitHeight="0">
    <Cell><Data ss:Type="String">Image Size(Unit Converted)</Data></Cell>
    <Cell><Data ss:Type="String">141.421 [um] * 141.421 [um]</Data></Cell>
   </Row>
   <Row ss:AutoFitHeight="0">
    <Cell><Data ss:Type="String">[Acquisition]</Data></Cell>
   </Row>
   <Row ss:AutoFitHeight="0">
    <Cell><Data ss:Type="String">Objective Lens</Data></Cell>
    <Cell><Data ss:Type="String">UPLSAPO 60XO</Data></Cell>
   </Row>
   <Row ss:AutoFitHeight="0">
    <Cell><Data ss:Type="String">Objective Lens Mag.</Data></Cell>
    <Cell><Data ss:Type="String">60.0X</Data></Cell>
   </Row>
   <Row ss:AutoFitHeight="0">
    <Cell><Data ss:Type="String">Objective Lens NA</Data></Cell>
    <Cell><Data ss:Type="Number">1.35</Data></Cell>
   </Row>
   <Row ss:AutoFitHeight="0">
    <Cell><Data ss:Type="String">Scan Device</Data></Cell>
    <Cell><Data ss:Type="String">Galvano</Data></Cell>
   </Row>
   <Row ss:AutoFitHeight="0">
    <Cell><Data ss:Type="String">Scan Direction</Data></Cell>
    <Cell><Data ss:Type="String">Oneway</Data></Cell>
   </Row>
   <Row ss:AutoFitHeight="0">
    <Cell><Data ss:Type="String">Sampling Speed</Data></Cell>
    <Cell><Data ss:Type="String">4.0 [us/pixel]</Data></Cell>
   </Row>
   <Row ss:AutoFitHeight="0">
    <Cell><Data ss:Type="String">Sequential Mode</Data></Cell>
    <Cell><Data ss:Type="String">Line</Data></Cell>
   </Row>
   <Row ss:AutoFitHeight="0">
    <Cell><Data ss:Type="String">Integration Type</Data></Cell>
    <Cell><Data ss:Type="String">Line</Data></Cell>
   </Row>
   <Row ss:AutoFitHeight="0">
    <Cell><Data ss:Type="String">Integration Count</Data></Cell>
    <Cell><Data ss:Type="Number">3</Data></Cell>
   </Row>
   <Row ss:AutoFitHeight="0">
    <Cell><Data ss:Type="String">Region Mode</Data></Cell>
    <Cell><Data ss:Type="String">None</Data></Cell>
   </Row>
   <Row ss:AutoFitHeight="0">
    <Cell><Data ss:Type="String">Find Mode</Data></Cell>
    <Cell><Data ss:Type="String">x1</Data></Cell>
   </Row>
   <Row ss:AutoFitHeight="0">
    <Cell><Data ss:Type="String">Rotation</Data></Cell>
    <Cell><Data ss:Type="String">0.0 [deg]</Data></Cell>
   </Row>
   <Row ss:AutoFitHeight="0">
    <Cell><Data ss:Type="String">Pan X</Data></Cell>
    <Cell><Data ss:Type="String">0.0 [um]</Data></Cell>
   </Row>
   <Row ss:AutoFitHeight="0">
    <Cell><Data ss:Type="String">Pan Y</Data></Cell>
    <Cell><Data ss:Type="String">0.0 [um]</Data></Cell>
   </Row>
   <Row ss:AutoFitHeight="0">
    <Cell><Data ss:Type="String">Zoom</Data></Cell>
    <Cell><Data ss:Type="String">x1.5</Data></Cell>
   </Row>
   <Row ss:AutoFitHeight="0">
    <Cell><Data ss:Type="String">ADM</Data></Cell>
    <Cell><Data ss:Type="String">Empty</Data></Cell>
   </Row>
   <Row ss:AutoFitHeight="0">
    <Cell><Data ss:Type="String">MirrorTurret 1</Data></Cell>
    <Cell><Data ss:Type="String">MIRROR</Data></Cell>
   </Row>
   <Row ss:AutoFitHeight="0">
    <Cell><Data ss:Type="String">ZDC DM</Data></Cell>
    <Cell><Data ss:Type="String">Out</Data></Cell>
   </Row>
   <Row ss:AutoFitHeight="0">
    <Cell><Data ss:Type="String">Z Drift Compensation in SeriesScan</Data></Cell>
    <Cell><Data ss:Type="String">OFF</Data></Cell>
   </Row>
   <Row ss:AutoFitHeight="0">
    <Cell><Data ss:Type="String">[Channel 1]</Data></Cell>
   </Row>
   <Row ss:AutoFitHeight="0">
    <Cell><Data ss:Type="String">Channel Name</Data></Cell>
    <Cell><Data ss:Type="String">HSD1</Data></Cell>
   </Row>
   <Row ss:AutoFitHeight="0">
    <Cell><Data ss:Type="String">Dye Name</Data></Cell>
    <Cell><Data ss:Type="String">DAPI</Data></Cell>
   </Row>
   <Row ss:AutoFitHeight="0">
    <Cell><Data ss:Type="String">Emission WaveLength</Data></Cell>
    <Cell><Data ss:Type="String">461 [nm]</Data></Cell>
   </Row>
   <Row ss:AutoFitHeight="0">
    <Cell><Data ss:Type="String">PMT Voltage</Data></Cell>
    <Cell><Data ss:Type="String">452 [V]</Data></Cell>
   </Row>
   <Row ss:AutoFitHeight="0">
    <Cell><Data ss:Type="String">Excitation DM Name</Data></Cell>
    <Cell><Data ss:Type="String">DM405/488/594</Data></Cell>
   </Row>
   <Row ss:AutoFitHeight="0">
    <Cell><Data ss:Type="String">C.A.</Data></Cell>
    <Cell><Data ss:Type="String">222 [um]</Data></Cell>
   </Row>
   <Row ss:AutoFitHeight="0">
    <Cell><Data ss:Type="String">Bits/Pixel</Data></Cell>
    <Cell><Data ss:Type="String">12 [bits]</Data></Cell>
   </Row>
   <Row ss:AutoFitHeight="0">
    <Cell><Data ss:Type="String">Laser Wavelength</Data></Cell>
    <Cell><Data ss:Type="String">405 [nm]</Data></Cell>
   </Row>
   <Row ss:AutoFitHeight="0">
    <Cell><Data ss:Type="String">Laser Transmissivity</Data></Cell>
    <Cell><Data ss:Type="String">0.2 [%]*</Data></Cell>
   </Row>
   <Row ss:AutoFitHeight="0">
    <Cell><Data ss:Type="String">AOTF/AOM Transmissivity</Data></Cell>
    <Cell><Data ss:Type="String">2.0 [%]</Data></Cell>
   </Row>
   <Row ss:AutoFitHeight="0">
    <Cell><Data ss:Type="String">Laser ND Filter</Data></Cell>
    <Cell><Data ss:Type="String">10 [%]</Data></Cell>
   </Row>
   <Row ss:AutoFitHeight="0">
    <Cell><Data ss:Type="String">Detection Wavelength</Data></Cell>
    <Cell><Data ss:Type="String">430 - 470 [nm]</Data></Cell>
   </Row>
   <Row ss:AutoFitHeight="0">
    <Cell><Data ss:Type="String">[Channel 2]</Data></Cell>
   </Row>
   <Row ss:AutoFitHeight="0">
    <Cell><Data ss:Type="String">Channel Name</Data></Cell>
    <Cell><Data ss:Type="String">HSD2</Data></Cell>
   </Row>
   <Row ss:AutoFitHeight="0">
    <Cell><Data ss:Type="String">Dye Name</Data></Cell>
    <Cell><Data ss:Type="String">FITC</Data></Cell>
   </Row>
   <Row ss:AutoFitHeight="0">
    <Cell><Data ss:Type="String">Emission WaveLength</Data></Cell>
    <Cell><Data ss:Type="String">517 [nm]</Data></Cell>
   </Row>
   <Row ss:AutoFitHeight="0">
    <Cell><Data ss:Type="String">PMT Voltage</Data></Cell>
    <Cell><Data ss:Type="String">366 [V]</Data></Cell>
   </Row>
   <Row ss:AutoFitHeight="0">
    <Cell><Data ss:Type="String">Excitation DM Name</Data></Cell>
    <Cell><Data ss:Type="String">DM405/488/594</Data></Cell>
   </Row>
   <Row ss:AutoFitHeight="0">
    <Cell><Data ss:Type="String">C.A.</Data></Cell>
    <Cell><Data ss:Type="String">222 [um]</Data></Cell>
   </Row>
   <Row ss:AutoFitHeight="0">
    <Cell><Data ss:Type="String">Bits/Pixel</Data></Cell>
    <Cell><Data ss:Type="String">12 [bits]</Data></Cell>
   </Row>
   <Row ss:AutoFitHeight="0">
    <Cell><Data ss:Type="String">Laser Wavelength</Data></Cell>
    <Cell><Data ss:Type="String">488 [nm]</Data></Cell>
   </Row>
   <Row ss:AutoFitHeight="0">
    <Cell><Data ss:Type="String">Laser Transmissivity</Data></Cell>
    <Cell><Data ss:Type="String">0.4 [%]*</Data></Cell>
   </Row>
   <Row ss:AutoFitHeight="0">
    <Cell><Data ss:Type="String">AOTF/AOM Transmissivity</Data></Cell>
    <Cell><Data ss:Type="String">4.0 [%]</Data></Cell>
   </Row>
   <Row ss:AutoFitHeight="0">
    <Cell><Data ss:Type="String">Laser ND Filter</Data></Cell>
    <Cell><Data ss:Type="String">10 [%]</Data></Cell>
   </Row>
   <Row ss:AutoFitHeight="0">
    <Cell><Data ss:Type="String">Detection Wavelength</Data></Cell>
    <Cell><Data ss:Type="String">500 - 580 [nm]</Data></Cell>
   </Row>
   <Row ss:AutoFitHeight="0">
    <Cell><Data ss:Type="String">[Channel 3]</Data></Cell>
   </Row>
   <Row ss:AutoFitHeight="0">
    <Cell><Data ss:Type="String">Channel Name</Data></Cell>
    <Cell><Data ss:Type="String">SD3</Data></Cell>
   </Row>
   <Row ss:AutoFitHeight="0">
    <Cell><Data ss:Type="String">Dye Name</Data></Cell>
    <Cell><Data ss:Type="String">Alexa Fluor 594</Data></Cell>
   </Row>
   <Row ss:AutoFitHeight="0">
    <Cell><Data ss:Type="String">Emission WaveLength</Data></Cell>
    <Cell><Data ss:Type="String">618 [nm]</Data></Cell>
   </Row>
   <Row ss:AutoFitHeight="0">
    <Cell><Data ss:Type="String">PMT Voltage</Data></Cell>
    <Cell><Data ss:Type="String">591 [V]</Data></Cell>
   </Row>
   <Row ss:AutoFitHeight="0">
    <Cell><Data ss:Type="String">Excitation DM Name</Data></Cell>
    <Cell><Data ss:Type="String">DM405/488/594</Data></Cell>
   </Row>
   <Row ss:AutoFitHeight="0">
    <Cell><Data ss:Type="String">C.A.</Data></Cell>
    <Cell><Data ss:Type="String">222 [um]</Data></Cell>
   </Row>
   <Row ss:AutoFitHeight="0">
    <Cell><Data ss:Type="String">Bits/Pixel</Data></Cell>
    <Cell><Data ss:Type="String">12 [bits]</Data></Cell>
   </Row>
   <Row ss:AutoFitHeight="0">
    <Cell><Data ss:Type="String">Laser Wavelength</Data></Cell>
    <Cell><Data ss:Type="String">594 [nm]</Data></Cell>
   </Row>
   <Row ss:AutoFitHeight="0">
    <Cell><Data ss:Type="String">Laser Transmissivity</Data></Cell>
    <Cell><Data ss:Type="String">1.5 [%]*</Data></Cell>
   </Row>
   <Row ss:AutoFitHeight="0">
    <Cell><Data ss:Type="String">AOTF/AOM Transmissivity</Data></Cell>
    <Cell><Data ss:Type="String">15.0 [%]</Data></Cell>
   </Row>
   <Row ss:AutoFitHeight="0">
    <Cell><Data ss:Type="String">Laser ND Filter</Data></Cell>
    <Cell><Data ss:Type="String">10 [%]</Data></Cell>
   </Row>
   <Row ss:AutoFitHeight="0">
    <Cell><Data ss:Type="String">Detection Wavelength</Data></Cell>
    <Cell><Data ss:Type="String">610 - 710 [nm]</Data></Cell>
   </Row>
  </Table>
  <WorksheetOptions xmlns="urn:schemas-microsoft-com:office:excel">
   <PageSetup>
    <Header x:Margin="0.3"/>
    <Footer x:Margin="0.3"/>
    <PageMargins x:Bottom="0.75" x:Left="0.7" x:Right="0.7" x:Top="0.75"/>
   </PageSetup>
   <Unsynced/>
   <Panes>
    <Pane>
     <Number>3</Number>
     <ActiveRow>35</ActiveRow>
     <ActiveCol>5</ActiveCol>
    </Pane>
   </Panes>
   <ProtectObjects>False</ProtectObjects>
   <ProtectScenarios>False</ProtectScenarios>
  </WorksheetOptions>
 </Worksheet>
 <Worksheet ss:Name="Fig. S3b (TH2A)">
  <Table ss:ExpandedColumnCount="8" ss:ExpandedRowCount="72" x:FullColumns="1"
   x:FullRows="1" ss:DefaultColumnWidth="54" ss:DefaultRowHeight="14.25">
   <Column ss:AutoFitWidth="0" ss:Width="183.75"/>
   <Column ss:AutoFitWidth="0" ss:Width="228"/>
   <Column ss:Index="5" ss:AutoFitWidth="0" ss:Width="84"/>
   <Column ss:AutoFitWidth="0" ss:Width="83.25"/>
   <Column ss:AutoFitWidth="0" ss:Width="69.75"/>
   <Column ss:AutoFitWidth="0" ss:Width="95.25"/>
   <Row ss:AutoFitHeight="0">
    <Cell><Data ss:Type="String">Scan Mode</Data></Cell>
    <Cell><Data ss:Type="String">XYZ</Data></Cell>
    <Cell ss:Index="6"><Data ss:Type="String">Ch1</Data></Cell>
    <Cell><Data ss:Type="String">Ch2</Data></Cell>
    <Cell><Data ss:Type="String">Ch3</Data></Cell>
   </Row>
   <Row ss:AutoFitHeight="0">
    <Cell><Data ss:Type="String">File Version</Data></Cell>
    <Cell><Data ss:Type="String">2.1.2.1</Data></Cell>
    <Cell ss:Index="5"><Data ss:Type="String">Detection (dye)</Data></Cell>
    <Cell><Data ss:Type="String">DNA (Hochest)</Data></Cell>
    <Cell><Data ss:Type="String">PNA (FITC)</Data></Cell>
    <Cell><Data ss:Type="String">TH2A (Alexa594)</Data></Cell>
   </Row>
   <Row ss:AutoFitHeight="0">
    <Cell><Data ss:Type="String">System Name</Data></Cell>
    <Cell><Data ss:Type="String">FV3000</Data></Cell>
   </Row>
   <Row ss:AutoFitHeight="0">
    <Cell><Data ss:Type="String">System Version</Data></Cell>
    <Cell><Data ss:Type="String">2.1.1.98</Data></Cell>
   </Row>
   <Row ss:AutoFitHeight="0">
    <Cell><Data ss:Type="String">[Dimensions]</Data></Cell>
   </Row>
   <Row ss:AutoFitHeight="0">
    <Cell><Data ss:Type="String">X Dimension</Data></Cell>
    <Cell><Data ss:Type="String">512, 0.0 - 141.421 [um], 0.276 [um/pixel]</Data></Cell>
   </Row>
   <Row ss:AutoFitHeight="0">
    <Cell><Data ss:Type="String">Y Dimension</Data></Cell>
    <Cell><Data ss:Type="String">512, 0.0 - 141.421 [um], 0.276 [um/pixel]</Data></Cell>
   </Row>
   <Row ss:AutoFitHeight="0">
    <Cell><Data ss:Type="String">Channel Dimension</Data></Cell>
    <Cell><Data ss:Type="String">3 [Ch]</Data></Cell>
   </Row>
   <Row ss:AutoFitHeight="0">
    <Cell><Data ss:Type="String">Z Dimension</Data></Cell>
    <Cell><Data ss:Type="String">4, 5323.00 - 5320.00 [um], 1.000 [um/Slice]</Data></Cell>
   </Row>
   <Row ss:AutoFitHeight="0">
    <Cell><Data ss:Type="String">[Image]</Data></Cell>
   </Row>
   <Row ss:AutoFitHeight="0">
    <Cell><Data ss:Type="String">Primary Dimensions</Data></Cell>
    <Cell><Data ss:Type="String">X * Y</Data></Cell>
   </Row>
   <Row ss:AutoFitHeight="0">
    <Cell><Data ss:Type="String">Image Size</Data></Cell>
    <Cell><Data ss:Type="String">512 * 512 [pixel]</Data></Cell>
   </Row>
   <Row ss:AutoFitHeight="0">
    <Cell><Data ss:Type="String">Image Size(Unit Converted)</Data></Cell>
    <Cell><Data ss:Type="String">141.421 [um] * 141.421 [um]</Data></Cell>
   </Row>
   <Row ss:AutoFitHeight="0">
    <Cell><Data ss:Type="String">[Acquisition]</Data></Cell>
   </Row>
   <Row ss:AutoFitHeight="0">
    <Cell><Data ss:Type="String">Objective Lens</Data></Cell>
    <Cell><Data ss:Type="String">UPLSAPO 60XO</Data></Cell>
   </Row>
   <Row ss:AutoFitHeight="0">
    <Cell><Data ss:Type="String">Objective Lens Mag.</Data></Cell>
    <Cell><Data ss:Type="String">60.0X</Data></Cell>
   </Row>
   <Row ss:AutoFitHeight="0">
    <Cell><Data ss:Type="String">Objective Lens NA</Data></Cell>
    <Cell><Data ss:Type="Number">1.35</Data></Cell>
   </Row>
   <Row ss:AutoFitHeight="0">
    <Cell><Data ss:Type="String">Scan Device</Data></Cell>
    <Cell><Data ss:Type="String">Galvano</Data></Cell>
   </Row>
   <Row ss:AutoFitHeight="0">
    <Cell><Data ss:Type="String">Scan Direction</Data></Cell>
    <Cell><Data ss:Type="String">Oneway</Data></Cell>
   </Row>
   <Row ss:AutoFitHeight="0">
    <Cell><Data ss:Type="String">Sampling Speed</Data></Cell>
    <Cell><Data ss:Type="String">4.0 [us/pixel]</Data></Cell>
   </Row>
   <Row ss:AutoFitHeight="0">
    <Cell><Data ss:Type="String">Sequential Mode</Data></Cell>
    <Cell><Data ss:Type="String">Line</Data></Cell>
   </Row>
   <Row ss:AutoFitHeight="0">
    <Cell><Data ss:Type="String">Integration Type</Data></Cell>
    <Cell><Data ss:Type="String">Line</Data></Cell>
   </Row>
   <Row ss:AutoFitHeight="0">
    <Cell><Data ss:Type="String">Integration Count</Data></Cell>
    <Cell><Data ss:Type="Number">3</Data></Cell>
   </Row>
   <Row ss:AutoFitHeight="0">
    <Cell><Data ss:Type="String">Region Mode</Data></Cell>
    <Cell><Data ss:Type="String">None</Data></Cell>
   </Row>
   <Row ss:AutoFitHeight="0">
    <Cell><Data ss:Type="String">Find Mode</Data></Cell>
    <Cell><Data ss:Type="String">x1</Data></Cell>
   </Row>
   <Row ss:AutoFitHeight="0">
    <Cell><Data ss:Type="String">Rotation</Data></Cell>
    <Cell><Data ss:Type="String">0.0 [deg]</Data></Cell>
   </Row>
   <Row ss:AutoFitHeight="0">
    <Cell><Data ss:Type="String">Pan X</Data></Cell>
    <Cell><Data ss:Type="String">0.0 [um]</Data></Cell>
   </Row>
   <Row ss:AutoFitHeight="0">
    <Cell><Data ss:Type="String">Pan Y</Data></Cell>
    <Cell><Data ss:Type="String">0.0 [um]</Data></Cell>
   </Row>
   <Row ss:AutoFitHeight="0">
    <Cell><Data ss:Type="String">Zoom</Data></Cell>
    <Cell><Data ss:Type="String">x1.5</Data></Cell>
   </Row>
   <Row ss:AutoFitHeight="0">
    <Cell><Data ss:Type="String">ADM</Data></Cell>
    <Cell><Data ss:Type="String">Empty</Data></Cell>
   </Row>
   <Row ss:AutoFitHeight="0">
    <Cell><Data ss:Type="String">MirrorTurret 1</Data></Cell>
    <Cell><Data ss:Type="String">MIRROR</Data></Cell>
   </Row>
   <Row ss:AutoFitHeight="0">
    <Cell><Data ss:Type="String">ZDC DM</Data></Cell>
    <Cell><Data ss:Type="String">Out</Data></Cell>
   </Row>
   <Row ss:AutoFitHeight="0">
    <Cell><Data ss:Type="String">Z Drift Compensation in SeriesScan</Data></Cell>
    <Cell><Data ss:Type="String">OFF</Data></Cell>
   </Row>
   <Row ss:AutoFitHeight="0">
    <Cell><Data ss:Type="String">[Channel 1]</Data></Cell>
   </Row>
   <Row ss:AutoFitHeight="0">
    <Cell><Data ss:Type="String">Channel Name</Data></Cell>
    <Cell><Data ss:Type="String">HSD1</Data></Cell>
   </Row>
   <Row ss:AutoFitHeight="0">
    <Cell><Data ss:Type="String">Dye Name</Data></Cell>
    <Cell><Data ss:Type="String">DAPI</Data></Cell>
   </Row>
   <Row ss:AutoFitHeight="0">
    <Cell><Data ss:Type="String">Emission WaveLength</Data></Cell>
    <Cell><Data ss:Type="String">461 [nm]</Data></Cell>
   </Row>
   <Row ss:AutoFitHeight="0">
    <Cell><Data ss:Type="String">PMT Voltage</Data></Cell>
    <Cell><Data ss:Type="String">452 [V]</Data></Cell>
   </Row>
   <Row ss:AutoFitHeight="0">
    <Cell><Data ss:Type="String">Excitation DM Name</Data></Cell>
    <Cell><Data ss:Type="String">DM405/488/594</Data></Cell>
   </Row>
   <Row ss:AutoFitHeight="0">
    <Cell><Data ss:Type="String">C.A.</Data></Cell>
    <Cell><Data ss:Type="String">222 [um]</Data></Cell>
   </Row>
   <Row ss:AutoFitHeight="0">
    <Cell><Data ss:Type="String">Bits/Pixel</Data></Cell>
    <Cell><Data ss:Type="String">12 [bits]</Data></Cell>
   </Row>
   <Row ss:AutoFitHeight="0">
    <Cell><Data ss:Type="String">Laser Wavelength</Data></Cell>
    <Cell><Data ss:Type="String">405 [nm]</Data></Cell>
   </Row>
   <Row ss:AutoFitHeight="0">
    <Cell><Data ss:Type="String">Laser Transmissivity</Data></Cell>
    <Cell><Data ss:Type="String">0.2 [%]*</Data></Cell>
   </Row>
   <Row ss:AutoFitHeight="0">
    <Cell><Data ss:Type="String">AOTF/AOM Transmissivity</Data></Cell>
    <Cell><Data ss:Type="String">2.0 [%]</Data></Cell>
   </Row>
   <Row ss:AutoFitHeight="0">
    <Cell><Data ss:Type="String">Laser ND Filter</Data></Cell>
    <Cell><Data ss:Type="String">10 [%]</Data></Cell>
   </Row>
   <Row ss:AutoFitHeight="0">
    <Cell><Data ss:Type="String">Detection Wavelength</Data></Cell>
    <Cell><Data ss:Type="String">430 - 470 [nm]</Data></Cell>
   </Row>
   <Row ss:AutoFitHeight="0">
    <Cell><Data ss:Type="String">[Channel 2]</Data></Cell>
   </Row>
   <Row ss:AutoFitHeight="0">
    <Cell><Data ss:Type="String">Channel Name</Data></Cell>
    <Cell><Data ss:Type="String">HSD2</Data></Cell>
   </Row>
   <Row ss:AutoFitHeight="0">
    <Cell><Data ss:Type="String">Dye Name</Data></Cell>
    <Cell><Data ss:Type="String">FITC</Data></Cell>
   </Row>
   <Row ss:AutoFitHeight="0">
    <Cell><Data ss:Type="String">Emission WaveLength</Data></Cell>
    <Cell><Data ss:Type="String">517 [nm]</Data></Cell>
   </Row>
   <Row ss:AutoFitHeight="0">
    <Cell><Data ss:Type="String">PMT Voltage</Data></Cell>
    <Cell><Data ss:Type="String">366 [V]</Data></Cell>
   </Row>
   <Row ss:AutoFitHeight="0">
    <Cell><Data ss:Type="String">Excitation DM Name</Data></Cell>
    <Cell><Data ss:Type="String">DM405/488/594</Data></Cell>
   </Row>
   <Row ss:AutoFitHeight="0">
    <Cell><Data ss:Type="String">C.A.</Data></Cell>
    <Cell><Data ss:Type="String">222 [um]</Data></Cell>
   </Row>
   <Row ss:AutoFitHeight="0">
    <Cell><Data ss:Type="String">Bits/Pixel</Data></Cell>
    <Cell><Data ss:Type="String">12 [bits]</Data></Cell>
   </Row>
   <Row ss:AutoFitHeight="0">
    <Cell><Data ss:Type="String">Laser Wavelength</Data></Cell>
    <Cell><Data ss:Type="String">488 [nm]</Data></Cell>
   </Row>
   <Row ss:AutoFitHeight="0">
    <Cell><Data ss:Type="String">Laser Transmissivity</Data></Cell>
    <Cell><Data ss:Type="String">0.4 [%]*</Data></Cell>
   </Row>
   <Row ss:AutoFitHeight="0">
    <Cell><Data ss:Type="String">AOTF/AOM Transmissivity</Data></Cell>
    <Cell><Data ss:Type="String">4.0 [%]</Data></Cell>
   </Row>
   <Row ss:AutoFitHeight="0">
    <Cell><Data ss:Type="String">Laser ND Filter</Data></Cell>
    <Cell><Data ss:Type="String">10 [%]</Data></Cell>
   </Row>
   <Row ss:AutoFitHeight="0">
    <Cell><Data ss:Type="String">Detection Wavelength</Data></Cell>
    <Cell><Data ss:Type="String">500 - 580 [nm]</Data></Cell>
   </Row>
   <Row ss:AutoFitHeight="0">
    <Cell><Data ss:Type="String">[Channel 3]</Data></Cell>
   </Row>
   <Row ss:AutoFitHeight="0">
    <Cell><Data ss:Type="String">Channel Name</Data></Cell>
    <Cell><Data ss:Type="String">SD3</Data></Cell>
   </Row>
   <Row ss:AutoFitHeight="0">
    <Cell><Data ss:Type="String">Dye Name</Data></Cell>
    <Cell><Data ss:Type="String">Alexa Fluor 594</Data></Cell>
   </Row>
   <Row ss:AutoFitHeight="0">
    <Cell><Data ss:Type="String">Emission WaveLength</Data></Cell>
    <Cell><Data ss:Type="String">618 [nm]</Data></Cell>
   </Row>
   <Row ss:AutoFitHeight="0">
    <Cell><Data ss:Type="String">PMT Voltage</Data></Cell>
    <Cell><Data ss:Type="String">546 [V]</Data></Cell>
   </Row>
   <Row ss:AutoFitHeight="0">
    <Cell><Data ss:Type="String">Excitation DM Name</Data></Cell>
    <Cell><Data ss:Type="String">DM405/488/594</Data></Cell>
   </Row>
   <Row ss:AutoFitHeight="0">
    <Cell><Data ss:Type="String">C.A.</Data></Cell>
    <Cell><Data ss:Type="String">222 [um]</Data></Cell>
   </Row>
   <Row ss:AutoFitHeight="0">
    <Cell><Data ss:Type="String">Bits/Pixel</Data></Cell>
    <Cell><Data ss:Type="String">12 [bits]</Data></Cell>
   </Row>
   <Row ss:AutoFitHeight="0">
    <Cell><Data ss:Type="String">Laser Wavelength</Data></Cell>
    <Cell><Data ss:Type="String">594 [nm]</Data></Cell>
   </Row>
   <Row ss:AutoFitHeight="0">
    <Cell><Data ss:Type="String">Laser Transmissivity</Data></Cell>
    <Cell><Data ss:Type="String">1.0 [%]*</Data></Cell>
   </Row>
   <Row ss:AutoFitHeight="0">
    <Cell><Data ss:Type="String">AOTF/AOM Transmissivity</Data></Cell>
    <Cell><Data ss:Type="String">10.0 [%]</Data></Cell>
   </Row>
   <Row ss:AutoFitHeight="0">
    <Cell><Data ss:Type="String">Laser ND Filter</Data></Cell>
    <Cell><Data ss:Type="String">10 [%]</Data></Cell>
   </Row>
   <Row ss:AutoFitHeight="0">
    <Cell><Data ss:Type="String">Detection Wavelength</Data></Cell>
    <Cell><Data ss:Type="String">610 - 710 [nm]</Data></Cell>
   </Row>
  </Table>
  <WorksheetOptions xmlns="urn:schemas-microsoft-com:office:excel">
   <PageSetup>
    <Header x:Margin="0.3"/>
    <Footer x:Margin="0.3"/>
    <PageMargins x:Bottom="0.75" x:Left="0.7" x:Right="0.7" x:Top="0.75"/>
   </PageSetup>
   <Unsynced/>
   <Panes>
    <Pane>
     <Number>3</Number>
     <ActiveRow>33</ActiveRow>
     <ActiveCol>7</ActiveCol>
    </Pane>
   </Panes>
   <ProtectObjects>False</ProtectObjects>
   <ProtectScenarios>False</ProtectScenarios>
  </WorksheetOptions>
 </Worksheet>
 <Worksheet ss:Name="Fig. S3c">
  <Table ss:ExpandedColumnCount="7" ss:ExpandedRowCount="80" x:FullColumns="1"
   x:FullRows="1" ss:DefaultColumnWidth="54" ss:DefaultRowHeight="14.25">
   <Column ss:AutoFitWidth="0" ss:Width="155.25"/>
   <Column ss:AutoFitWidth="0" ss:Width="207"/>
   <Column ss:Index="4" ss:AutoFitWidth="0" ss:Width="81"/>
   <Column ss:Index="6" ss:AutoFitWidth="0" ss:Width="60.75"/>
   <Column ss:AutoFitWidth="0" ss:Width="98.25"/>
   <Row>
    <Cell><Data ss:Type="String">Scan Mode</Data></Cell>
    <Cell><Data ss:Type="String">XY</Data></Cell>
   </Row>
   <Row>
    <Cell><Data ss:Type="String">File Version</Data></Cell>
    <Cell><Data ss:Type="String">1.2.6.0</Data></Cell>
    <Cell ss:Index="5"><Data ss:Type="String">Ch1</Data></Cell>
    <Cell><Data ss:Type="String">Ch2</Data></Cell>
    <Cell><Data ss:Type="String">Ch3</Data></Cell>
   </Row>
   <Row>
    <Cell><Data ss:Type="String">System Name</Data></Cell>
    <Cell><Data ss:Type="String">FLUOVIEW FV1200</Data></Cell>
    <Cell ss:Index="4"><Data ss:Type="String">Detection (dye)</Data></Cell>
    <Cell><Data ss:Type="String">DNA (Hochest)</Data></Cell>
    <Cell><Data ss:Type="String">PNA (FITC)</Data></Cell>
    <Cell><Data ss:Type="String">pTH2A (Alexa594)</Data></Cell>
   </Row>
   <Row>
    <Cell><Data ss:Type="String">System Version</Data></Cell>
    <Cell><Data ss:Type="String">4.2.2.9</Data></Cell>
   </Row>
   <Row>
    <Cell><Data ss:Type="String">[Dimensions]</Data></Cell>
   </Row>
   <Row>
    <Cell><Data ss:Type="String">X Dimension *</Data></Cell>
    <Cell><Data ss:Type="String">512,  0.0 - 317.331 [um], 0.621 [um/Pixel]</Data></Cell>
   </Row>
   <Row>
    <Cell><Data ss:Type="String">Y Dimension *</Data></Cell>
    <Cell><Data ss:Type="String">512,  0.0 - 317.331 [um], 0.621 [um/Pixel]</Data></Cell>
   </Row>
   <Row>
    <Cell><Data ss:Type="String">Channel Dimension</Data></Cell>
    <Cell><Data ss:Type="String">3,  1.0 - 3.0 [Ch]</Data></Cell>
   </Row>
   <Row>
    <Cell><Data ss:Type="String">[Image]</Data></Cell>
   </Row>
   <Row>
    <Cell><Data ss:Type="String">Primary Dimensions</Data></Cell>
    <Cell><Data ss:Type="String">X * Y</Data></Cell>
   </Row>
   <Row>
    <Cell><Data ss:Type="String">Image Size</Data></Cell>
    <Cell><Data ss:Type="String">512 * 512 [Pixel]</Data></Cell>
   </Row>
   <Row>
    <Cell><Data ss:Type="String">Image Size(Unit Converted)</Data></Cell>
    <Cell><Data ss:Type="String">317.331 [um] * 317.331 [um]</Data></Cell>
   </Row>
   <Row>
    <Cell><Data ss:Type="String">Bits / Pixel</Data></Cell>
    <Cell><Data ss:Type="String">12 [bits]</Data></Cell>
   </Row>
   <Row>
    <Cell><Data ss:Type="String">[Acquisition]</Data></Cell>
   </Row>
   <Row>
    <Cell><Data ss:Type="String">Device</Data></Cell>
    <Cell><Data ss:Type="String">FV1200</Data></Cell>
   </Row>
   <Row>
    <Cell><Data ss:Type="String">Observation Mode</Data></Cell>
    <Cell><Data ss:Type="String">LSM</Data></Cell>
   </Row>
   <Row>
    <Cell><Data ss:Type="String">Objective Lens</Data></Cell>
    <Cell><Data ss:Type="String">UPLSAPO40X2  NA:0.95</Data></Cell>
   </Row>
   <Row>
    <Cell><Data ss:Type="String">Objective Lens Mag.</Data></Cell>
    <Cell><Data ss:Type="String">40X</Data></Cell>
   </Row>
   <Row>
    <Cell><Data ss:Type="String">Objective Lens NA</Data></Cell>
    <Cell><Data ss:Type="Number">0.95</Data></Cell>
   </Row>
   <Row>
    <Cell><Data ss:Type="String">Scan Mode</Data></Cell>
    <Cell><Data ss:Type="String">XY</Data></Cell>
   </Row>
   <Row>
    <Cell><Data ss:Type="String">Scan Direction</Data></Cell>
    <Cell><Data ss:Type="String">Oneway</Data></Cell>
   </Row>
   <Row>
    <Cell><Data ss:Type="String">Sampling Speed</Data></Cell>
    <Cell><Data ss:Type="String">8.0 [us/Pixel]</Data></Cell>
   </Row>
   <Row>
    <Cell><Data ss:Type="String">Confocal</Data></Cell>
    <Cell><Data ss:Type="String">ON</Data></Cell>
   </Row>
   <Row>
    <Cell><Data ss:Type="String">C.A.</Data></Cell>
    <Cell><Data ss:Type="String">110 [um]</Data></Cell>
   </Row>
   <Row>
    <Cell><Data ss:Type="String">Sequential Mode</Data></Cell>
    <Cell><Data ss:Type="String">Line</Data></Cell>
   </Row>
   <Row>
    <Cell><Data ss:Type="String">Integration Type</Data></Cell>
    <Cell><Data ss:Type="String">Line Kalman</Data></Cell>
   </Row>
   <Row>
    <Cell><Data ss:Type="String">Integration Count</Data></Cell>
    <Cell><Data ss:Type="Number">3</Data></Cell>
   </Row>
   <Row>
    <Cell><Data ss:Type="String">Region Mode</Data></Cell>
    <Cell><Data ss:Type="String">None</Data></Cell>
   </Row>
   <Row>
    <Cell><Data ss:Type="String">Find Mode</Data></Cell>
    <Cell><Data ss:Type="String">x1</Data></Cell>
   </Row>
   <Row>
    <Cell><Data ss:Type="String">Rotation</Data></Cell>
    <Cell><Data ss:Type="String">0.0 [deg]</Data></Cell>
   </Row>
   <Row>
    <Cell><Data ss:Type="String">Pan X</Data></Cell>
    <Cell><Data ss:Type="String">0 [um]</Data></Cell>
   </Row>
   <Row>
    <Cell><Data ss:Type="String">Pan Y</Data></Cell>
    <Cell><Data ss:Type="String">0 [um]</Data></Cell>
   </Row>
   <Row>
    <Cell><Data ss:Type="String">Zoom</Data></Cell>
    <Cell><Data ss:Type="String">x1.0</Data></Cell>
   </Row>
   <Row>
    <Cell><Data ss:Type="String">Laser 1 Wavelength</Data></Cell>
    <Cell><Data ss:Type="String">405 [nm]</Data></Cell>
   </Row>
   <Row>
    <Cell><Data ss:Type="String">Laser 1 Transmissivity</Data></Cell>
    <Cell><Data ss:Type="String">10.0 [%]</Data></Cell>
   </Row>
   <Row>
    <Cell><Data ss:Type="String">Laser 2 Wavelength</Data></Cell>
    <Cell><Data ss:Type="String">473 [nm]</Data></Cell>
   </Row>
   <Row>
    <Cell><Data ss:Type="String">Laser 2 Transmissivity</Data></Cell>
    <Cell><Data ss:Type="String">15.0 [%]</Data></Cell>
   </Row>
   <Row>
    <Cell><Data ss:Type="String">Laser 3 Wavelength</Data></Cell>
    <Cell><Data ss:Type="String">559 [nm]</Data></Cell>
   </Row>
   <Row>
    <Cell><Data ss:Type="String">Laser 3 Transmissivity</Data></Cell>
    <Cell><Data ss:Type="String">10.0 [%]</Data></Cell>
   </Row>
   <Row>
    <Cell><Data ss:Type="String">[Channel 1]</Data></Cell>
   </Row>
   <Row>
    <Cell><Data ss:Type="String">Channel Name</Data></Cell>
    <Cell><Data ss:Type="String">CHS1</Data></Cell>
   </Row>
   <Row>
    <Cell><Data ss:Type="String">Dye Name</Data></Cell>
    <Cell><Data ss:Type="String">Hoechst33342</Data></Cell>
   </Row>
   <Row>
    <Cell><Data ss:Type="String">Spectrum Separation</Data></Cell>
    <Cell><Data ss:Type="String">ON</Data></Cell>
   </Row>
   <Row>
    <Cell><Data ss:Type="String">PMT Detection Mode</Data></Cell>
    <Cell><Data ss:Type="String">Analog</Data></Cell>
   </Row>
   <Row>
    <Cell><Data ss:Type="String">PMT Voltage</Data></Cell>
    <Cell><Data ss:Type="String">457 [V]</Data></Cell>
   </Row>
   <Row>
    <Cell><Data ss:Type="String">Excitation DM Name</Data></Cell>
    <Cell><Data ss:Type="String">DM405/473/559</Data></Cell>
   </Row>
   <Row>
    <Cell><Data ss:Type="String">Excitation DM Position</Data></Cell>
    <Cell><Data ss:Type="Number">3</Data></Cell>
   </Row>
   <Row>
    <Cell><Data ss:Type="String">Excitation Wavelength</Data></Cell>
    <Cell><Data ss:Type="String">405 [nm]</Data></Cell>
   </Row>
   <Row>
    <Cell><Data ss:Type="String">Emission DM Name</Data></Cell>
    <Cell><Data ss:Type="String">SDM473</Data></Cell>
   </Row>
   <Row>
    <Cell><Data ss:Type="String">Emission DM Position</Data></Cell>
    <Cell><Data ss:Type="Number">5</Data></Cell>
   </Row>
   <Row>
    <Cell><Data ss:Type="String">Emission Wavelength</Data></Cell>
    <Cell><Data ss:Type="String">455 [nm]</Data></Cell>
   </Row>
   <Row>
    <Cell><Data ss:Type="String">BF Position</Data></Cell>
    <Cell><Data ss:Type="String">425 [nm]</Data></Cell>
   </Row>
   <Row>
    <Cell><Data ss:Type="String">BF Range</Data></Cell>
    <Cell><Data ss:Type="String">35 [nm]</Data></Cell>
   </Row>
   <Row>
    <Cell><Data ss:Type="String">[Channel 2]</Data></Cell>
   </Row>
   <Row>
    <Cell><Data ss:Type="String">Channel Name</Data></Cell>
    <Cell><Data ss:Type="String">CHS2</Data></Cell>
   </Row>
   <Row>
    <Cell><Data ss:Type="String">Dye Name</Data></Cell>
    <Cell><Data ss:Type="String">Alexa Fluor 488</Data></Cell>
   </Row>
   <Row>
    <Cell><Data ss:Type="String">Spectrum Separation</Data></Cell>
    <Cell><Data ss:Type="String">ON</Data></Cell>
   </Row>
   <Row>
    <Cell><Data ss:Type="String">PMT Detection Mode</Data></Cell>
    <Cell><Data ss:Type="String">Analog</Data></Cell>
   </Row>
   <Row>
    <Cell><Data ss:Type="String">PMT Voltage</Data></Cell>
    <Cell><Data ss:Type="String">462 [V]</Data></Cell>
   </Row>
   <Row>
    <Cell><Data ss:Type="String">Excitation DM Name</Data></Cell>
    <Cell><Data ss:Type="String">DM405/473/559</Data></Cell>
   </Row>
   <Row>
    <Cell><Data ss:Type="String">Excitation DM Position</Data></Cell>
    <Cell><Data ss:Type="Number">3</Data></Cell>
   </Row>
   <Row>
    <Cell><Data ss:Type="String">Excitation Wavelength</Data></Cell>
    <Cell><Data ss:Type="String">473 [nm]</Data></Cell>
   </Row>
   <Row>
    <Cell><Data ss:Type="String">Emission DM Name</Data></Cell>
    <Cell><Data ss:Type="String">SDM560</Data></Cell>
   </Row>
   <Row>
    <Cell><Data ss:Type="String">Emission DM Position</Data></Cell>
    <Cell><Data ss:Type="Number">4</Data></Cell>
   </Row>
   <Row>
    <Cell><Data ss:Type="String">Emission Wavelength</Data></Cell>
    <Cell><Data ss:Type="String">520 [nm]</Data></Cell>
   </Row>
   <Row>
    <Cell><Data ss:Type="String">BF Position</Data></Cell>
    <Cell><Data ss:Type="String">485 [nm]</Data></Cell>
   </Row>
   <Row>
    <Cell><Data ss:Type="String">BF Range</Data></Cell>
    <Cell><Data ss:Type="String">60 [nm]</Data></Cell>
   </Row>
   <Row>
    <Cell><Data ss:Type="String">[Channel 3]</Data></Cell>
   </Row>
   <Row>
    <Cell><Data ss:Type="String">Channel Name</Data></Cell>
    <Cell><Data ss:Type="String">CH3</Data></Cell>
   </Row>
   <Row>
    <Cell><Data ss:Type="String">Dye Name</Data></Cell>
    <Cell><Data ss:Type="String">Alexa Fluor 568</Data></Cell>
   </Row>
   <Row>
    <Cell><Data ss:Type="String">Spectrum Separation</Data></Cell>
    <Cell><Data ss:Type="String">OFF</Data></Cell>
   </Row>
   <Row>
    <Cell><Data ss:Type="String">PMT Detection Mode</Data></Cell>
    <Cell><Data ss:Type="String">Analog</Data></Cell>
   </Row>
   <Row>
    <Cell><Data ss:Type="String">PMT Voltage</Data></Cell>
    <Cell><Data ss:Type="String">467 [V]</Data></Cell>
   </Row>
   <Row>
    <Cell><Data ss:Type="String">Excitation DM Name</Data></Cell>
    <Cell><Data ss:Type="String">DM405/473/559</Data></Cell>
   </Row>
   <Row>
    <Cell><Data ss:Type="String">Excitation DM Position</Data></Cell>
    <Cell><Data ss:Type="Number">3</Data></Cell>
   </Row>
   <Row>
    <Cell><Data ss:Type="String">Excitation Wavelength</Data></Cell>
    <Cell><Data ss:Type="String">559 [nm]</Data></Cell>
   </Row>
   <Row>
    <Cell><Data ss:Type="String">Emission DM Name</Data></Cell>
    <Cell><Data ss:Type="String">Mirror</Data></Cell>
   </Row>
   <Row>
    <Cell><Data ss:Type="String">Emission DM Position</Data></Cell>
    <Cell><Data ss:Type="Number">1</Data></Cell>
   </Row>
   <Row>
    <Cell><Data ss:Type="String">Emission Wavelength</Data></Cell>
    <Cell><Data ss:Type="String">603 [nm]</Data></Cell>
   </Row>
   <Row>
    <Cell><Data ss:Type="String">BF Name</Data></Cell>
    <Cell><Data ss:Type="String">BA575-675</Data></Cell>
   </Row>
  </Table>
  <WorksheetOptions xmlns="urn:schemas-microsoft-com:office:excel">
   <PageSetup>
    <Header x:Margin="0.3"/>
    <Footer x:Margin="0.3"/>
    <PageMargins x:Bottom="0.75" x:Left="0.7" x:Right="0.7" x:Top="0.75"/>
   </PageSetup>
   <Panes>
    <Pane>
     <Number>3</Number>
     <ActiveRow>1</ActiveRow>
     <ActiveCol>3</ActiveCol>
     <RangeSelection>R2C4:R3C7</RangeSelection>
    </Pane>
   </Panes>
   <ProtectObjects>False</ProtectObjects>
   <ProtectScenarios>False</ProtectScenarios>
  </WorksheetOptions>
 </Worksheet>
 <Worksheet ss:Name="Fig. S3d">
  <Table ss:ExpandedColumnCount="7" ss:ExpandedRowCount="80" x:FullColumns="1"
   x:FullRows="1" ss:DefaultColumnWidth="54" ss:DefaultRowHeight="14.25">
   <Column ss:AutoFitWidth="0" ss:Width="140.25"/>
   <Column ss:AutoFitWidth="0" ss:Width="206.25"/>
   <Column ss:Index="4" ss:AutoFitWidth="0" ss:Width="84"/>
   <Column ss:AutoFitWidth="0" ss:Width="78"/>
   <Column ss:AutoFitWidth="0" ss:Width="63.75"/>
   <Column ss:AutoFitWidth="0" ss:Width="91.5"/>
   <Row>
    <Cell><Data ss:Type="String">Scan Mode</Data></Cell>
    <Cell><Data ss:Type="String">XY</Data></Cell>
   </Row>
   <Row>
    <Cell><Data ss:Type="String">File Version</Data></Cell>
    <Cell><Data ss:Type="String">1.2.6.0</Data></Cell>
    <Cell ss:Index="5"><Data ss:Type="String">Ch1</Data></Cell>
    <Cell><Data ss:Type="String">Ch2</Data></Cell>
    <Cell><Data ss:Type="String">Ch3</Data></Cell>
   </Row>
   <Row>
    <Cell><Data ss:Type="String">System Name</Data></Cell>
    <Cell><Data ss:Type="String">FLUOVIEW FV1200</Data></Cell>
    <Cell ss:Index="4"><Data ss:Type="String">Detection (dye)</Data></Cell>
    <Cell><Data ss:Type="String">DNA (Hochest)</Data></Cell>
    <Cell><Data ss:Type="String">PNA (FITC)</Data></Cell>
    <Cell><Data ss:Type="String">PRM2 (Alexa594)</Data></Cell>
   </Row>
   <Row>
    <Cell><Data ss:Type="String">System Version</Data></Cell>
    <Cell><Data ss:Type="String">4.2.2.9</Data></Cell>
   </Row>
   <Row>
    <Cell><Data ss:Type="String">[Dimensions]</Data></Cell>
   </Row>
   <Row>
    <Cell><Data ss:Type="String">X Dimension *</Data></Cell>
    <Cell><Data ss:Type="String">512,  0.0 - 317.331 [um], 0.621 [um/Pixel]</Data></Cell>
   </Row>
   <Row>
    <Cell><Data ss:Type="String">Y Dimension *</Data></Cell>
    <Cell><Data ss:Type="String">512,  0.0 - 317.331 [um], 0.621 [um/Pixel]</Data></Cell>
   </Row>
   <Row>
    <Cell><Data ss:Type="String">Channel Dimension</Data></Cell>
    <Cell><Data ss:Type="String">3,  1.0 - 3.0 [Ch]</Data></Cell>
   </Row>
   <Row>
    <Cell><Data ss:Type="String">[Image]</Data></Cell>
   </Row>
   <Row>
    <Cell><Data ss:Type="String">Primary Dimensions</Data></Cell>
    <Cell><Data ss:Type="String">X * Y</Data></Cell>
   </Row>
   <Row>
    <Cell><Data ss:Type="String">Image Size</Data></Cell>
    <Cell><Data ss:Type="String">512 * 512 [Pixel]</Data></Cell>
   </Row>
   <Row>
    <Cell><Data ss:Type="String">Image Size(Unit Converted)</Data></Cell>
    <Cell><Data ss:Type="String">317.331 [um] * 317.331 [um]</Data></Cell>
   </Row>
   <Row>
    <Cell><Data ss:Type="String">Bits / Pixel</Data></Cell>
    <Cell><Data ss:Type="String">12 [bits]</Data></Cell>
   </Row>
   <Row>
    <Cell><Data ss:Type="String">[Acquisition]</Data></Cell>
   </Row>
   <Row>
    <Cell><Data ss:Type="String">Device</Data></Cell>
    <Cell><Data ss:Type="String">FV1200</Data></Cell>
   </Row>
   <Row>
    <Cell><Data ss:Type="String">Observation Mode</Data></Cell>
    <Cell><Data ss:Type="String">LSM</Data></Cell>
   </Row>
   <Row>
    <Cell><Data ss:Type="String">Objective Lens</Data></Cell>
    <Cell><Data ss:Type="String">UPLSAPO40X2  NA:0.95</Data></Cell>
   </Row>
   <Row>
    <Cell><Data ss:Type="String">Objective Lens Mag.</Data></Cell>
    <Cell><Data ss:Type="String">40X</Data></Cell>
   </Row>
   <Row>
    <Cell><Data ss:Type="String">Objective Lens NA</Data></Cell>
    <Cell><Data ss:Type="Number">0.95</Data></Cell>
   </Row>
   <Row>
    <Cell><Data ss:Type="String">Scan Mode</Data></Cell>
    <Cell><Data ss:Type="String">XY</Data></Cell>
   </Row>
   <Row>
    <Cell><Data ss:Type="String">Scan Direction</Data></Cell>
    <Cell><Data ss:Type="String">Oneway</Data></Cell>
   </Row>
   <Row>
    <Cell><Data ss:Type="String">Sampling Speed</Data></Cell>
    <Cell><Data ss:Type="String">8.0 [us/Pixel]</Data></Cell>
   </Row>
   <Row>
    <Cell><Data ss:Type="String">Confocal</Data></Cell>
    <Cell><Data ss:Type="String">ON</Data></Cell>
   </Row>
   <Row>
    <Cell><Data ss:Type="String">C.A.</Data></Cell>
    <Cell><Data ss:Type="String">110 [um]</Data></Cell>
   </Row>
   <Row>
    <Cell><Data ss:Type="String">Sequential Mode</Data></Cell>
    <Cell><Data ss:Type="String">Line</Data></Cell>
   </Row>
   <Row>
    <Cell><Data ss:Type="String">Integration Type</Data></Cell>
    <Cell><Data ss:Type="String">Line Kalman</Data></Cell>
   </Row>
   <Row>
    <Cell><Data ss:Type="String">Integration Count</Data></Cell>
    <Cell><Data ss:Type="Number">3</Data></Cell>
   </Row>
   <Row>
    <Cell><Data ss:Type="String">Region Mode</Data></Cell>
    <Cell><Data ss:Type="String">None</Data></Cell>
   </Row>
   <Row>
    <Cell><Data ss:Type="String">Find Mode</Data></Cell>
    <Cell><Data ss:Type="String">x1</Data></Cell>
   </Row>
   <Row>
    <Cell><Data ss:Type="String">Rotation</Data></Cell>
    <Cell><Data ss:Type="String">0.0 [deg]</Data></Cell>
   </Row>
   <Row>
    <Cell><Data ss:Type="String">Pan X</Data></Cell>
    <Cell><Data ss:Type="String">0 [um]</Data></Cell>
   </Row>
   <Row>
    <Cell><Data ss:Type="String">Pan Y</Data></Cell>
    <Cell><Data ss:Type="String">0 [um]</Data></Cell>
   </Row>
   <Row>
    <Cell><Data ss:Type="String">Zoom</Data></Cell>
    <Cell><Data ss:Type="String">x1.0</Data></Cell>
   </Row>
   <Row>
    <Cell><Data ss:Type="String">Laser 1 Wavelength</Data></Cell>
    <Cell><Data ss:Type="String">405 [nm]</Data></Cell>
   </Row>
   <Row>
    <Cell><Data ss:Type="String">Laser 1 Transmissivity</Data></Cell>
    <Cell><Data ss:Type="String">10.0 [%]</Data></Cell>
   </Row>
   <Row>
    <Cell><Data ss:Type="String">Laser 2 Wavelength</Data></Cell>
    <Cell><Data ss:Type="String">473 [nm]</Data></Cell>
   </Row>
   <Row>
    <Cell><Data ss:Type="String">Laser 2 Transmissivity</Data></Cell>
    <Cell><Data ss:Type="String">15.0 [%]</Data></Cell>
   </Row>
   <Row>
    <Cell><Data ss:Type="String">Laser 3 Wavelength</Data></Cell>
    <Cell><Data ss:Type="String">559 [nm]</Data></Cell>
   </Row>
   <Row>
    <Cell><Data ss:Type="String">Laser 3 Transmissivity</Data></Cell>
    <Cell><Data ss:Type="String">10.0 [%]</Data></Cell>
   </Row>
   <Row>
    <Cell><Data ss:Type="String">[Channel 1]</Data></Cell>
   </Row>
   <Row>
    <Cell><Data ss:Type="String">Channel Name</Data></Cell>
    <Cell><Data ss:Type="String">CHS1</Data></Cell>
   </Row>
   <Row>
    <Cell><Data ss:Type="String">Dye Name</Data></Cell>
    <Cell><Data ss:Type="String">Hoechst33342</Data></Cell>
   </Row>
   <Row>
    <Cell><Data ss:Type="String">Spectrum Separation</Data></Cell>
    <Cell><Data ss:Type="String">ON</Data></Cell>
   </Row>
   <Row>
    <Cell><Data ss:Type="String">PMT Detection Mode</Data></Cell>
    <Cell><Data ss:Type="String">Analog</Data></Cell>
   </Row>
   <Row>
    <Cell><Data ss:Type="String">PMT Voltage</Data></Cell>
    <Cell><Data ss:Type="String">457 [V]</Data></Cell>
   </Row>
   <Row>
    <Cell><Data ss:Type="String">Excitation DM Name</Data></Cell>
    <Cell><Data ss:Type="String">DM405/473/559</Data></Cell>
   </Row>
   <Row>
    <Cell><Data ss:Type="String">Excitation DM Position</Data></Cell>
    <Cell><Data ss:Type="Number">3</Data></Cell>
   </Row>
   <Row>
    <Cell><Data ss:Type="String">Excitation Wavelength</Data></Cell>
    <Cell><Data ss:Type="String">405 [nm]</Data></Cell>
   </Row>
   <Row>
    <Cell><Data ss:Type="String">Emission DM Name</Data></Cell>
    <Cell><Data ss:Type="String">SDM473</Data></Cell>
   </Row>
   <Row>
    <Cell><Data ss:Type="String">Emission DM Position</Data></Cell>
    <Cell><Data ss:Type="Number">5</Data></Cell>
   </Row>
   <Row>
    <Cell><Data ss:Type="String">Emission Wavelength</Data></Cell>
    <Cell><Data ss:Type="String">455 [nm]</Data></Cell>
   </Row>
   <Row>
    <Cell><Data ss:Type="String">BF Position</Data></Cell>
    <Cell><Data ss:Type="String">425 [nm]</Data></Cell>
   </Row>
   <Row>
    <Cell><Data ss:Type="String">BF Range</Data></Cell>
    <Cell><Data ss:Type="String">35 [nm]</Data></Cell>
   </Row>
   <Row>
    <Cell><Data ss:Type="String">[Channel 2]</Data></Cell>
   </Row>
   <Row>
    <Cell><Data ss:Type="String">Channel Name</Data></Cell>
    <Cell><Data ss:Type="String">CHS2</Data></Cell>
   </Row>
   <Row>
    <Cell><Data ss:Type="String">Dye Name</Data></Cell>
    <Cell><Data ss:Type="String">Alexa Fluor 488</Data></Cell>
   </Row>
   <Row>
    <Cell><Data ss:Type="String">Spectrum Separation</Data></Cell>
    <Cell><Data ss:Type="String">ON</Data></Cell>
   </Row>
   <Row>
    <Cell><Data ss:Type="String">PMT Detection Mode</Data></Cell>
    <Cell><Data ss:Type="String">Analog</Data></Cell>
   </Row>
   <Row>
    <Cell><Data ss:Type="String">PMT Voltage</Data></Cell>
    <Cell><Data ss:Type="String">462 [V]</Data></Cell>
   </Row>
   <Row>
    <Cell><Data ss:Type="String">Excitation DM Name</Data></Cell>
    <Cell><Data ss:Type="String">DM405/473/559</Data></Cell>
   </Row>
   <Row>
    <Cell><Data ss:Type="String">Excitation DM Position</Data></Cell>
    <Cell><Data ss:Type="Number">3</Data></Cell>
   </Row>
   <Row>
    <Cell><Data ss:Type="String">Excitation Wavelength</Data></Cell>
    <Cell><Data ss:Type="String">473 [nm]</Data></Cell>
   </Row>
   <Row>
    <Cell><Data ss:Type="String">Emission DM Name</Data></Cell>
    <Cell><Data ss:Type="String">SDM560</Data></Cell>
   </Row>
   <Row>
    <Cell><Data ss:Type="String">Emission DM Position</Data></Cell>
    <Cell><Data ss:Type="Number">4</Data></Cell>
   </Row>
   <Row>
    <Cell><Data ss:Type="String">Emission Wavelength</Data></Cell>
    <Cell><Data ss:Type="String">520 [nm]</Data></Cell>
   </Row>
   <Row>
    <Cell><Data ss:Type="String">BF Position</Data></Cell>
    <Cell><Data ss:Type="String">485 [nm]</Data></Cell>
   </Row>
   <Row>
    <Cell><Data ss:Type="String">BF Range</Data></Cell>
    <Cell><Data ss:Type="String">60 [nm]</Data></Cell>
   </Row>
   <Row>
    <Cell><Data ss:Type="String">[Channel 3]</Data></Cell>
   </Row>
   <Row>
    <Cell><Data ss:Type="String">Channel Name</Data></Cell>
    <Cell><Data ss:Type="String">CH3</Data></Cell>
   </Row>
   <Row>
    <Cell><Data ss:Type="String">Dye Name</Data></Cell>
    <Cell><Data ss:Type="String">Alexa Fluor 568</Data></Cell>
   </Row>
   <Row>
    <Cell><Data ss:Type="String">Spectrum Separation</Data></Cell>
    <Cell><Data ss:Type="String">OFF</Data></Cell>
   </Row>
   <Row>
    <Cell><Data ss:Type="String">PMT Detection Mode</Data></Cell>
    <Cell><Data ss:Type="String">Analog</Data></Cell>
   </Row>
   <Row>
    <Cell><Data ss:Type="String">PMT Voltage</Data></Cell>
    <Cell><Data ss:Type="String">467 [V]</Data></Cell>
   </Row>
   <Row>
    <Cell><Data ss:Type="String">Excitation DM Name</Data></Cell>
    <Cell><Data ss:Type="String">DM405/473/559</Data></Cell>
   </Row>
   <Row>
    <Cell><Data ss:Type="String">Excitation DM Position</Data></Cell>
    <Cell><Data ss:Type="Number">3</Data></Cell>
   </Row>
   <Row>
    <Cell><Data ss:Type="String">Excitation Wavelength</Data></Cell>
    <Cell><Data ss:Type="String">559 [nm]</Data></Cell>
   </Row>
   <Row>
    <Cell><Data ss:Type="String">Emission DM Name</Data></Cell>
    <Cell><Data ss:Type="String">Mirror</Data></Cell>
   </Row>
   <Row>
    <Cell><Data ss:Type="String">Emission DM Position</Data></Cell>
    <Cell><Data ss:Type="Number">1</Data></Cell>
   </Row>
   <Row>
    <Cell><Data ss:Type="String">Emission Wavelength</Data></Cell>
    <Cell><Data ss:Type="String">603 [nm]</Data></Cell>
   </Row>
   <Row>
    <Cell><Data ss:Type="String">BF Name</Data></Cell>
    <Cell><Data ss:Type="String">BA575-675</Data></Cell>
   </Row>
  </Table>
  <WorksheetOptions xmlns="urn:schemas-microsoft-com:office:excel">
   <PageSetup>
    <Header x:Margin="0.3"/>
    <Footer x:Margin="0.3"/>
    <PageMargins x:Bottom="0.75" x:Left="0.7" x:Right="0.7" x:Top="0.75"/>
   </PageSetup>
   <Selected/>
   <Panes>
    <Pane>
     <Number>3</Number>
     <ActiveRow>3</ActiveRow>
     <ActiveCol>6</ActiveCol>
    </Pane>
   </Panes>
   <ProtectObjects>False</ProtectObjects>
   <ProtectScenarios>False</ProtectScenarios>
  </WorksheetOptions>
 </Worksheet>
</Workbook>
